# Supplementary material for: genomicSimulation: fast R functions for stochastic simulation of breeding programs
Source: G3 (Bethesda). 2022 Sep 2;12(10):jkac216. doi: 10.1093/g3journal/jkac216 (PMC9526041; doi:10.1093/g3journal/jkac216)
Supplement: jkac216_Supplementary_Material_2 [file jkac216_supplementary_material_2.zip › jkac216_Supplementary_Material_2.r]

library("genomicSimulation")

#Load the progenitor generation
progen <- load.data("gt_parents_mr2_updated-noN.txt", 
                    "genetic-map_5112.txt", "qtl_mr2.eff-processed.txt")
ncycles <- 5
nreps <- 10
conditions = c("across all lines", "within families")
tablepos = 0
results <- data.frame(cycle=rep(0, ncycles*nreps*length(conditions)), 
                       condition=rep("", ncycles*nreps*length(conditions)), 
                       avgs=rep(0, ncycles*nreps*length(conditions)), 
                       vars=rep(0, ncycles*nreps*length(conditions)),
                      stringsAsFactors = FALSE)

get.top.by.phenotype <- function(group, heritability, portion) {
  info <- data.table(Index=see.group.data(group,"X"),
                     GEBV=see.group.data(group,"BV"))
  if (nrow(info) == 0) { # if the group doesn't exist
    return(0L)
  }
  # simulate phenotype
  Vg <- var(info$GEBV)
  Ve <- Vg/heritability - Vg
  info$Pheno <- info$GEBV + rnorm(length(info$GEBV), mean=0, sd = sqrt(Ve))
  
  n <- length(info$Index) * portion
  return(make.group( info[order(info$Pheno, decreasing=TRUE),][1:n,Index] ))
}

for (cond in 1:length(conditions)) {
  for (repl in 1:nreps) {
    g0 <- progen
    for (cyc in 1:ncycles) {
      f1 <- cross.randomly(g0, n.crosses=25, offspring=20)
      if (g0 != progen) {
        delete.group(g0)
      }
      
      if (cond == 1) {
        #Select across whole set
        f2 <- self.n.times(f1, n=1)
        delete.group(f1)
        f2s <- get.top.by.phenotype(f2, 0.1, 0.2)
        delete.group(f2)
        
        f3 <- self.n.times(f2s, 1)
        delete.group(f2s)
        f3s <- get.top.by.phenotype(f3, 0.4, 0.5)
        delete.group(f3)
        
      } else if (cond == 2) {
        #Select in each family
        f1.families <- break.group.into.families(f1)
        
        f3s <- integer()
        for (family in f1.families) {
          f2 <- self.n.times(family, 1)
          delete.group(family)
          f2s <- get.top.by.phenotype(f2, heritability=0.1, portion=0.2)
          delete.group(f2)
        
          f3 <- self.n.times(f2s, 1)
          delete.group(f2s)
          f3s[length(f3s) + 1] <- get.top.by.phenotype(f3, heritability=0.4, portion=0.5)
          delete.group(f3)
        }
        
        f3s <- combine.groups(f3s)
        
      }
      
      f4 <- self.n.times(f3s, 1)
      delete.group(f3s)

      f4.info <- see.group.data(f4,"B")
      tablepos <- tablepos + 1
      results[tablepos,] <- list(cyc, conditions[cond], mean(f4.info), var(f4.info))
      g0 <- f4
    }
  }
}


save(results, file="IIIresults", ascii=TRUE)
#load("IIIresults")

library("ggplot2")
library("plyr")
ggplot(results, aes(x=cycle, y=avgs, color=factor(condition))) + geom_path() +
  geom_path(data=ddply(results, c('cycle', 'condition'), summarise, avg.by.cycle=mean(as.numeric(avgs))),
            aes(x=cycle, y=avg.by.cycle, color=factor(condition)), size=3) +
  labs(x="Cycle", y="Mean GEBV", color="Selection done:")
ggsave("simplescriptBVbyCycle-v3.png")


ggplot(results, aes(x=cycle, y=vars, color=factor(condition))) + geom_path() +
  geom_path(data=ddply(results, c('cycle', 'condition'), summarise, var.by.cycle=mean(as.numeric(vars))),
            aes(x=cycle, y=var.by.cycle, color=factor(condition)), size=3) +
  labs(x="Cycle", y="Variance in GEBV", color="Selection done:")
ggsave("simplescriptVarBVbyCycle-v3.png")


# boxplots
ggplot(data.frame(gebv.avg), aes(x=factor(V1), y=as.numeric(cycle.avg), fill=factor(V2))) + 
  geom_boxplot() + labs(x="Cycle", y="Mean GEBV", fill="Selection done:")

ggplot(data.frame(gebv.var), aes(x=factor(V1), y=as.numeric(cycle.var), fill=factor(V2))) + 
  geom_boxplot() + labs(x="Cycle", y="Variance in GEBV", fill="Selection done:")
