# Supplementary material for: genomicSimulation: fast R functions for stochastic simulation of breeding programs
Source: G3 (Bethesda). 2022 Sep 2;12(10):jkac216. doi: 10.1093/g3journal/jkac216 (PMC9526041; doi:10.1093/g3journal/jkac216)
Supplement: jkac216_Supplementary_Material_3 [file jkac216_supplementary_material_3.txt]

name	GID1700102	GID1700103	GID1700252	GID1700383	GID1721214	GID1721209	GID1721114	GID1721180	GID1721175	GID1721140	GID1721195	GID1721306	GID1721270	GID1721635	GID1708521	GID1724672	GID1725657	GID1708655	GID1714915	GID1715520	GID1717419	GID1717562	GID1719584	GID1718656	GID1710622	GID1710722	GID1730390	GID1711940	GID1735841	GID1736211	GID1729819	GID1713602	GID1714018	GID1727809	GID1729761	GID1732054	GID1727219	GID1726713	GID1726721	GID1726500	GID1727077	GID1726849	GID1731530	GID1712097	GID1708189	GID1708160	GID1807123	GID1805825	GID1808254
m3032740	TT	AA	TT	TA	TT	AA	AA	AA	AA	AA	AA	AA	AA	AA	AA	TT	AA	AA	AA	AA	AA	AA	AA	AA	AA	AA	AA	AA	AA	TT	AA	AA	AA	AT	AA	AT	AA	TA	AA	AA	AA	AA	AA	AT	AA	AA	AA	AA	AA
m993293	TT	TT	TT	AA	TA	TT	AA	AA	TT	AA	AA	AA	AA	AA	AA	AA	AA	AA	AA	AA	AA	AA	AA	TT	AA	AA	AA	AA	TT	TT	TT	AA	AA	TT	AA	AA	AA	TT	TT	AA	AA	AA	AA	AA	AA	AA	AA	AA	AA
m2266418	TT	TT	TT	AT	AA	TT	TA	AA	TT	AT	AT	AT	AA	AT	AA	AA	AA	AA	TT	TT	TT	TT	AA	TT	TT	AT	AA	AA	AA	TT	AA	AA	AA	TT	TT	TA	AT	TT	TA	AA	AT	AA	AA	AA	AA	AT	AA	TT	AT
m3947128	AA	AA	TT	AA	AA	AA	AA	AA	AT	AA	AA	AA	AA	AA	AA	AA	AA	AA	AA	AA	AA	AA	AA	AT	AA	AT	AA	AA	AA	TT	AA	AA	AA	AA	AA	AA	AA	AA	AT	AA	AT	AA	AT	AA	AA	AA	AA	AA	AA
m3024043	TA	TT	TT	TT	TT	TT	TT	TT	AT	TT	TT	TT	TT	TT	TT	TT	TT	TA	TT	TT	AA	TA	TT	AA	AA	TT	TT	TT	AT	TT	AT	TT	TA	AT	TT	AT	TT	TT	AA	TT	TT	TT	TT	TT	TT	TA	TT	AA	TA
m1241182	AA	TT	AA	AT	AA	TT	TT	TT	TT	TT	TT	TT	TT	TT	TT	TT	TT	TT	TT	TT	AA	TT	TT	TT	TT	TT	TT	TT	TT	AA	TT	TT	TT	TA	TT	AA	TT	AA	TT	TT	TT	TT	TT	TT	TT	TT	TT	TA	TT
m3021967	TT	AA	TT	TT	TT	AA	AA	AA	AA	AA	AA	AA	AA	AA	AA	TT	AA	AA	AA	AA	AA	AA	AA	AA	AA	AA	AA	AA	AA	TT	AA	AA	AA	AT	AA	TT	AA	TT	AA	AA	AA	AA	AA	AT	AA	AA	AA	AA	AA
m1090908	TT	AA	TT	TA	TA	AA	AA	AA	AA	AA	AA	AA	AA	AA	AA	TA	AA	AA	AA	AA	AA	AA	AA	AA	AA	AA	AA	AA	AA	TT	AA	AA	AA	AT	AA	AT	AA	TA	AA	AA	AA	AA	AA	AT	AA	AA	AA	AA	AA
m1212218	TT	AA	TT	TA	TT	AA	AA	AA	AA	AA	AA	AA	AA	AA	AA	TT	AA	AA	AA	AA	AA	AA	AA	AA	AA	AA	AA	AA	AA	TT	AA	AA	AA	AT	AA	AT	AT	TT	AA	AA	AA	AA	AA	AT	AA	AA	AA	AA	AA
m1070663	TT	AA	TT	TA	TT	AA	AA	AA	AA	AA	AA	AA	AA	AA	AA	TA	AA	AA	AA	AA	AA	AA	AA	AA	AA	AA	AA	AA	AA	TT	AA	AA	AA	AT	AA	AT	AT	TT	AA	AA	AA	AA	AA	AT	AA	AA	AA	AA	AA
m1251432	AA	TT	AA	AA	AA	TT	TT	TT	AA	TT	TT	TT	TT	TT	TT	AA	TT	TT	TT	TT	TT	TT	TT	TT	TT	TT	TT	TT	TT	AA	TT	TT	TT	AA	TT	TA	AA	AA	TT	TT	TT	TT	TT	TA	TT	TT	TT	TT	TT
m1043336	TT	AA	TT	TA	TA	AA	AA	AA	AA	AA	AA	AA	AA	AA	AA	TT	AA	AA	AA	AA	AA	AA	AA	AA	AA	AA	AA	AA	AA	TT	AA	AA	AA	AT	AA	AT	AA	TT	AA	AA	AA	AA	AA	TT	AA	AA	AA	AA	AA
m1040965	TT	AA	TT	AA	AA	AA	AA	AA	AA	AA	AA	AA	AA	AA	AA	TT	AA	AA	AA	AA	TA	AA	AA	AA	TT	AA	AA	AA	AA	TT	AA	AA	AA	AA	AA	TA	AA	AA	AA	AA	AA	AA	AA	AA	AA	AA	AA	AT	AA
m1130983	AA	TT	AA	TA	AT	TT	TT	TT	TA	AT	TA	TT	TT	TT	TT	AT	TT	TT	TT	TT	TT	TT	TT	TT	TT	TT	TT	TT	TT	AA	TT	TT	TT	AT	TT	TA	TA	AT	TT	TT	TT	TT	TT	TA	TT	TT	TT	TT	TT
m3957113	TT	AA	TT	AT	AA	AA	AA	AA	AA	AA	AA	AA	AA	AA	AA	TT	AA	AA	AA	AA	AA	AA	AA	AA	AA	AA	AA	AA	AA	TT	AA	AA	AA	AT	AA	AT	AA	TT	AA	AA	AA	AA	AA	AT	AA	AA	AA	AA	AA
m1106451	TT	AA	TT	AT	TA	AA	AA	AA	TT	AA	AA	AA	AA	AA	AA	TA	AA	AA	AA	AA	AA	AA	AA	AA	AA	AA	AA	AA	AA	TT	AA	AA	AA	AT	AA	AT	AT	TA	AA	AA	AA	AA	AA	AT	AA	AA	AA	AA	AA
m1097106	AA	AA	TT	AA	TT	AA	AA	AA	AA	AA	AA	AA	AA	AA	AA	TT	AA	AA	AA	AA	TT	AA	AA	AA	TT	AA	AA	AA	AA	TT	AA	AA	AA	AA	AA	TT	AA	TA	AA	AA	AA	AA	AA	AT	AA	AA	AA	AA	AA
m1092630	TT	AA	TT	AT	TT	AA	AA	AA	AA	AA	AA	AA	AA	AA	AA	TT	AA	AA	AA	AA	AA	AA	AA	AA	AA	AA	AA	AA	AA	TT	AA	AA	AA	AT	AA	AT	AA	TA	TT	AA	AA	AA	AA	AT	AA	AA	AA	AA	AA
m1131508	AA	AA	TT	AT	TT	AA	AA	AA	AA	AA	AA	AA	AA	AA	AA	TT	AA	AA	AA	AA	AA	AA	AA	AA	AA	AA	AA	AA	AA	TT	AA	AA	AA	AT	AA	AA	AT	TT	AT	AA	AA	AA	AA	AA	AA	AA	AA	AA	AA
m100301777	AA	TT	AA	AA	AA	TT	TT	TT	AA	TA	TT	TT	TT	TT	TT	AA	TT	TT	TT	TT	TT	TT	TT	TT	TT	TT	TT	TT	TT	AA	TT	TT	TT	TA	TT	TT	TT	AT	TT	TT	TT	TT	TT	TA	TT	TT	TT	TT	TT
m1213065	TT	AA	TT	AT	TA	AA	AA	AA	AA	AA	AA	AA	AA	AA	AA	TT	AA	AA	AA	AA	AA	AA	AA	AA	AA	AA	AA	AA	AA	TT	AA	AA	AA	AT	AA	AA	AA	TT	AA	AA	AA	AA	AA	AT	AA	AA	AA	AA	AA
m4991395	TT	AA	TT	AT	TT	AA	AA	AA	AA	AA	AA	AA	AA	AA	AA	AA	AA	AA	AA	AA	AA	AA	AA	AA	AA	AA	AA	AA	AA	TT	AA	AA	AA	AT	AA	AT	AA	TT	AA	AA	AA	AA	AA	AT	AA	AA	AA	AA	AA
m1020308	TT	AA	TT	TT	TT	AA	AT	TT	AA	TT	TT	TT	TT	TT	TT	TT	TT	TT	TT	TT	TA	AA	TT	AA	TT	TT	TT	TT	AA	TT	AA	TT	TT	AA	TT	TT	TT	AA	AA	TT	TA	TT	TT	TT	TT	TT	TT	TT	TT
m12002154	TT	TT	TT	TT	TT	AA	TT	TT	TT	TT	TT	TT	TT	TT	TT	TT	TT	TT	TT	TT	TT	TT	TT	TT	TT	TT	TT	TT	TT	TT	TT	TT	TT	TT	TT	TT	TT	TT	TT	AA	TT	TT	AA	TT	TT	TT	TT	TT	TT
m2308952	AA	AA	AA	AA	AA	AA	AA	AA	AA	AT	AA	AT	AA	AT	AA	AA	AA	AA	TA	TT	AT	AA	AA	AA	AA	TT	AA	AA	AA	AA	AA	AA	AA	AA	AA	TA	AA	AA	AA	AA	AA	AA	AA	AA	AA	AA	AA	AA	AA
m1007201	TT	TT	TT	TA	TT	AA	AT	TT	TT	TT	AT	TT	AT	TT	TT	TT	TT	TA	TT	TT	AT	TT	TT	TT	TT	TT	TT	TT	TT	TT	TT	TT	TT	AA	AT	AT	TT	TT	AA	AA	TA	TT	TT	TT	TT	TT	TA	AA	TT
m2257989	AA	AA	TT	AA	AA	AA	AA	AA	AA	AA	AA	AA	AA	AA	AA	TT	AA	AA	AA	AA	AA	AA	AA	AA	AA	AA	AA	AA	AA	TT	AA	AA	AA	AT	AA	AT	AA	TA	AA	AT	AA	TT	AA	AT	AA	AA	AA	AA	AA
m3064386	TA	AA	TT	AT	TT	TA	TA	AA	AA	AT	TT	AA	TT	AA	AA	TT	AA	AA	AA	AA	TT	TT	AA	AA	AA	AA	AA	AA	AA	TT	AT	AA	AA	TA	TT	AT	AA	TA	TA	TT	AT	TT	AA	TT	AA	AA	AA	TT	AA
m994323	TT	AA	TT	TT	TA	AA	AA	AA	AA	AA	AA	AA	AA	AA	AA	TA	AA	AA	AA	AA	AA	AA	AA	AA	AA	AA	AA	AA	AA	TT	AA	AA	AA	TT	AA	TT	AA	TT	AA	AA	AA	AA	AA	AT	AA	AA	AA	AA	AA
m100298254	AA	AA	AA	AA	AA	AA	AA	AA	AT	AA	AA	AA	AA	AA	AA	AA	AA	AA	TT	TT	AA	AA	AA	AA	AA	AA	AA	AA	AA	AA	AA	AA	AA	AA	AA	TT	AA	AA	AA	AA	AA	AA	AA	TT	AA	AA	AT	AA	TT
m1696485	AA	TT	TT	AA	TT	AA	AT	TT	TT	TT	AA	TT	AA	TT	TT	TT	TT	TA	TT	TT	AT	TT	TT	TT	TT	TT	TT	TT	TT	TT	TT	TT	TT	TA	AA	AT	TT	TT	AT	AA	AA	TT	TT	AT	TT	TT	TT	AA	TT
m100261945	AA	AA	TT	AA	AA	AA	AA	AA	AA	AA	AA	AA	AA	AA	AA	TT	AA	AA	AA	AA	AA	AA	AA	AA	AA	AA	AA	AA	AA	TT	AA	AA	AA	TA	AA	AT	AA	TA	AA	TT	AA	TT	AA	AT	AA	AA	AA	AA	AA
m1281103	AA	TT	AA	AT	AA	TA	TA	TT	TA	TT	TA	AA	AA	TA	TT	AA	TT	TT	AA	AA	AA	AA	TT	TT	AA	AA	TT	AA	TT	AA	TT	TT	TT	TT	TT	AT	TT	TT	TT	TT	TT	AA	TT	TT	TT	AT	TT	TT	TT
m1249392	AA	AA	AA	AA	AA	TT	TT	AA	AA	AA	TA	AA	TT	AA	AA	AA	AA	AT	AA	AA	TT	AA	AA	AA	AA	AA	AA	AA	AA	AA	AA	AA	AA	AT	TT	TT	AA	AA	TA	AA	AA	AA	AA	TT	AA	AA	AA	TT	AA
m1093014	TT	AA	TT	AA	AA	AA	AA	AA	AA	AA	AT	AA	AA	AA	AA	TA	AA	AA	AA	AA	AA	AA	AA	AA	AA	AA	AA	AA	AA	TT	AA	AA	AA	TA	AA	AT	AA	TA	AA	TA	AA	TT	AA	AT	AA	AA	AA	AA	AA
m1256583	TT	TT	AA	TA	TT	TT	TT	TT	TT	TT	TT	TT	TT	TT	TT	AT	TT	TT	TT	TT	TT	TT	TT	TT	TT	TT	TT	TT	TT	AA	TT	TT	TT	AA	TT	TA	TT	AT	AA	AA	TT	AA	TT	TA	TT	TT	TT	TT	TT
m1108901	AA	AA	TT	AA	AA	AA	AA	AA	AT	AA	AT	AA	AA	AA	AA	TT	AA	AA	AA	AA	AA	AA	AA	AA	AA	AA	AA	AA	AA	TT	AA	AA	AA	TA	AA	AT	AA	TT	AT	TA	AA	TT	AA	AT	AA	AA	AA	AA	AA
m1148554	AA	AA	AA	AT	AA	TT	AT	AA	AA	TT	AA	AA	AA	TT	AA	AA	TT	AA	AA	AA	AA	AA	AA	AA	TT	AA	TT	AA	AA	AA	TT	AA	TT	AA	AA	AA	AA	AA	AA	AA	AA	AA	TT	AA	AA	TT	TT	AA	TT
m1090405	TT	AA	TT	AT	AA	AA	AA	AA	AA	AA	AT	AA	AA	AA	AA	TT	AA	AA	AA	AA	AA	AA	AA	AA	AA	AA	AA	AA	AA	TT	AA	AT	AA	TA	AA	AT	AA	TA	AA	TA	AA	TT	AA	AT	AA	AA	AA	AA	AA
m988333	AA	TT	AA	AA	TT	AA	AA	AA	AA	AA	AA	AA	AA	AA	AA	AA	AA	AA	AA	AA	AA	TT	AA	AA	AA	AA	TA	AA	AT	AA	AA	TA	AA	AA	AA	AA	TT	AA	AA	AT	AA	AA	AT	AA	AA	AA	AA	AA	AA
m100231024	AA	AA	AA	AA	AA	AA	AA	AA	AA	AA	AA	AA	AA	AA	AA	AA	AA	AA	AA	AA	AA	TT	AA	AA	AA	AA	AA	AA	AA	AA	AA	AA	AA	AA	AA	AT	AA	TA	AA	AA	AA	AA	AA	AA	AA	AA	AA	AA	AA
m1015248	AA	AA	TT	TT	TT	TT	TT	TT	TT	TT	TT	TT	TT	TT	TT	AA	TT	AA	TT	TT	TT	TT	TT	TT	TT	TT	AA	TT	TA	TT	TT	AA	TT	TT	TT	TT	AA	AA	TT	AA	TA	TT	AA	TT	TA	TT	TT	AA	TT
m1713643	AA	TT	AA	AA	TT	AT	AT	TT	TT	TA	TA	TT	AA	TT	TT	AA	TT	TT	TT	TT	AA	TT	TT	TT	TT	TT	TT	TT	TT	AA	TT	TT	TT	AT	AA	AT	TT	AA	TT	AA	TT	AA	TT	AA	TT	TT	TT	AA	TT
m3064899	AA	AA	AA	AT	AA	TT	AA	AA	AT	TA	AT	AA	AA	TA	AA	AA	TT	AA	AA	AA	AA	AA	AA	AA	TT	AA	TT	AA	AA	AA	AA	AA	AT	AA	AA	AT	AA	AA	AA	AT	AA	AA	TT	AA	TA	TA	TT	AA	TT
m3939338	TT	AA	TT	AA	TT	TT	AT	TT	AA	TT	AT	AA	AA	TT	TT	TT	TT	TA	AA	AA	AA	AA	TT	TT	AA	AA	AA	AA	TA	TT	TT	AA	TT	TT	AA	AA	AA	AA	AT	AA	TT	TT	AA	AA	TT	AT	TT	AA	TT
m1204710	AA	AA	AA	AT	AA	TT	AA	AA	AA	TA	AT	AA	AA	TT	AA	AA	TT	AA	AA	AA	AA	AA	AA	AA	TT	AA	TT	AA	AA	AA	AA	AA	AT	AA	AA	AA	AA	AA	AA	AT	AA	AA	TT	AA	TT	TT	TT	AA	TT
m1000376	TT	TT	AA	AT	AA	AA	TT	TT	AT	TT	AT	AA	AA	TT	TT	AA	TT	TT	AA	AA	TT	AA	TT	TT	AA	AA	TT	AA	AT	AA	AA	TT	AA	TT	TT	TA	TT	TT	TT	TT	AA	AA	TT	TT	TT	AT	TT	TT	TT
m1106808	TT	AA	TT	AA	AA	TA	AT	TT	AT	TT	AT	AA	AA	TA	TT	TT	TT	TT	AA	AA	AA	AA	TT	TT	AA	AA	AA	AA	TA	TT	TT	AT	TT	TT	AA	AA	AA	TT	AA	TA	TT	TT	AA	AA	TT	AT	TT	AA	TT
m4991668	AA	TT	AA	AA	TT	AA	AT	TT	TT	TT	TT	TT	AT	TT	TT	TT	TT	TT	TT	TT	AA	TT	TT	TT	TT	TT	TT	TT	TT	AA	TT	TT	TT	TA	AA	AA	TT	TT	TA	AA	TT	TT	TT	AA	TT	TT	TT	AA	TT
m3942183	AA	TT	AA	TA	TT	AA	TA	AA	TA	AT	TA	TT	TT	AT	AA	AA	AA	AA	TT	TT	TT	TT	AA	AA	TT	TT	TA	TT	AT	AA	TA	TT	AA	AT	TT	TA	TA	AA	TA	AT	AT	AA	TT	TT	AA	AT	AA	TT	AA
m100293113	TT	AA	TT	AA	AA	TT	AT	TT	AA	TA	AT	AA	AA	TA	TT	TT	TT	TA	AA	AA	AA	AA	TT	TT	AA	AA	AA	AA	AA	TT	AA	AA	TT	TA	AA	AA	AA	TT	AA	TA	TT	TT	AA	AA	TT	AA	TT	AA	TT
m4991544	TT	TT	AA	TT	TT	TT	TT	TT	TT	TT	TT	TT	TT	TT	TT	AA	TT	TT	TT	TT	TT	TT	TT	TT	TT	TT	TT	TT	TT	AA	TT	TT	TT	AT	TT	TA	TA	AA	TT	AA	TT	AA	TT	TA	TT	TT	TT	TT	TT
m1054654	AA	AA	TT	AA	AA	AT	AA	AA	AA	AA	AT	AA	AA	AA	AA	AA	AA	AA	AT	AA	AA	AA	AA	AA	AA	AA	AA	AA	AA	TT	AA	AA	AA	TA	AA	AT	AT	TA	AA	TA	AA	TT	AA	AT	AA	AA	AA	AA	AA
m991036	AA	TT	AA	TT	TT	AA	TA	AA	TA	AA	AA	TT	TT	AT	AA	AA	AA	AT	TT	TT	TT	TT	AA	AA	TT	TT	TT	TT	AT	AA	AA	TT	AA	AT	TT	TA	TT	AA	TA	AT	AA	AA	TT	TA	AA	AT	AA	TT	AA
m4396464	AA	AA	TT	AA	TT	TT	TT	TT	AT	TA	AT	AA	AA	TA	TT	TT	TT	TA	AA	AA	AA	TT	TT	TT	AA	AA	TA	AA	TT	TT	TT	TT	TT	TA	AA	AT	TT	TT	AT	AA	TT	TT	AA	AA	TT	AT	TT	AA	TT
m1070756	TT	AA	TT	AT	AA	AA	AA	AA	AT	AA	AT	AA	AA	AA	AA	TA	AA	AA	AA	AA	AA	AA	AA	AA	AA	AA	AA	AA	AA	TT	AA	AA	AA	TA	AA	AT	AT	TA	AA	TA	AA	TT	AA	AT	AA	AA	AA	AA	AA
m1084833	AA	AA	TT	AT	AA	AA	AA	AA	AA	AA	AA	AA	AA	AA	AA	TT	AA	AA	AA	AA	AA	AA	AA	AA	AA	AA	AA	AA	AA	TT	AA	AA	AA	TA	AA	AT	AT	TT	AA	TA	AA	TT	AA	AT	AA	AA	AA	AA	AA
m1102916	AA	AA	TT	AT	AA	AA	AA	AA	AA	AA	AA	AA	AA	AA	AA	TT	AA	AA	AA	AA	AA	AA	AA	AA	AA	AA	AA	AA	AA	TT	AA	AA	AA	AA	AA	AA	AA	TT	AA	TA	AA	TT	AA	AT	AA	AA	AA	AA	AA
m1719291	AA	TT	AA	TT	AA	TT	TT	TT	AT	TA	AA	AA	AA	TT	TT	AA	TT	TT	AA	AA	AA	AA	TT	TT	AA	AA	TT	AA	TT	AA	TT	TT	TT	TT	TT	TA	TT	TT	TT	TT	TT	AA	TT	AA	TT	TT	TT	TT	TT
m1245046	AA	AA	TT	AT	AA	AA	AA	AA	AA	AA	AA	AA	AA	AA	AA	TT	AA	AA	AA	AA	AA	AA	AA	AA	AA	AA	AA	AA	AA	TT	AA	AA	AA	AA	AA	AA	AA	TT	AA	TT	AA	TT	AA	AT	AA	AA	AA	AA	AA
m100245546	AA	AA	TT	AT	AA	AA	AA	AA	AA	AA	TT	AA	AA	AA	AA	TT	AA	AA	AA	AA	AA	AA	AA	AA	AA	AA	AA	AA	AA	TT	AA	AA	AA	AA	AA	AA	AA	TT	AA	AA	AA	TT	AA	AT	AA	AA	AA	AA	AA
m1214918	AA	TT	TT	TT	TT	AA	TA	AA	AA	AA	AT	TA	AA	AA	AA	AA	AA	AT	AA	AA	AT	AA	AA	AA	AA	AA	TT	AA	AT	TT	AA	TA	AA	AT	TT	AT	TT	AA	AA	TT	AA	TT	TT	AA	AA	AA	AA	AT	AA
m1090977	AA	TT	AA	TT	TT	TT	AT	AA	AA	TT	AA	AA	AA	AA	AA	AA	AA	AA	AA	AA	AA	TT	AA	AA	AA	AA	AA	AA	AA	AA	AA	AA	AA	AA	TT	AA	TT	TT	AA	TT	AA	AA	TT	AA	AA	AA	AA	AA	AA
m1098073	AA	TT	AA	TA	AA	TT	AA	AA	AA	AA	AA	AA	AA	AA	AA	AA	AA	AA	AA	AA	AA	TT	AA	AA	AA	AA	AA	AA	AA	AA	AA	AA	AA	AA	TT	AA	TT	AA	AA	TT	AA	AA	TT	AA	AA	AA	AA	AA	AA
m1052695	AA	TT	AA	TA	TT	AA	TA	AA	TA	AA	AA	TT	TT	AT	AA	AA	AA	AA	TT	TT	TT	TT	AA	AA	TT	TT	TT	TT	AT	AA	AA	TA	AA	AT	TT	TA	TA	AA	TA	AT	AA	AA	TT	TA	AA	AT	AA	TT	AA
m1126027	AA	AA	AA	AA	AA	AA	AT	TT	AA	TT	AA	AA	AA	TT	TT	AA	TT	TA	AA	AA	AA	AA	TT	TT	AA	AA	AA	AA	TA	AA	TT	AA	TT	TT	AA	AA	AA	AT	AT	AA	AA	AT	AA	AA	TT	TT	TT	AA	TT
m100225052	TT	AA	AA	TA	AA	TT	TA	AA	TA	AA	AA	TA	AA	AA	AA	TA	AA	AA	AA	AA	AA	AA	AA	AA	AA	AA	AA	AA	AA	AA	AA	AA	AA	AA	TT	AA	AA	AA	AA	TT	AA	TA	AA	TA	AA	AA	AA	AA	AA
m3028501	TT	AA	AA	TA	AA	TT	TA	AA	TA	AA	AA	TA	AA	AA	AA	TA	AA	AA	AA	AA	AA	AA	AA	AA	AA	AA	AA	AA	AA	AA	AA	AA	AA	AA	TT	AA	AA	AA	AA	TT	AA	TA	AA	TA	AA	AA	AA	AA	AA
m1126226	AA	AA	AA	AA	AA	AA	AT	TT	AT	TT	AA	AA	AA	TA	TT	AA	TT	TA	AA	AA	AA	AA	TT	TT	AA	AA	AA	AA	TA	AA	TT	AA	AT	TA	AA	AA	AA	AT	AT	AA	AA	AT	AA	AA	TT	TT	TT	AA	TT
m100272772	TT	AA	TT	TT	AA	TT	TA	AA	TA	TT	AT	AT	TA	TT	TT	TT	TT	TT	TT	TT	TA	TT	TT	TT	AA	TT	TT	TT	TA	TT	TT	AA	TT	TT	AT	TA	TA	TT	AT	TT	AT	TT	AA	TA	TT	TT	TT	TT	TT
m1020992	AA	AA	TT	AT	AA	AA	AA	AA	AA	AA	AA	AA	AA	AA	AA	TT	AA	AA	AA	AA	AA	AA	AA	AA	AA	AA	AA	AA	AA	TT	AA	AA	AA	AT	AA	AT	AA	TA	AA	TA	AA	TT	AA	AT	AA	AA	AA	AA	AA
m991908	TT	AA	TT	TT	AA	AA	TA	TT	TT	TT	TT	AT	AA	TT	TT	TT	TT	TA	TT	TT	TT	TT	TT	TT	TT	TT	TT	TT	TT	TT	TT	TT	TT	TA	TA	TT	TT	TT	TT	TA	TT	TT	AT	TT	TT	TT	TT	AA	TT
m1237602	TT	TT	TT	TT	AA	TT	TT	AA	TT	TT	AT	TT	AT	TT	TT	AA	TT	TT	TT	TT	TT	TT	TT	TT	TT	TT	TT	TT	TT	TT	TT	TT	TT	TA	TT	TT	TT	TT	AT	TT	TT	TT	TA	TT	TT	TT	TT	TA	TT
m1082710	AA	AA	AA	AA	AA	AA	AA	TT	AT	AA	TA	AA	AA	AA	AA	AA	AA	AA	AT	AA	AA	AA	AA	AA	AA	AA	TT	TT	TT	AA	TT	TA	AT	AA	AA	AT	AT	AT	TT	AA	TA	AA	AT	AA	AA	AT	AA	TT	AA
m982484	AA	AA	AA	AA	AA	AA	AA	AA	AA	AA	AA	AA	AA	AA	AA	AA	AA	AA	AA	AA	AA	AA	AA	AA	AA	AA	AA	AA	AA	AA	AA	AA	AA	AA	AA	AA	TT	AA	AA	AA	AA	AA	AA	AT	AA	AA	AA	AA	AA
m1043544	TT	AA	AA	AA	AT	TA	AA	TT	AA	TT	TA	AT	AA	AA	AA	AA	AA	AA	TT	TT	TT	AA	AA	TT	TT	TT	TT	TT	TT	TT	TT	TT	AA	AT	AT	AT	AA	TT	TA	AA	TT	AA	AT	AA	AA	AA	AA	TT	AT
m3029979	AT	AA	AA	AA	AA	AA	AA	AA	AT	AA	AT	AA	AA	AA	AA	AA	AA	AA	AA	AA	AA	TT	AA	AA	TT	AA	AA	TT	AA	AA	AA	AA	AA	AA	AA	AT	TA	AA	AA	AA	AA	AA	AA	AA	AA	AA	AA	AA	AA
m2280877	AA	TT	TT	AA	AA	TT	AA	AA	AA	AA	AT	AA	AA	AA	AA	AA	AA	TT	AA	AA	AA	AA	AA	AA	AA	AA	AA	AA	AA	AA	AA	AA	AA	AA	AA	AA	AA	AA	AA	AT	AA	AA	TT	AA	AA	AA	AA	AA	AA
m2281371	TT	TT	TT	TT	TT	AA	TT	AA	TT	TT	AT	TT	TT	TT	TT	TT	TT	TT	TT	TT	TT	TT	TT	TT	TT	TT	AA	AA	AA	TT	AA	AA	TA	TT	TT	TA	TT	TT	AA	TT	AA	TT	TA	TT	TT	TA	TT	AA	TT
m1099728	AA	TT	TT	AA	AA	AT	AA	AA	AA	AA	AT	AA	AA	AA	AT	AA	AA	TT	AA	AA	AA	AA	AA	AA	AA	AA	AA	AA	AA	AA	AA	AA	AA	AA	AA	AT	AA	AA	AA	AT	AA	AA	TA	AA	AA	AA	AA	AA	AA
m1063493	AA	AA	AA	AA	AA	AA	AA	AA	AT	AA	AT	AA	AA	AA	AA	AA	AA	AA	AA	AA	AT	TT	AA	AA	TT	AA	AA	AA	AA	AA	AA	AA	AA	AA	AA	AT	TA	AT	AA	AA	AA	AA	AA	AA	AA	AA	AA	AA	AA
m1276076	TT	AA	AA	TT	AA	AA	AA	AA	TA	TA	TT	AA	TT	TT	TT	TT	TT	AA	TT	TT	TT	TT	TT	AA	TT	TT	TT	TT	TT	TT	TT	TT	TT	TT	TT	TT	TT	TT	TA	TT	TT	TT	TT	TA	TT	TA	TT	AT	TA
m4909810	AA	TT	AA	AA	AA	AA	AT	AA	AA	AA	AA	AA	AA	AA	AA	AA	AA	AA	AT	AA	AA	AA	AA	AA	AA	AA	TT	TT	TT	AA	AA	TA	AT	AA	AA	AA	AA	AA	AT	AT	TA	AA	TA	AA	AA	AA	AA	AA	AA
m100291291	TT	TT	TT	TT	TT	TT	TA	TT	TT	TT	TT	TT	TT	TT	TT	TT	TT	TT	TT	TT	TT	TT	TT	TT	TT	TT	TT	TT	TT	TT	TT	TT	TT	TT	TT	TT	TT	TT	TT	TT	TT	TT	TT	TT	TT	TT	TT	TT	TT
m2259602	AA	AA	AA	AA	AA	AA	AA	AA	AT	AA	TA	AA	AA	AA	AA	AA	AA	AA	AA	AA	AA	AA	AA	TT	AA	AA	AA	AA	AA	AA	AA	AA	AA	TA	AA	AA	AA	AA	TA	AA	AT	AA	AT	AA	AA	AA	AA	AT	AT
m1126925	AA	AA	AA	AA	AA	AA	AA	AA	AA	AA	AT	AA	AA	AA	AA	AA	AA	AA	AA	AA	AT	AA	AA	AA	TT	AA	AA	TT	AA	AA	AA	AA	AA	AA	AA	AT	TA	AA	AA	AA	AA	AA	AA	AA	AA	AA	AA	AA	AA
m1119839	AT	AA	AA	AA	TT	AA	AA	AA	AA	AA	AT	AA	AA	AA	AA	AA	AA	AA	AA	AA	AA	AA	AA	AA	TT	AA	AA	TT	AA	AA	AA	AA	AA	AA	AA	AT	TA	AA	AA	AA	AA	AA	AA	AA	AA	AA	AA	AA	AA
m1048305	AA	AA	AA	AA	TA	AA	AA	AA	AA	AA	AT	AA	AA	AA	AA	AA	AA	AA	AA	AA	AT	AA	AA	AA	TT	AA	AA	TT	AA	AA	AA	AA	AA	AA	AA	AT	TA	AA	AA	AA	AA	AA	AA	AA	AA	AA	AA	AA	AA
m6046775	AA	AA	AA	AA	AA	AA	AA	TT	AA	AA	AA	AA	AA	AA	AA	AA	AA	AA	AA	AA	AA	AA	AA	AA	AA	AA	AA	TT	TA	AA	AA	AA	AA	AA	AA	AA	AA	AA	AT	AA	AA	AA	AA	AA	AA	AT	AA	AA	AA
m1093186	AA	TT	AA	TT	AA	AA	AA	AA	AA	AT	AT	AA	AT	AA	TT	AA	AA	AA	AA	AA	AA	TT	TT	TT	AA	AA	TT	AA	TT	TT	TT	TT	AA	TA	TA	TT	AA	TT	TT	AT	TT	AA	TT	TT	TT	TT	TT	TT	AA
m992543	AA	AA	AA	AA	AA	AA	AA	AA	AT	AA	AT	AA	AA	AA	AA	AA	AA	AA	AA	AA	AT	AA	AA	AA	TT	AA	AA	TT	AA	AA	AA	AA	AA	AA	AA	AT	TT	AT	AA	AA	AA	AA	AA	AA	AA	AA	AA	AA	AA
m1193782	AA	AA	AA	AA	AA	AA	AA	AA	AA	AA	AA	AA	AA	AA	AA	AA	AA	AA	AA	AA	AA	AA	AA	AA	AA	AA	AA	AA	AA	AA	AA	AA	AA	AA	AA	AA	TT	AA	AA	AA	AA	AA	AA	AT	AA	AA	AA	AA	AA
m1109862	AA	TT	AA	TT	AA	AA	AA	AA	TT	TA	AA	AA	AA	AA	AA	AA	AA	AA	AA	AA	AA	TT	AA	AA	AA	AA	TT	TT	TT	TT	AA	TA	AA	AA	AT	AT	TT	TT	TT	AA	TT	AA	TT	TT	AA	AA	AA	TT	AA
m1864498	TT	AA	AA	TT	AA	AA	AT	AA	TA	TA	TA	AA	TT	TT	TA	TT	TA	AT	TT	TT	TT	TT	TT	TA	TT	TT	TT	TT	TT	TT	TT	TT	TA	TT	TT	TT	TT	TT	TA	TA	TT	TT	TT	TA	TT	TA	TT	AT	TA
m100242870	AA	TT	TT	AA	TA	AA	AA	AA	AA	AT	AA	TT	AA	AA	AA	AA	AA	AA	AA	AA	AA	AA	AA	AA	AA	AA	AA	AA	AA	AA	AA	AA	AA	AA	AA	AA	AA	AA	AT	AT	AA	AA	AA	AA	AA	AT	AA	AA	AA
m1075997	AA	TT	AA	TT	AA	AA	AA	AA	TA	AA	AT	AA	AT	AA	AA	AA	AA	TT	AA	AA	AA	TT	AA	AA	AA	AA	TT	TT	AT	TT	AA	TA	AA	AT	AT	AT	AT	TT	AT	AA	TA	AA	AT	TA	AA	AA	AA	TT	AA
m979056	AA	AA	AA	AA	AA	AA	AA	AA	AA	AT	AA	AA	AA	AA	AA	AA	AA	AT	AA	AA	AA	AA	AA	TA	AA	AA	AA	AA	TT	AA	TT	AA	TA	TA	AA	AA	TT	AA	TA	AT	AA	AA	TA	AA	AA	AT	AA	AA	AA
m1101419	AA	TT	AA	AA	AA	AA	AT	AA	AA	AT	AA	AA	AA	AA	AA	AA	AA	AA	AA	AA	AA	AA	AA	TT	AA	AA	AA	AA	TT	AA	TT	AA	AA	TA	AA	AA	AA	AA	TA	AT	AA	AA	TA	AA	AA	AA	AA	AA	AA
m1090082	AA	AA	AA	AA	AA	AA	AA	AA	AA	AT	AT	AA	AA	AA	AA	AA	AA	AA	AA	AA	AA	AA	AA	TT	AA	AA	AA	AA	TA	AA	TT	AA	TA	TA	AA	AA	TT	AA	TT	AT	AT	AA	TA	AT	AA	AT	AA	AA	AA
m987095	AA	AA	AA	AA	AA	AA	AA	AA	AT	TT	AT	AA	AA	AA	AA	AA	AA	AA	AA	AA	AA	AA	AA	TT	AA	AA	AA	AA	TT	AA	TT	AA	TA	TA	AA	AT	TT	AA	TA	AT	AT	AA	TA	AT	AA	AT	AA	AA	AT
m1121109	AA	AT	AA	AA	AA	AA	AA	AA	AT	AA	AA	AA	AA	AA	AA	AA	AA	AA	AA	AA	AA	AT	AA	AA	AA	AA	AT	AA	AT	AA	AA	AA	AA	AA	AA	AT	AA	AT	AA	AA	AA	AA	AA	AA	AA	AA	AA	AT	AA
m1011620	TT	AA	TT	AT	AA	TT	TT	TT	TA	TT	TA	TT	TT	TT	TT	TT	TT	TT	TT	TT	TT	AA	TT	TT	TT	TT	AA	AA	TA	AA	TT	AA	TT	TT	TT	TA	TT	AA	TT	TT	AA	TT	TT	AA	TT	TT	TT	AA	TT
m1087368	AA	TT	AA	AA	AA	AA	AA	AA	AA	AA	AA	AA	AA	AA	AA	AA	AA	AA	AA	AA	AA	AA	AA	AA	AA	AA	TA	TT	TT	AA	AA	TA	TT	AA	AA	AA	AT	AA	TA	AA	AA	AA	TA	AA	AA	AT	AA	AA	AA
m4993399	TT	TT	TT	TT	TT	TT	TA	TT	TA	TA	TA	TT	TT	TT	TT	TT	TT	TT	TT	TT	TT	TT	TT	AA	TT	TT	TA	TT	AT	TT	AA	TT	AA	AT	TT	TT	TT	TA	AT	TA	TA	TT	AT	TT	TT	TA	TT	TT	TA
m2261995	TT	TT	AA	TT	AA	AA	AT	AA	AT	AT	AT	AT	AA	AA	TT	AA	AA	AT	AT	AA	AA	TT	TT	TT	AA	AA	TT	AA	TT	TT	TT	TA	TA	TA	AA	AT	TT	TA	TA	AT	TT	AA	TT	TT	TT	TA	TT	TA	AT
m5582345	TT	AT	TT	TT	TA	TA	TT	TT	TT	TT	TT	TT	TT	TT	TT	TT	TT	TT	TT	TT	TT	TT	TT	TT	TT	TT	AT	TT	TA	TT	TT	AT	TT	TT	TT	TT	TT	TT	TT	TT	TT	TT	TT	TT	TT	TT	TT	TT	TT
m100265517	TT	AT	TT	TT	TT	TT	TT	TT	TT	TT	TT	TT	TT	TT	TT	TT	TT	TT	TT	TT	TT	TT	TT	TT	TT	TT	AT	TT	TA	TT	TT	AT	TT	TT	TT	TT	TT	TT	TT	TT	TT	TT	TT	TT	TT	TT	TT	TT	TT
m994367	AA	AA	AA	AA	AA	AA	AT	AA	AT	AT	AA	AA	AA	AA	AA	AA	AA	AA	AA	AA	AA	AA	AA	TT	AA	AA	AA	AA	TA	AA	TT	AA	AA	TA	AA	AA	AA	AA	TT	AT	AA	AA	TA	AA	AA	AT	AA	AA	AA
m2308138	AA	AA	AA	AA	AA	AA	AA	TT	AA	AA	AA	AA	AA	AA	AA	AA	AA	AA	AA	AA	AA	AA	AA	AA	AA	AA	AA	TT	TA	AA	AA	AA	TA	AA	AA	AA	AA	AA	AA	AA	AA	AA	AA	AA	AA	AT	AA	AT	AA
m990671	AA	AA	AA	AA	AA	AA	AA	TT	AA	AA	AA	AA	AA	AA	AA	AA	AA	AA	AT	AA	AA	AA	AA	AA	AA	AA	AA	TT	TA	AA	AA	AA	TA	AA	AA	AA	AT	AT	AT	AA	AA	AA	AA	AA	AA	AT	AA	AT	AA
m4910458	AA	TT	AA	AA	AA	AA	AA	TT	AA	AA	AA	AA	AA	AA	AA	AA	AA	AA	AA	AA	AA	AA	AA	AA	AA	AA	AA	TT	TA	AA	AA	AT	TA	AA	AA	AA	AA	AA	TT	AA	AA	AA	AA	AA	AA	AT	AA	AA	AA
m100198261	TT	AA	TT	TT	TT	TT	TT	AA	TT	TT	TT	TT	TT	TT	TT	TT	TT	TT	TT	TT	TT	TT	TT	TT	TT	TT	AA	AA	AA	TT	TT	AA	AT	TT	TT	TT	TT	TT	AA	TT	TT	TT	TT	TT	TT	TA	TT	AT	TT
m1012492	AA	AA	AA	AA	AA	AA	AA	TT	AA	AA	AA	AA	AA	AA	AA	AA	AA	AA	AA	AA	AA	AA	AA	AA	AA	AA	AA	TT	TA	AA	AA	AA	AA	AA	AA	AA	AA	AA	AT	AA	AA	AA	AA	AA	AA	AT	AA	TA	AA
m1070550	AA	AA	AA	AA	AA	AA	AA	TT	AA	AA	AA	AA	AA	AA	AA	AA	AA	AA	AT	AA	AA	AA	AA	AA	AA	AA	AA	TT	TA	AA	AA	AA	TA	AA	AA	AA	AT	AT	AT	AA	AA	AA	AA	AA	AA	AT	AA	AT	AA
m1156174	AA	AA	AA	AA	AA	AA	AA	TT	AA	AA	AA	AA	AA	AA	AA	AA	AA	AA	AA	AA	AA	AA	AA	AA	AA	AA	AA	TT	TT	AA	AA	AA	TA	AA	AA	AA	AA	AA	AA	AA	AA	AA	AA	AA	AA	AT	AA	TA	AA
m1004489	TT	TT	TT	TA	TT	TT	TT	AA	TT	TT	TT	TT	TT	TT	TT	TT	TT	TT	TT	TT	TT	TT	TT	TT	TT	TT	TT	AA	AT	TT	TT	TT	AA	TT	TT	TT	TT	TA	TA	TT	TT	TT	TT	TT	TT	TA	TT	TA	TT
m3026844	AA	AA	AA	AA	AA	AA	AA	TT	AA	AA	AA	AA	AA	AA	AA	AA	AA	AA	AA	AA	AA	AA	AA	AA	AA	AA	AA	TT	TA	AA	AA	AA	TA	AA	AA	AA	AT	AT	AT	AA	AA	AA	AA	AA	AA	AT	AA	AT	AA
m1036957	AA	AA	AA	AA	AA	AA	AA	TT	AA	AA	AA	AA	AA	AA	AA	AA	AA	AA	AA	AA	AA	AA	AA	AA	AA	AA	AA	TT	TA	AA	AA	AA	AT	AA	AA	AA	AA	AA	AT	AA	AA	AA	AA	AA	AA	AT	AA	TT	AA
m1011191	TT	AA	TT	TT	TT	TT	TT	AA	TT	TT	TT	TT	TT	TT	TT	TT	TT	TT	TT	TT	TT	TT	TT	TT	TT	TT	AA	TT	AA	TT	TT	AA	TT	TT	TT	TT	TT	TT	AA	TT	TT	TT	TT	TT	TT	TA	TT	TA	TT
m3956177	AA	AA	AA	AA	TT	AA	AA	TT	AT	TA	AT	AA	AA	AA	AA	AA	AA	AA	AA	AA	AA	TT	AA	TT	AA	TT	AA	TT	TT	AA	AA	AA	AT	TA	TT	AA	AA	AA	AA	AA	AA	AA	AA	AA	AA	AA	AA	AA	AA
m978646	AA	AA	TT	TT	AT	TT	TT	TT	TT	TT	TA	TT	TT	TT	TT	TT	TT	TT	TT	TT	TT	TT	TT	TT	TT	TT	AA	TT	AT	TT	AA	AA	AT	TT	TT	TT	AA	TT	TT	TA	TA	TT	AT	TA	TT	TT	TT	AT	TT
m1091122	AA	AA	AA	AA	AA	AA	AA	TT	AA	AA	AA	AA	AA	AA	AA	AA	AA	AA	AA	AA	AA	AA	AA	AA	AA	AA	AA	TT	TT	AA	AA	AA	AT	AA	AA	AA	AA	AT	TA	AA	AA	AA	AA	AA	AA	AT	AA	AA	AA
m1089266	AA	AA	AA	AA	AA	AA	AA	TT	AA	AA	AA	AA	AA	AA	AA	AA	AA	AA	AA	AA	AA	AA	AA	AA	AA	AA	AA	TT	AT	AA	AA	AA	AT	AA	AA	AA	AA	AT	TA	AA	AA	AA	AA	AA	AA	AT	AA	AT	AA
m2277135	AA	TT	AA	AA	AA	AA	AA	AA	AA	AA	AT	AA	AA	AA	AA	AA	AA	AA	AA	AA	AT	AA	AA	AA	AA	AA	TT	AA	AT	AA	TT	TA	TA	AA	AA	AA	TA	AT	AA	AT	AT	AA	TA	AT	AA	AA	AA	TA	AA
m994398	AA	AA	AA	AA	AA	AA	AA	AA	AA	TA	AT	AA	AA	AA	AA	AA	AA	AA	AA	AA	AA	AA	AA	AA	AA	TT	AA	AT	AT	AA	AA	AA	AT	AA	TA	AA	AA	AT	TA	AA	AA	AA	AA	AA	AA	AT	AA	AA	AA
m1218701	TT	TT	AA	AA	AA	AA	AA	AA	AA	AA	AT	AA	AT	AA	AA	AA	AA	AA	AA	AA	AA	AA	AA	AA	AA	AA	TT	AA	AT	AA	TT	TT	TA	AA	AA	AA	TT	AA	AA	AT	AT	AA	TT	AT	AA	AA	AA	TT	AA
m1129025	TT	TT	AA	AA	AA	AA	AA	AA	AA	AA	AT	AA	AA	AA	AA	AA	AA	AA	AA	AA	AT	AA	AA	AA	AA	AA	TA	AA	AT	AA	TT	TA	TA	AA	AA	AA	TT	AA	AA	AT	AT	AA	AT	AT	AA	AA	AA	AT	AA
m1109578	AA	AA	AA	AA	AA	AA	AA	TT	AA	AA	AA	AA	AA	AA	AA	AA	AA	AA	AA	AA	AA	AA	AA	AA	AA	AA	AA	TT	AT	AA	AA	AA	AT	AA	AA	AA	AT	AA	TA	AA	AA	AA	AA	AA	AA	TA	AA	AT	AA
m1121826	TT	TT	AA	AT	AA	AA	AA	AA	AA	AA	AT	AT	AA	AA	AA	AA	AA	AA	AA	AA	AT	AA	AA	AA	AA	AA	TT	AA	AT	AA	TT	TT	TA	AA	AA	AT	TT	AA	AA	AT	AT	AA	TT	AT	AA	AA	AA	TT	AA
m1127333	TT	TT	AA	AA	AA	AA	AA	AA	AA	AA	AT	AA	AA	AA	AA	AA	AA	AA	AA	AA	AA	AA	AA	AA	AA	AA	TA	AA	AT	AA	TT	TT	TA	AA	AA	AA	TA	AA	AA	AT	AT	AA	AT	AT	AA	AA	AA	TT	AA
m100193630	TT	TT	AA	AA	AA	AA	AA	AA	AA	AA	AT	AA	AA	AA	AA	AA	AA	AT	AA	AA	AT	AA	AA	AA	AA	AA	TT	AA	AT	AA	TT	TA	TA	AA	AA	AA	TA	AT	AA	AT	AA	AA	AT	AT	AA	AA	AA	TT	AA
m1093499	TT	TT	AA	AA	AA	AA	AA	AA	AT	AA	AT	AA	AA	AA	AA	AA	AA	AA	AA	AA	AT	AA	AA	AA	AA	AA	TT	AA	AT	AA	TT	TA	TA	AA	AA	AA	TA	AA	AA	AT	AT	AA	AT	AT	AA	AA	AA	AT	AA
m998279	TT	TT	TT	TT	TT	TT	TT	AA	TT	TT	TT	TT	TT	TT	TT	TT	TT	TT	TT	TT	TT	TT	TT	TT	TT	TT	TT	AA	AA	TT	TT	TT	TA	TT	TT	TT	TT	TT	AA	TT	TT	TT	TT	TT	TT	TA	TT	AA	TT
m2282340	TT	TT	TT	TT	AA	TT	TT	AA	TT	TT	TT	TT	TT	TT	TT	TT	TT	TT	TT	TT	TT	TT	TT	TT	TT	TT	TT	AA	AT	TT	TT	TT	TT	TT	TT	TT	TT	TT	AA	TT	TT	TT	TT	TT	TT	TA	TT	AT	TT
m980012	AA	AA	AA	AA	AA	AA	AA	TT	AA	AA	AA	AA	AA	AA	AA	AA	AA	AA	AA	AA	AA	AA	AA	AA	AA	AA	AA	TT	TA	AA	AA	AA	AT	AA	AA	AA	AT	AT	TA	AA	AA	AA	AA	AA	AA	AT	AA	TA	AA
m1109543	AA	AA	AA	AA	TT	AA	AA	TT	AT	TA	AT	AA	AA	AA	AA	AA	AA	AA	AA	AA	AA	TT	AA	TT	AA	TT	AA	TT	TA	AA	AA	AA	AA	TA	TA	AT	AA	AT	TA	AA	AA	AA	AA	AA	AA	AT	AA	TA	AT
m1094246	TT	TT	AA	AT	AA	AA	AA	TT	AA	AA	AT	AA	AA	AT	AA	AA	AA	AA	AT	AA	AT	AA	AA	AA	AA	AA	TA	TT	TT	AA	TT	TT	TA	AA	AA	AA	TT	AA	TA	AT	AT	AA	AT	AT	AA	AA	AA	AT	AA
m1030021	TT	TT	AA	AA	AA	AA	AA	AA	AA	AA	AT	AA	AA	AA	AA	AA	AA	AA	AT	AA	AT	AA	AA	AA	AA	AA	TT	AA	AT	AA	TT	TT	TA	AA	AA	AA	TT	AA	AA	AT	AT	AA	TT	AT	AA	AA	AA	TT	AA
m1020599	AA	AA	AA	AA	AA	AA	AA	TT	AA	AA	AA	AA	AA	AA	AA	AA	AA	AA	AA	AA	AA	AA	AA	AA	AA	AA	AA	TT	TA	AA	AA	AA	AT	AA	AA	AA	AA	AT	TA	AA	AA	AA	AA	AA	AA	AT	AA	TA	AA
m2261700	TT	TT	AA	AA	AA	AT	AA	TT	AA	AA	AT	AA	AA	AA	AA	AA	AA	AA	AA	AA	AT	AA	AA	AA	AA	AA	TT	TT	TT	AA	TT	TA	TA	AA	AA	AA	TT	AT	TA	AT	AT	AA	TA	AT	AA	AT	AA	AT	AA
m1098532	AA	AA	AA	AA	AA	AA	AA	TT	AA	AA	AA	AA	AA	AA	AA	AA	AA	AA	AA	AA	AA	AA	AA	AA	AA	AA	AA	TT	TA	AA	AA	AA	AA	AA	AA	AA	AA	AA	AA	AA	AA	AA	AA	AA	AA	AT	AA	AA	AA
m4262067	AA	AA	TT	TT	AA	TT	TT	TT	TT	TT	TA	TT	TT	TT	TT	TT	TT	TT	TT	TT	TT	TT	TT	TT	TT	TT	AA	TT	TA	TT	AA	AA	AT	TT	TT	TT	AA	TT	TT	TA	TT	TA	TA	TT	TT	TT	TT	TA	TT
m1095465	TT	TT	AA	AA	AA	AA	AA	TT	AA	AA	AT	AA	AA	AA	AA	AA	AA	AA	AA	AA	AA	AA	AA	AA	AA	AA	TT	TT	TT	AA	TT	TA	TA	AA	AA	AA	TT	AA	AA	AA	AA	AA	AT	AA	AA	AA	AA	AA	AA
m1127204	TT	TT	AA	AA	TT	AA	AA	AA	AT	AA	AT	AA	AA	AA	AA	AA	AA	AA	AA	AA	AT	TT	AA	AA	AA	AA	TT	AA	AT	AA	TT	TA	TA	AA	AA	AA	TA	AT	AT	AT	AT	AA	AT	AT	AA	AA	AA	AT	AA
m7332831	AA	AA	AA	AA	AA	AA	AA	TT	AA	AA	AA	AA	AA	AA	AA	AA	AA	AA	AA	AA	AA	AA	AA	AA	AA	AA	AA	TT	TA	AA	AA	AA	AA	AA	AA	AA	AA	AA	TA	AA	AA	AA	AA	AA	AA	AT	AA	TT	AA
m7487528	TT	TT	TT	TT	TT	TT	TT	AA	TT	TT	TT	TT	TT	TT	TT	TT	TT	TT	TT	TT	TT	TT	TT	TT	TT	TT	TT	AA	AA	TT	TT	TT	TT	TT	TT	TT	TA	TT	AT	TT	TT	TT	TT	TT	TT	TA	TT	TT	TT
m1127911	AA	AA	TT	TA	TT	TT	TT	TT	TT	TT	TA	TT	TT	TT	TT	TT	TT	TT	TT	TT	TA	TT	TT	TT	TT	TT	AA	TT	AA	TT	AA	AA	AT	TT	TT	TT	AT	TA	TT	TA	TT	TT	TA	TT	TT	TT	TT	TA	TT
m996713	TA	TT	TT	TT	TT	TT	TT	AA	TT	TT	TT	TT	TT	TT	TT	TT	TT	TT	TT	TT	TT	TT	TT	TT	TT	TT	TT	AA	TA	TT	TT	TT	TA	TT	TT	TT	TA	TT	AT	TT	TT	TT	TT	TT	TT	TA	TT	AT	TT
m1002101	AA	AA	TT	TT	TT	TT	TT	TT	TT	TT	TT	TT	TT	TT	TT	TT	TT	TT	TT	TT	TT	TT	TT	TT	TT	TT	AA	TT	AT	TT	AA	AT	AT	TT	TT	TT	AA	TT	TT	TA	TA	TT	AA	TA	TT	TT	TT	AA	TT
m1125883	AT	AA	AA	AA	AA	AA	AA	TT	AA	AA	AA	AA	AA	AA	AA	AA	AA	AA	AA	AA	AA	AA	AA	AA	AA	AA	AA	TT	AT	AA	AA	AA	AT	AA	AA	AA	AA	AA	TA	AA	AA	AA	AA	AA	AA	AT	AA	TA	AA
m1091930	AA	AA	AA	AA	AA	AA	AA	TT	AA	AA	AA	AA	AA	AA	AA	AA	AA	AA	AA	AA	AA	AA	AA	AA	AA	AA	AA	TT	AT	AA	AA	AA	AT	AA	AA	AA	AA	AA	TA	AA	AA	AA	AA	AA	AA	AT	AA	TA	AA
m1695844	TA	TA	AA	AA	AA	AA	AA	AA	AA	AA	AA	AA	AA	AA	AA	AA	AA	AA	AA	AA	AT	AA	AA	AA	AA	AA	AT	AA	AT	AA	TA	AT	TA	AA	AA	AA	AT	AA	AA	AT	AT	AA	TA	AT	AA	AA	AA	AT	AA
m1127916	AA	AA	AA	AA	AA	AA	AA	TT	AA	AA	AA	AA	AA	AA	AA	AA	AA	AA	AA	AA	AA	AA	AA	AA	AA	AA	AA	TT	AT	AA	AA	AA	AA	AA	AA	AA	AA	AT	AA	AA	AA	AA	AA	AA	AA	AT	AA	TA	AA
m984424	TT	TT	AA	AA	AA	AA	AA	AA	AA	AA	AT	AA	AA	AA	AA	AA	AA	AA	AA	AA	AT	AA	AA	AA	AA	AA	TT	AA	TA	AA	TT	TT	TA	AA	AA	AA	TA	AA	AA	AT	AT	AA	AT	AT	AA	AA	AA	AT	AA
m1127111	TT	TT	AA	AT	AA	AA	AA	AA	AA	AA	AT	AA	AA	AA	AA	AA	AA	AA	AA	AA	AT	AA	AA	AA	AA	AA	TT	AA	TA	AA	TT	TA	TA	AA	AA	AT	TA	AA	AA	AT	AT	AA	AT	AT	AA	AA	AA	AT	AA
m1217762	AA	AA	AA	AA	AA	AA	AT	AA	AA	TA	AT	AA	AA	AA	AA	AA	AA	AA	AA	AA	AA	AA	AA	TT	AA	TT	AA	AA	AA	AA	AA	AA	AA	TA	TA	AT	AA	AA	AA	AA	AA	AA	AA	AA	AA	AA	AA	AA	AA
m1066967	AA	AA	AA	AA	AA	AA	AA	TT	AA	AA	AA	AA	AA	AA	AA	AA	AA	AA	AA	AA	AT	AA	AA	AA	AA	AA	AA	AA	AA	AA	TA	AA	TA	AA	AA	AA	TT	AA	AA	AT	AT	AA	AT	AT	AA	AA	AA	AA	AA
m2253454	TT	TT	AA	AA	AA	AA	AA	AA	AA	AA	AT	AA	AA	AA	AA	AA	AA	AA	AA	AA	AT	AA	AA	AA	AA	AA	TT	TT	TT	AA	TT	TA	TA	AA	AA	AT	TT	AT	AA	AT	AT	AA	AT	AT	AA	AA	AA	AT	AA
m1204450	AA	AA	AA	AA	AA	AA	AA	TT	AA	AA	AA	AA	AA	AA	AA	AA	AA	AA	AA	AA	AT	AA	AA	AA	AA	AA	AA	AA	AA	AA	TA	AA	TA	AA	AA	AA	TA	AA	AA	AT	AT	AA	AT	AT	AA	AA	AA	AA	AA
m1311185	TT	TT	AA	AA	TT	AA	AA	AA	AA	AA	AT	AA	AA	AA	AA	AA	AA	AA	AA	AA	AA	TT	AA	AA	AA	AA	TT	AA	TA	AA	TT	TT	TA	AA	AA	AA	TT	AA	AA	AT	AT	AA	AT	AT	AA	AA	AA	AT	AA
m1089513	AA	AA	AA	AT	AT	AA	AA	AA	AA	TT	AT	AA	AA	AA	AA	AA	AA	AA	AA	AA	AA	AA	AA	AA	AA	TT	AA	AA	AA	AA	AA	AA	AA	AA	TA	AA	AA	AA	AA	AA	AA	AA	AA	AA	AA	AA	AA	AT	AA
m1191576	AA	AA	AA	AA	AA	AA	AA	TT	AA	AA	AA	AA	AA	AA	AA	AA	AA	AA	AA	AA	AA	AA	AA	AA	AA	AA	AA	TT	AT	AA	AA	AA	AT	AA	AA	AA	AA	AA	TA	AA	AA	AA	AA	AA	AA	AT	AA	AT	AA
m1036763	TT	TT	TT	TT	TT	TT	TT	AA	TT	TT	TT	TT	TT	TT	TT	TT	TT	TT	TT	TT	TT	TT	TT	TT	TT	TT	TT	AA	TA	TT	TT	TT	TA	TT	TT	TT	TT	TT	AT	TT	TT	TT	TT	TT	TT	TA	TT	AA	TT
m982624	AA	AA	AA	AA	AA	AA	AA	TT	AA	AA	AA	AA	AA	AA	AA	AA	AA	AA	AA	AA	AA	AA	AA	AA	AA	AA	AA	TT	AT	AA	AA	AA	AA	AA	AA	AA	AA	AA	TA	AA	AA	AA	AA	AA	AA	AT	AA	AT	AA
m1009948	AA	AA	AA	AA	AA	AA	AA	TT	AA	AA	AA	AA	AA	AA	AA	AA	AA	AA	AA	AA	AA	AA	AA	AA	AA	AA	AA	TT	AT	AA	AA	AA	TT	AA	AA	AA	AA	AA	TA	AA	AA	AA	AA	AA	AA	AT	AA	AT	AA
m984013	TT	TT	AA	AA	AA	AA	AA	TT	AA	AA	AT	AA	AA	AA	AA	AA	AA	AA	AA	AA	AT	AA	AA	AA	AA	AA	TT	TT	TT	AA	TT	TT	AT	AA	AA	AA	TT	AT	TA	AT	AT	AA	AT	AT	AA	AT	AA	AT	AA
m1229895	AA	AA	AA	AA	TT	AA	AA	TT	AA	AA	AA	AA	AA	AA	AA	AA	AA	AA	AA	AA	AA	AA	AA	AA	AA	AA	AA	TT	AA	AA	AA	AA	TA	AA	AA	AA	AA	AA	AA	AA	AA	AA	AA	AA	AA	AT	AA	AA	AA
m1009860	AA	AA	AA	AA	AA	AA	AA	TT	AA	AA	AA	AA	AA	AA	AA	AA	AA	AA	AA	AA	AA	AA	AA	AA	AA	AA	AA	TT	AT	AA	AA	AA	TA	AA	AA	AA	AA	AT	TA	AA	AA	AA	AA	AA	AA	AT	AA	AT	AA
m1131742	TT	TT	TT	TT	TT	TT	TT	AA	TT	TT	TT	TT	TT	TT	TT	TT	TT	TT	TT	TT	TT	TT	TT	TT	TT	TT	TT	AA	TA	TT	TT	TT	TT	TT	TT	TT	TT	TT	AA	TT	TT	TT	TT	TT	TT	TA	TT	TA	TT
m2258338	AA	AA	AA	AA	AT	TT	AA	TT	AT	AA	AT	AA	AA	AA	AA	AA	AA	AA	AA	AA	AT	TT	AA	AA	AA	TT	AA	TT	AA	AA	TA	AA	AT	AA	AA	AA	TT	AT	AA	AT	AT	AA	AT	AT	AA	AA	AA	AA	AA
m993550	AA	AA	AA	AA	AA	AA	AA	TT	AA	AA	AA	AA	AA	AA	AA	AA	AA	AA	AA	AA	AA	AA	AA	AA	AA	AA	AA	TT	AT	AA	AA	AA	AT	AA	AA	AA	AA	AA	TT	AA	AA	AA	AA	AA	AA	AT	AA	AT	AA
m1134313	AA	TT	AA	AA	AA	AA	AA	AA	AT	AA	AA	AA	AA	AA	AA	AA	AA	AT	AA	AA	AA	AA	AA	TT	AA	AA	TT	AA	TT	AA	AA	TA	TA	TA	AA	AA	AA	AT	TA	AA	TA	AA	AA	AA	AA	AT	AA	AA	AT
m5970788	TT	TT	TT	AT	AA	AA	TA	TT	TA	TA	TA	TT	TT	TT	AA	TT	TT	AA	AA	AA	TA	TT	TT	AA	TT	TT	TT	TT	TA	TT	AA	TT	AT	AT	TT	TT	TT	TT	AA	TT	AA	TT	TT	TT	TT	TT	TT	TT	TT
m1087705	AA	AA	AA	AA	TA	AA	AA	AA	AA	AA	AT	TA	TA	AT	AA	AA	AA	AA	TT	TT	AA	AA	AA	AA	AA	AA	AA	AA	AA	AA	AA	AA	AA	AA	AA	AA	AA	AA	AA	AA	AA	AT	AA	AA	AA	AA	AA	AA	AA
m5970720	TT	TT	TT	TT	AA	TT	TT	TT	TT	TT	TT	AT	AA	TA	TT	TT	TT	TT	AT	AA	TT	TT	TT	TT	TT	TT	TT	TT	TT	TT	TT	TT	TT	TT	TT	TA	TT	TT	TT	TT	TT	TA	TT	TT	TT	TT	TT	TT	TT
m1265562	TT	AA	TT	TT	AT	TT	TT	TT	TT	TT	TA	AT	AT	TA	TT	TT	TT	TT	AA	AA	TT	TT	TT	TT	TT	TT	AA	TT	TA	TT	TT	AA	TT	TT	TT	TT	TT	TT	TT	TT	TT	TA	TT	TT	TT	TT	TT	TT	TT
m1079399	AA	TT	AA	AA	TT	AA	AT	AA	AT	AT	AT	TA	TA	AT	AA	AA	AA	AT	TT	TT	AA	AA	AA	TT	AA	TT	TA	AA	TT	AA	AT	TA	TA	TA	AA	TA	AA	AA	TA	AA	TA	AT	AA	AA	AA	AT	AA	AT	AT
m1107737	AA	AA	AA	AA	TT	AA	AA	AA	AA	AT	AT	TA	TA	AT	AA	AA	AA	AA	TT	TT	AA	AA	AA	AA	AA	AA	AA	AA	AA	AA	AA	AA	AA	AA	AA	AA	AA	AA	AA	AA	AA	AT	AA	AA	AA	AA	AA	AA	AA
m100242929	TT	TT	TT	TT	AT	TT	TA	TT	TA	TT	TA	AT	AA	TA	TT	TT	TT	TT	AA	AA	TT	TT	TT	AA	TT	AA	TT	TT	AT	TT	TT	TT	AT	AT	TT	TT	TT	TT	AT	TT	AT	TA	TT	TT	TT	TA	TT	TT	TA
m1077339	TT	TT	TT	TT	TA	TA	TA	AA	TA	TA	TA	AT	AT	TA	TT	TT	TT	TA	AA	AA	TT	TT	TT	AA	TT	AT	TT	TT	AT	TT	TT	TT	AT	AT	TT	TA	TA	TA	AT	TT	AT	TA	TT	TT	TT	TA	TT	TA	TA
m1036118	AA	AA	AA	AA	AT	AA	AA	AA	AA	AT	AT	TA	TA	AT	AA	AA	AA	AA	TT	TT	AA	AA	AA	AA	AA	AA	AA	AA	AA	AA	AA	AA	AA	AA	AA	TA	AA	AA	AA	AA	AA	AT	AA	AA	AA	AA	AA	AA	AA
m1099971	AA	AA	AA	AA	TT	AT	AT	TT	AT	AA	AT	TA	TA	AT	AA	AA	AA	AA	TT	TT	AA	AA	AA	TT	AA	TA	AA	AA	TA	AA	AA	AA	TA	TA	AA	AA	AT	AT	TA	AA	TA	AT	AA	AA	AA	AT	AA	AT	AT
m1019230	TT	TT	TT	TT	AA	TT	TT	AA	TT	TT	TT	AA	AA	TT	TT	TT	TT	TA	AA	AA	TT	TT	TT	AA	TT	AA	TT	TT	AA	TT	TT	TT	AA	AT	TT	TT	TT	TA	AT	TT	AT	TA	TT	TT	TT	TT	TT	TA	TT
m1099207	AA	AA	AA	AA	AA	AA	AT	TT	AA	AT	AA	AA	AA	AA	AA	AA	AA	AA	AA	AA	AA	AA	AA	TT	AA	TT	AA	AA	TA	AA	AA	AA	TA	TA	AA	AA	AA	AA	TA	AA	TA	AA	AA	AA	AA	AT	AA	AT	AA
m1080728	AA	AA	AA	AA	TT	AA	AT	AA	AT	AA	AA	AA	TA	AA	AA	AA	AA	AT	AA	TT	AA	AA	AA	TT	AA	TT	AA	AA	TA	AA	AA	AA	TA	TA	AA	AA	AA	AA	TA	AA	TA	AA	AA	AA	AA	AT	AA	AA	AT
m4990876	TT	TT	TT	TT	AT	TT	TA	TT	TA	TT	TT	TT	TT	TT	TT	TT	TT	TA	TT	AA	TT	TT	TT	AA	TT	AA	TT	TT	AT	TT	TT	TT	AT	AT	TT	TT	TT	TA	AT	TT	AT	TT	TT	TT	TT	TA	TT	TT	TA
m1229247	AA	AA	AA	AA	TT	AA	AA	AA	AA	AA	AT	TA	TT	AT	AA	AA	AA	AA	TT	TT	AA	AA	AA	AA	AA	AA	AA	AA	TA	AA	AA	AA	AA	AA	AA	AA	AA	AA	AA	AA	AA	AT	AA	AA	AA	AA	AA	AA	AA
m100303535	TT	TT	TT	TT	AA	TT	TT	TT	TT	TT	TT	AA	AA	TT	TT	TT	TT	TT	AA	AA	TT	TT	TT	TT	TT	TT	TT	TT	TT	TT	TT	TT	TT	TT	TT	TT	TT	TT	TT	TT	TT	TA	TT	TT	TT	TT	TT	TT	TT
m3064923	TT	AA	AA	AA	AA	TT	TT	AA	AA	TA	TA	AT	AA	TA	TT	AA	TT	TT	AA	AA	TT	AA	TT	AA	TT	AA	AA	AA	AA	AA	AA	AT	AT	AT	AA	TA	AA	AA	AT	TA	AA	TA	TT	AA	TT	TA	TT	TA	TA
m1090153	AA	AA	AA	AA	TA	AA	AA	AA	AA	AT	AT	TA	TA	AT	AA	AA	AA	AA	TT	TT	AA	AA	AA	AA	AA	AA	AA	AA	AA	AA	AA	AA	AA	AA	AA	TA	AA	AA	AA	AA	AA	AT	AA	AA	AA	AA	AA	AA	AA
m2259122	AA	AA	AA	AA	TT	AA	AA	TT	AA	AT	AT	TA	TA	AT	AA	AA	AA	AA	TT	TT	AA	AA	AA	AA	AA	AA	AA	AA	AA	AA	AA	AA	AA	AA	AA	TA	AA	AA	AA	AA	AA	AT	AA	AA	AA	AA	AA	AT	AA
m994411	TT	AA	TT	TT	AA	TA	TA	TT	TA	TT	TT	AT	AA	TA	TT	TT	TT	TA	AA	AA	TT	TT	TT	AA	TT	AA	AA	TT	AA	TT	AA	AT	AT	AT	TT	TT	TT	TT	AT	TT	TA	TA	TT	TT	TT	TA	TT	TT	TT
m1078423	AA	TT	TT	TT	AA	AT	AA	TT	TA	AT	AT	AA	AA	AA	AA	TT	AA	AA	AA	AA	TA	TT	AA	AA	AA	AA	TT	TT	TA	TT	TT	TA	AT	AT	TT	AT	TT	TA	AA	AT	TA	AA	AA	TT	AA	AA	AA	AT	AA
m26674000	AA	TT	TT	TT	AA	AT	AA	TT	TA	AT	AT	AA	AA	AA	AA	TT	AA	AA	AA	AA	TA	TT	AA	AA	AA	AA	TT	TT	TA	TT	TT	TA	AT	AT	TT	AT	TT	TA	AA	AT	TA	AA	AA	TT	AA	AA	AA	AT	AA
m1294149	AA	AA	TT	TT	AA	AA	TT	TT	TA	AT	AT	TT	TT	AA	AA	TT	TT	AA	TT	TT	AT	AA	AA	AA	AA	AA	AA	TT	AA	TT	AA	AA	AT	AA	AA	AT	TT	TT	AA	AT	TA	TT	AA	TT	AT	AA	AA	TT	TA
m1065547	AA	AA	TT	TT	AA	AA	TA	TT	TA	AT	AT	TA	TT	AT	AA	TT	TT	AA	TA	TT	AT	AA	AA	AA	AT	AA	AA	TT	AA	TT	AA	AT	AT	AA	TA	AT	TT	TA	AA	AT	TA	TT	TA	TT	AT	AA	TA	TT	TA
m1111900	AA	TT	AA	AA	AA	AA	AA	AA	TT	AA	AA	AA	AA	AA	AA	AA	AA	AA	AA	AA	AA	AA	AA	AA	AA	AA	TT	AA	AA	AA	AA	TT	AA	AA	AA	AA	AA	AA	AA	AA	AA	AA	AA	AA	AA	AA	AA	AA	AA
m1272894	TT	TT	AA	AA	TT	TT	AT	AA	AT	TA	TA	AT	AA	TA	TT	AA	AA	TT	AA	AA	TT	TT	TT	TT	TT	TT	TT	AA	TT	AA	TT	TA	TA	TT	AT	TA	AA	AA	TT	TA	AT	AA	TT	AA	TA	TT	AA	AA	AT
m1126229	AA	AA	AA	AA	AA	AA	AA	AA	AT	AT	AT	AA	AA	AA	AA	AA	AA	AA	AT	AA	AA	AA	AA	TT	AA	TT	AA	AA	TT	AA	AA	AA	TT	TA	AA	AA	AA	AT	TA	AA	TT	AA	AA	AA	AA	AA	AA	AA	AA
m1137101	AA	AA	AA	AA	TA	AA	AT	TT	AT	AA	AT	TA	TT	AT	AA	AA	AA	AA	TT	TT	AA	AA	AA	TT	AA	TT	AA	AA	TA	AA	AA	AA	AT	TA	AA	AA	AA	AA	TA	AA	AT	AT	AA	AA	AA	AT	AA	AA	AT
m1088969	AA	TT	AA	AA	TT	AA	AT	AA	AT	AA	AT	TA	TA	AT	AA	AA	AA	AA	TT	TT	AA	AA	AA	TT	AA	TT	TT	AA	TT	AA	AA	TA	AA	TA	AA	AA	AA	AA	TA	AA	AA	AT	AA	AA	AA	AT	AA	AT	AT
m1031374	AA	AA	TT	TT	AA	AA	TA	TT	TA	AT	AT	TA	TT	AT	AA	TA	TT	AA	TT	TT	AT	AA	AA	AA	AA	AA	AT	TT	AA	TT	AA	AA	AT	AA	TA	AT	TA	TT	AA	AT	TA	TT	AA	TT	AT	AA	AA	TT	TA
m100306566	AA	AA	TT	TT	AA	AA	AA	AA	AA	AA	AA	AA	AA	AA	AA	TT	AA	AA	AA	TT	AA	AA	AA	AA	AA	AA	AA	AA	AA	TT	AA	AA	AA	AA	TT	AA	TT	TT	AA	AA	AA	AA	AA	TT	AA	AA	AA	TT	AA
m1091864	TT	TT	AA	AA	TT	TT	TT	TT	AT	TA	TA	TA	TA	TT	TT	AA	TT	TT	TT	AA	TT	TT	TT	TA	TT	TT	TT	AA	TT	AA	TA	TT	TT	TT	AA	TA	AA	AA	TT	TT	TT	TA	TT	AA	TT	TT	TT	AA	TT
m1230905	AA	AA	AA	AA	TT	AT	AA	TT	AT	AA	AT	AT	TA	AA	AA	AA	AA	AA	TT	TT	AA	TT	AA	AA	AA	AA	AA	TT	AA	AA	AA	AA	AA	AA	AA	AT	AA	AA	AA	AA	AT	AT	AA	AA	AA	AA	AA	AA	AA
m1154273	AA	AA	AA	AA	TT	AT	AA	TT	AT	AT	AT	AT	TA	AA	AA	AA	AA	AA	TT	TT	AA	TT	AA	AA	AA	AA	AA	TT	AA	AA	AA	AA	AA	AA	AA	AA	AA	AA	AA	AA	AA	AT	AA	AA	AA	AA	AA	AA	AA
m2254132	AA	TT	AA	AA	AA	AT	TA	AA	AT	AA	AT	AA	AA	AT	AA	AA	TT	TA	AA	AA	TA	TT	AA	TT	AA	TT	TT	AA	AT	AA	TT	TT	TT	TA	AA	AT	TA	AT	TA	AT	AT	TA	TT	AA	AT	AT	TA	AT	TT
m5582449	AA	TT	AA	AA	AA	AA	TA	AA	AA	AA	AA	AA	AA	AT	AA	TT	TT	AA	AA	AA	AA	TT	AA	AA	AA	AA	TT	AA	AT	AA	TT	TT	TA	AA	AA	AT	AA	AT	AA	AT	AA	AA	TT	AA	AA	AT	AA	AA	TA
m1864819	AA	TT	AA	AA	TT	AA	AA	AA	AA	AA	AA	AT	TT	AA	AA	AA	AA	AA	TT	TT	AA	TT	AA	AA	AA	AA	TT	TT	AT	AA	TT	TT	AA	AA	AA	AA	AA	AA	AA	AA	AA	AT	AA	AA	AA	AA	AA	AA	AA
m1125428	TT	AA	AA	AA	AA	AA	AA	AA	AA	AA	TA	TT	AA	AA	TT	AA	AA	TT	AA	AA	TA	AA	TT	AA	TT	AA	AA	AA	TT	AA	AA	AA	AA	AA	AA	TT	AA	AA	AA	TA	TT	AA	AA	AA	AA	AA	TA	AA	AA
m1092002	AA	AA	TT	TA	AA	AA	AA	TT	TA	TA	AT	AA	AA	AA	AA	AA	AA	AA	AA	AA	AA	AA	AA	AA	AA	AA	AA	AA	AA	AA	AA	AA	AA	AA	TT	AT	AA	TA	AA	AA	AA	AA	AA	TA	AA	AA	AA	TT	AA
m990916	AA	TT	AA	AA	TT	TA	TA	TT	TA	AT	AT	AT	TT	AA	AA	AA	TT	AA	TT	TT	AA	TT	AA	TT	AA	TT	TT	TT	AT	AA	TA	TT	TT	TA	AA	AT	AT	AT	TA	AT	AA	TT	TT	AA	TA	TT	TA	AA	TT
m2254313	AA	AA	AA	AA	TA	AT	AA	AA	AA	AT	AT	AT	TA	AA	AA	AA	AA	AA	TT	TT	AA	AA	AA	AA	AA	AA	AA	TT	AA	AA	AA	AA	AA	AA	AA	AT	AA	AT	AA	AA	AA	AT	AA	AA	AA	AA	AA	AA	AA
m2276262	AA	TT	TT	TT	TT	AA	TA	TT	TT	TT	AA	AT	TT	AT	AA	TT	TT	AA	TT	TT	AT	AA	AA	AA	AA	AA	TT	TT	AT	TT	AA	TT	TA	AA	TT	AT	AT	TA	AA	AT	AA	TT	TT	TT	AT	AA	AA	TA	TA
m4993511	TT	TT	TT	TT	AA	TT	TT	AA	TT	TT	TT	TT	TT	TT	TT	TT	TT	TT	TT	TT	TT	TT	AA	TT	TT	AA	TT	TT	TT	AA	TT	TT	TT	TT	TT	TT	TT	TT	TT	TT	AA	TT	TT	TT	AA	TT	TT	AA	TT
m5410697	TT	AA	TT	TT	AA	TT	TT	TT	TT	TT	TA	TA	AA	TT	TT	TT	TT	TT	AA	AA	TT	AA	TT	TT	TT	TT	AA	AA	TA	TT	AT	AA	TA	TT	TT	TT	TT	TT	TT	TT	TT	TA	TT	TT	TT	TT	TT	TT	TT
m1217318	AA	AA	AA	AA	TA	AT	AA	AA	AA	AT	AT	AT	TA	AA	AA	AA	AA	AA	TA	TT	AA	AA	AA	AA	AA	AA	AA	TT	AA	AA	AA	AA	AA	AA	AA	AT	AA	AA	AA	AA	AA	AT	AA	AA	AA	AA	AA	AA	AA
m1218488	AA	TT	AA	AA	TT	AA	AA	AA	AA	AA	AT	AT	TT	AA	AA	AA	AA	AA	TT	TT	AA	TT	AA	AA	AA	AA	TT	TT	AT	AA	TA	TT	AT	AA	AA	AA	AA	AA	AA	AA	AA	AT	AA	AA	AA	AA	AA	AA	AA
m2362198	AA	TT	AA	AA	TA	TT	AA	AA	AA	AA	AT	AT	TT	AA	AA	AA	AA	TA	TT	TT	AA	AA	AA	AA	AA	AA	TT	TT	AT	AA	AA	TT	AA	AA	AA	AA	TA	AA	AA	AA	AA	AT	AA	AA	AA	AA	AA	AT	AA
m1078943	AA	TT	AA	AA	TA	AA	TA	TT	AT	AT	AT	AT	TA	AA	AA	AA	TT	TA	TT	TT	AA	TT	AA	AA	AA	AA	TA	TT	AT	AA	TA	TT	TA	AA	AA	AT	AT	AA	AA	AT	AA	TT	TT	AA	TA	AT	AT	AA	TA
m1216960	AA	TT	AA	AA	AA	AA	TA	AA	AT	AA	AA	AA	AA	TT	AA	AA	TT	AA	AA	AA	AA	TT	AA	AA	AA	AA	TT	AA	AT	AA	TA	TT	TA	AA	AA	AA	AA	AA	AA	AA	AT	TA	TT	AA	TT	AT	AT	AA	TT
m1718034	AA	TT	AA	AA	AA	AA	TA	AA	AT	AA	AA	AA	AA	TT	AA	AA	TT	AA	AA	AA	AA	TT	AA	AA	AA	AA	TT	AA	AT	AA	TA	TT	TT	AA	AA	AA	AA	AA	AA	AA	AT	TA	TT	AA	AT	AT	AT	AA	TT
m3064926	TT	TT	AA	AA	AA	TA	TT	AA	AT	AA	TA	AA	AA	TT	TT	AA	TT	TT	AA	AA	TT	TA	TT	TT	TT	TT	TT	AA	TT	AA	TT	TT	TT	TT	AA	TT	TT	AA	TT	TT	TT	TA	TT	AA	TT	TT	TT	AA	TT
m2265694	AA	TT	AA	AA	TT	AA	TA	AA	AA	AT	AT	AT	TA	AT	AA	AA	TT	AA	TT	TT	AA	TT	AA	AA	AA	AA	AT	TT	AA	AA	TT	TT	TA	AA	AA	AT	AA	AT	AA	AT	AA	TT	TT	AT	TA	AT	AT	AT	TA
m100272783	AA	AA	AA	AA	AA	TT	AA	AA	TT	AA	AA	AA	AA	AA	AA	AA	AA	AA	AA	AA	TT	AA	AA	AA	AA	TT	AA	AA	AA	AA	AA	AA	AA	AA	AA	AA	TT	AT	TT	AA	AA	AA	AA	AA	AA	AA	AA	AA	AA
m1092409	AA	TT	AA	AA	AA	AA	AA	AA	TA	AA	AA	AA	AA	AA	AA	AA	AA	AA	AA	AA	AT	AA	AA	AA	AA	AA	AA	AA	AA	AA	TA	TT	AA	AA	AA	AA	AA	AA	AA	AA	AT	AA	AA	AA	AA	AA	AA	AA	AA
m1104499	AA	AA	AA	TA	TA	AA	TT	AA	AA	AA	AA	AT	TT	AA	AA	AA	TT	AA	TT	TT	AA	AA	AA	AA	AA	AA	AA	AA	AA	AA	AA	AA	TT	AA	TT	AT	AA	AA	AA	AT	AA	TT	TT	AA	AA	TT	AT	AT	TT
m1043249	AA	AA	AA	AT	AA	AT	AA	AA	TA	AA	AA	AA	AA	AA	AA	AA	AA	AA	AA	AA	AA	AA	AA	AA	AA	AA	AA	AA	AT	AA	AA	AA	AA	AA	AA	AT	AA	AA	AA	AA	AA	AA	AA	AA	AA	AA	AA	AT	AA
m1103347	AA	AA	AA	AA	AA	AA	AA	AA	AA	AA	AA	AA	AA	AA	AA	AA	AA	TA	AA	AA	AA	AA	AA	AA	AA	AA	AA	AA	AA	AA	AA	AA	AA	AA	AA	AA	AA	AA	AA	AA	AA	AA	AA	AA	AA	AA	AT	AA	AA
m1166302	AA	TT	AA	TT	TT	TT	TT	AA	TA	AA	AT	AT	TT	AT	AA	AA	TT	AA	TT	TT	AT	AA	AA	AA	AA	AA	AA	TT	AA	AA	TT	TT	TT	AA	TT	AA	TT	AT	AT	AT	AT	TT	TT	AT	AA	TA	AT	AA	TA
m4989074	TT	AA	TT	AT	AA	AA	AT	TT	AT	TT	TA	TA	AA	AA	TT	TT	AA	TT	AA	AA	TT	TT	TT	TT	TT	TT	TT	AA	TT	TT	AA	AA	AT	TT	AA	TT	AA	TT	TT	TA	TT	AA	AA	TT	TT	AT	TA	TT	AA
m1028725	AA	AA	AA	TA	TT	AA	TT	AA	AA	AA	AA	AT	TT	TT	TT	AA	TT	AA	TT	TT	AA	AA	AA	AA	AA	AA	AA	AA	AA	AA	TA	AA	TT	AA	TT	AT	AA	AA	AA	AT	AA	TT	TT	AA	AA	TT	AT	AA	TT
m1004030	AA	TT	AA	TA	TT	AA	TT	TT	TT	TT	AT	AA	TT	TT	TT	AA	TT	TA	TA	TT	AA	AA	AA	AA	AA	AA	TT	TT	AT	AA	TT	TT	AA	AT	TT	AT	AA	AT	AA	AT	AA	TT	TT	TA	AA	TA	AT	AT	TA
m1213102	AA	AA	AA	AA	AA	AA	AA	AA	TA	AA	AA	AA	AA	AA	AA	AA	AA	AA	AA	AA	AA	AA	AA	AA	AA	TT	AA	AA	AA	AA	AA	AA	AA	AA	AA	AA	TT	AA	AA	AA	AA	AA	AA	AA	AA	AA	AA	AA	AA
m4990483	TT	TT	AA	TT	TT	TA	TT	TT	TA	TA	AT	AT	TT	TT	TT	AA	TT	AA	TT	TT	TT	AA	AA	AA	AA	AA	AA	TT	AA	AA	AA	AA	TA	AA	TT	AT	AA	AA	AA	AT	AA	TT	TT	TT	AA	TA	AT	AT	TA
m1090380	AA	AA	AA	AT	AA	AA	AA	AA	TA	AA	AA	AA	AA	AA	AA	AA	AA	AA	AA	AA	AA	AA	AA	AA	AA	AA	AA	AA	AA	AA	AA	AA	AA	AA	AA	AA	TT	AA	AA	AA	AA	AA	AA	AA	AA	AA	AA	AA	AA
m1207458	AA	AA	AA	AT	AA	AA	AA	AA	TT	AA	AA	AA	AA	AA	AA	AA	AA	AA	AA	AA	AA	AA	AA	AA	AA	TT	AA	AA	AA	AA	AA	AA	AA	AA	AA	AA	TT	AA	AA	AA	AA	AA	AA	AA	AA	AA	AA	AA	AA
m1096145	AA	TT	AA	AA	AA	AA	AA	AA	AA	AA	AA	AA	AA	AA	AA	AA	AA	AA	AA	AA	AA	AA	AA	AA	AA	AA	AA	AA	AA	AA	AT	TA	AA	AA	AA	AA	AA	AA	AA	AA	AA	AA	AA	AA	AA	AA	AA	AA	AA
m1244213	AA	TT	AA	AA	AA	AA	AA	AA	AA	AA	AA	AA	AA	AA	AA	AA	AA	AA	AA	AA	AA	AA	AA	AA	AA	AA	AA	AA	AA	AA	AT	TA	AA	AA	AA	AA	AA	AA	AA	AA	AA	AA	AA	AA	AA	AA	AA	AA	AA
m1094520	AA	AA	TT	AT	AA	TT	AA	AA	AA	AA	AA	AA	AA	AA	AA	TT	AA	AA	AA	AA	AA	TT	TT	AA	AA	TT	TT	TT	AA	AA	AA	TT	TT	AA	AA	AA	TT	TT	AA	AA	AA	AA	AA	TT	AA	AA	TT	TA	AA
m1093434	AA	TT	AA	TA	TT	AA	TA	AA	AA	AT	AT	AT	TA	TT	TT	AA	TT	AT	TT	TT	AA	AA	AA	AA	AA	TT	AA	TT	AA	AA	TT	AA	TA	AA	TT	AT	AA	AT	AA	AT	AA	TT	TT	TA	AA	TA	AT	AT	TA
m1090544	AA	AA	AA	AA	AA	TA	AT	TT	TA	AA	AA	TA	AA	AT	AA	AA	AA	TA	AA	AA	AA	AA	AA	TT	TT	AA	AA	AA	TA	TT	AA	AA	AT	TT	AA	TA	AA	AA	TT	TT	TT	AA	AA	AA	AA	AT	AA	AA	AT
m1130841	AA	AA	AA	AA	TA	TT	AA	TA	AA	AA	AA	TT	AT	AT	AA	AA	AA	AA	AA	AA	AT	AA	AA	TT	AA	TT	AA	AA	AA	AA	TA	AA	AA	AA	AA	TA	AA	AA	TT	TT	AT	TT	AA	TT	AA	AA	AA	AA	AA
m1000008	TT	TT	AA	TA	TT	AA	TT	TT	TT	TT	AT	TT	TT	TT	TT	AA	TT	TT	TT	TT	TT	AA	AA	TT	TT	TT	TT	TT	TT	TT	TT	TT	AA	TT	TT	TA	TT	AA	TT	TA	TT	TT	TT	TA	AA	TT	AA	AT	TT
m2269147	TT	TT	AA	TT	TT	AA	TT	TT	TT	TT	AA	TT	TT	TT	TT	AA	TT	TT	TT	TT	TT	AA	AA	TT	TT	TT	TT	TT	TT	TT	TT	TT	AA	TT	TT	TT	TT	AA	TT	TT	TT	TT	TT	TT	AA	TT	AA	AT	TT
m1209199	AA	AA	AA	AA	AA	TT	AA	AA	AA	AA	AT	AA	AA	AA	TT	AA	AA	AA	AA	AA	AT	AA	AA	AA	TT	TT	AA	AA	AA	AA	AA	AA	AA	AA	AA	TT	AA	AA	AT	TT	AA	AA	AA	AA	AA	AA	AA	AA	AA
m4990810	TT	TT	TT	TT	TT	TT	TA	TT	TT	TT	TA	TT	TT	TT	AA	TT	TT	TT	TT	TT	TA	TT	TT	TT	AA	AA	TT	TT	TT	TT	TT	TT	TT	TT	TT	AT	TT	TT	TA	TA	TT	TT	TT	TT	TT	TT	TT	TT	TT
m4991024	TT	TT	TT	TT	TT	TA	TT	TT	TT	TT	TA	TT	TT	TT	AA	TT	TT	AA	TT	TT	TT	TT	TT	TT	TT	AA	TT	TT	TT	TT	TT	TT	TT	TT	TT	AT	TT	TT	TA	TA	TT	TT	TT	TT	TA	TT	TT	TA	TT
m1084505	TT	TT	TT	TT	TT	TT	TA	TT	TT	TT	TT	TT	TT	TT	AA	TT	TT	AT	TT	TT	TA	TT	TT	TT	TT	AA	TT	TT	TT	TT	TT	TT	TT	TT	TT	AA	TT	TT	TA	TT	TT	TT	TT	TT	TA	TT	TT	TA	TT
m1695042	AA	AA	AA	AA	AA	AA	AT	AA	AA	AA	AT	AA	AA	AA	TT	AA	AA	AT	AT	AA	AT	AA	AA	AA	TT	TT	AA	AA	AA	AA	AA	AA	AA	AA	AA	TA	AA	AA	AT	AT	AA	AA	AA	AA	AT	AA	AA	AA	AA
m1211189	TT	TT	TT	TT	AA	TT	TT	TT	AA	TT	TA	TA	TT	TT	TT	AA	TT	TT	TT	TT	TT	TT	TT	AA	TT	TT	TT	AA	AT	TT	AT	AT	TT	AA	TT	TT	TT	TT	AT	TT	TT	TT	TT	TT	TT	AT	TT	TT	TT
m4990097	AA	AA	AA	AA	AT	AA	AA	AA	AA	AA	AA	AA	AA	AA	TT	AA	AA	TA	AA	AA	AA	AA	AA	AA	AA	TT	AA	AA	AA	AA	AA	AA	AA	AA	AA	AA	AA	AA	AA	AT	AA	AA	AA	AA	AT	AA	AA	AT	AA
m1038571	AT	AA	AA	AA	AA	AT	AA	AA	AA	AT	AT	AA	AA	AT	TT	AA	AA	TA	AA	AA	AA	AA	AA	AA	AA	TT	AA	AA	AA	AA	AA	AA	AA	AA	AA	AT	AA	AA	AT	AT	AA	AA	AA	AA	AT	AA	AA	AT	AA
m1147305	TT	TT	TT	TT	AA	TT	TT	TT	AT	TA	TA	TT	TT	TT	TT	AA	TT	TT	TT	TT	TT	TT	TT	AA	TT	TT	TT	AA	AT	TT	AA	TT	TA	AT	TT	TT	TT	TT	AA	TT	TT	TT	TT	TT	TT	AA	AA	TT	TT
m3034193	AA	AA	AA	AA	AA	AT	AT	AA	TA	AA	AT	AA	AA	AA	TT	TT	AA	TT	AA	AA	AA	AA	TT	TT	AA	TT	AA	AT	TA	TT	TT	TT	AA	TA	AA	AT	AA	AT	TT	AT	AT	AA	AA	AA	AA	AT	AA	AA	AA
m1241281	AA	TT	TT	AT	AA	AA	AT	AA	AT	AT	AT	AT	AA	AA	AA	AA	AA	TA	TT	TT	AA	AA	TT	TA	AA	TT	AT	AA	AA	AA	AA	AA	AA	AA	AA	AA	AA	AT	AA	AA	TA	AA	AA	AA	TA	TA	AA	AA	AA
m3021194	AA	AA	AA	AT	AA	AA	AT	AA	TA	AA	AT	AA	AA	AA	TT	TT	AA	TT	AA	AA	AA	AA	TT	TT	AA	TT	AA	AT	TA	TT	TT	TT	AT	TA	AA	AT	AA	AT	TT	AT	AT	AA	AA	AA	AA	AT	AA	AT	AA
m2295509	AA	AA	AA	AA	TT	TT	AA	TT	AT	AA	AT	AA	AA	AA	AA	AA	TT	AA	AA	AA	AA	AA	TT	AA	AA	AA	AA	TT	AA	AA	AT	AA	AA	AT	AA	AA	AA	AA	AA	AA	AA	AA	AA	AA	AA	AT	AA	AA	AA
m2301837	TT	AA	TT	TA	TT	AA	AT	AA	AA	TT	TT	TT	AA	AA	TT	AA	AA	TT	AA	AA	TT	TT	TT	TT	TT	TT	TT	AA	TT	AA	TT	TT	TA	TT	TT	AA	TT	TA	TT	AA	TA	AA	AA	TT	TT	TA	AT	TT	AT
m2254818	AT	AA	AA	TA	AT	AA	AT	AA	AT	AA	TA	AA	AT	AA	AA	AA	AA	AA	AA	AA	AA	AA	AA	TT	AA	AA	AA	AA	AA	AA	TA	AA	AT	TT	TT	AT	AA	AA	TA	AA	AA	AA	AA	AA	AA	AT	AA	TA	AT
m2278118	TT	TT	TT	TT	TT	TT	TT	TT	TT	TT	TA	TT	TT	TT	TT	TT	TT	TT	TT	TT	TT	TT	AA	TT	TT	TT	TT	TT	TA	TT	AA	AT	TT	TT	TT	TT	TT	TT	TT	TT	TT	TT	TT	TT	TT	TT	TT	TA	TT
m1119177	AT	AA	TT	TA	AA	AA	AA	TT	AA	AT	AA	AA	AA	AA	AT	AA	AA	TT	AA	AA	AA	AA	AA	AA	TT	TT	AA	AA	TA	AA	AA	AA	AA	AA	TT	AT	AA	AA	AA	AA	AA	AA	AA	AA	AA	AA	AA	TA	AA
m1201758	AA	AA	AA	AA	AA	AA	AA	AA	AA	AA	AA	AA	AA	AA	AA	AA	AA	AA	TT	TT	AA	AA	AA	AA	AA	AA	AA	AA	AA	AA	AA	AA	AA	AA	AA	AA	AA	AA	AA	AA	AA	AA	AA	TA	AA	AA	TT	AA	TT
m100290313	AA	AA	AA	AA	AA	AT	AT	AA	AA	AT	AA	AA	AA	AA	TA	AA	AA	AA	AA	AA	AA	AA	TT	AA	AA	AA	AA	AA	AA	AA	AA	AA	AA	AA	AA	AA	TA	AA	AA	AA	AA	AA	AA	AA	AA	AT	AA	AT	AA
m1124001	AA	TT	AA	AT	TT	TT	TA	TT	TT	AA	TA	AA	TT	TT	AA	AA	TT	AA	TT	TT	TT	AA	TT	TT	AA	AA	AA	TT	AT	TT	TT	TT	AT	TA	AA	TA	TT	AT	AA	TT	AA	TT	TT	AA	AA	TA	TT	AA	TT
m1093136	AA	AA	AA	AA	AA	AA	AA	AA	AA	AA	AT	AA	AA	AA	AA	AA	AT	AA	AA	AA	AA	TT	AA	AA	AA	AA	TA	AA	AT	AA	AA	AA	AA	AA	AA	AT	TT	AA	AA	AA	AA	AA	AA	AT	AA	AA	AA	AA	AA
m1094064	AA	AA	AA	AA	AA	AA	AA	AA	AA	AA	AT	AA	AA	AA	AA	AA	AA	AA	AA	AA	AA	TT	AA	AA	AA	AA	TA	AA	AT	AA	AA	AA	AA	AA	AA	AT	TA	AA	AA	AA	AA	AA	AA	TT	AA	AA	AA	AA	AA
m2264291	AA	TT	AA	AT	TT	TA	TT	AA	TT	AA	AA	AA	TT	TT	AA	AA	TT	AA	TT	TT	AA	AA	TT	TT	AA	AA	AA	TT	AA	TT	TT	TT	AA	AA	AA	AA	AA	AA	AA	TT	AA	TT	TT	AA	AA	AA	AA	AA	TT
m3064684	TT	AA	TT	TT	AA	AA	AT	TT	AT	TT	AT	TT	TA	AA	TT	TT	TT	TT	AA	AA	TT	TT	AA	AA	TT	TT	TT	AA	TA	AA	AT	AA	TT	AT	TT	AT	TA	TT	TT	AA	TT	AA	AA	TT	TT	TT	TT	TT	AA
m2260325	TT	AA	TT	AA	TA	AA	AT	TT	AT	AT	AT	AA	AA	AA	AA	AA	AT	AA	AA	AA	AA	AA	TT	AA	TT	TT	TA	AA	TT	AA	TT	AA	AA	TT	AA	AA	AA	TA	TA	AA	AA	TT	AA	AA	AA	AA	AA	AA	AT
m4989038	TT	AA	TT	TA	AA	AT	AT	TT	AA	TT	AA	TT	TT	AA	TT	TT	AA	TT	AA	AA	AA	TT	AA	AA	TT	TT	TT	AA	TA	AA	AA	AA	TT	AT	TT	TT	TT	TT	TT	AA	TT	AA	AA	TT	TT	AA	TT	TT	AA
m5411363	TT	AA	TT	TT	AA	AA	AT	TT	AT	TA	AT	TT	AA	AA	TT	TT	TT	TT	AA	AA	AT	TT	AA	AA	TT	TT	TT	AA	TA	TT	AT	AA	TT	AT	TT	TT	TT	TA	TT	AA	TT	AA	AA	TT	TT	AA	AT	TT	AA
m4989197	TT	AA	TT	AA	AA	AA	AA	TT	AT	TT	AT	TT	AA	AA	TT	TT	AA	TT	AA	AA	AA	TT	AA	AA	TT	TT	TT	AA	TA	AA	AA	AA	AA	AT	TT	AA	AA	TT	TT	AA	TT	AA	AA	TT	TT	AA	AA	TT	AA
m988436	TA	TT	AA	AT	TT	TT	TA	TT	TA	AA	TA	AA	TA	TT	AA	AA	TT	AA	TA	TT	TA	TT	TA	TT	AA	AA	TA	TT	AT	TT	TT	TT	AT	TA	AA	TA	TT	AT	AT	TT	AT	TT	TT	AT	AA	TA	TT	AA	TT
m1093972	AA	TT	AA	AT	TT	TT	TA	AA	TT	AA	TA	AA	TA	TT	AA	AA	TT	AA	TT	TT	TT	TT	TT	TT	AA	AA	AA	TT	AT	TT	TT	TT	AT	TA	AA	AA	TT	AA	AA	TT	AA	TT	TT	AA	AA	AA	AA	AA	TT
m3024765	TT	AA	TT	AA	AA	AT	TA	AA	TA	TT	TA	AA	AA	TA	TT	TT	TT	TT	AA	AA	AA	AA	TT	TT	AA	AA	AA	AA	TA	AA	TA	AA	TT	AT	AA	AT	AA	AT	AA	AA	AA	AA	AA	AA	TT	TT	TT	AA	TT
m2277999	AA	AA	AA	AA	AA	AA	AA	AA	AA	AA	AA	AA	AA	AA	AA	AA	AA	AA	AA	AA	AA	TT	AA	AA	AA	AA	TA	AA	AA	AA	AA	AA	AA	AA	AA	AA	TT	AA	AA	AA	AA	AA	AA	AA	AA	AA	AA	AA	AA
m2256474	TT	AA	AA	AA	AA	AA	AT	TT	AT	AA	AT	AA	AA	AA	AA	TT	AA	AA	AA	AA	AT	TT	AA	AA	TT	TT	TA	AT	AT	AA	AT	AA	AT	AA	AT	AT	TT	TA	TT	AA	TA	AA	AA	AA	AA	AA	AA	TT	AA
m3953714	TA	AA	TT	TT	AA	AA	TT	TT	AA	TT	AA	TT	AA	AA	TT	AA	AA	TT	AA	AA	AT	AA	AA	AA	TT	TT	AA	AA	TT	TT	AA	AA	TT	AA	TT	TT	TT	TT	TT	AA	TT	AA	AA	TT	TT	TT	TT	TT	AA
m996385	TT	AA	AA	AT	AA	AA	AA	AA	AA	AT	AT	AA	AT	AA	AA	AA	AA	AT	TT	AA	AA	AA	AA	AA	AA	AA	TA	AA	AA	AA	AA	AT	AA	AA	AA	AT	AA	AA	AA	AA	AA	TA	AA	AA	AA	AT	AA	AA	AA
m1039623	AA	AA	AA	TA	AA	AA	AT	AA	TT	AA	AT	AA	AA	TA	AT	TT	TA	AA	AA	AA	AA	TT	TT	AA	AA	TA	AA	AA	TA	TT	AT	AT	TT	TT	TT	AA	TA	AA	AA	TA	TA	TT	AA	AA	TA	TA	TT	TA	AT
m2289219	AA	AA	TT	AA	AA	AA	AT	AA	AA	AA	AT	TA	TA	AT	TA	AA	AA	TT	TT	TT	AT	AA	AA	AA	AA	AA	AA	AA	AA	AA	AA	AA	AA	AA	AA	TA	AA	AA	AA	AA	TA	AA	TT	TT	AA	AA	AA	AA	AA
m2259241	AA	AA	AA	TA	AA	AA	AT	AA	TA	AA	AA	AA	AA	TA	AT	TT	TA	AA	AA	AA	AA	TT	TT	AA	AA	TT	AA	AA	TA	TT	AA	AT	TT	TT	TT	AA	TT	AA	AT	TT	TT	TT	AA	AA	TT	TA	TT	TT	AT
m100249577	AA	AA	AA	TT	AA	AA	AA	AA	TT	AA	AA	AA	AA	TT	AT	TT	AA	AA	AA	AA	AA	TT	TT	AA	AA	TT	AA	AA	TT	TT	AA	AT	TT	TT	TT	AA	TT	AA	AT	TT	TT	TT	AA	AA	TT	TA	TT	TT	AT
m100234561	AA	AA	TT	AA	AA	AT	AA	AA	AA	AA	AT	TT	AA	AA	TA	AA	AA	TT	TT	TT	AA	AA	AA	AA	AA	AA	AA	AA	AA	AA	AA	AA	AA	AA	AA	TA	AA	AA	AA	AA	TA	AA	AA	TT	AA	AA	AA	AA	AA
m1093174	AA	AA	AA	AA	AA	AA	AT	AA	AT	AA	AT	TA	TA	AT	TA	AA	AA	TA	TT	TT	AT	AA	AA	AA	AA	AA	AA	AA	AA	AA	AA	AA	AA	AA	AA	TA	AA	AA	AA	AA	TT	AA	TT	TT	TT	AA	AA	AA	AA
m1088560	AA	AA	TT	AA	AA	AT	AT	AA	AA	AA	AT	TA	AA	AT	TA	AA	AA	TA	TT	TT	AT	AA	AA	AA	AA	AA	AA	AA	AA	AA	AA	AA	AA	AA	AA	TA	AA	AA	AA	AA	TA	AA	AA	TT	AT	AA	AA	AA	AA
m1120903	TT	TT	TT	AT	TT	TT	TA	TT	AT	TT	TA	TT	TT	AA	AA	AA	AT	TT	TT	TT	TT	AA	AA	TT	TT	AA	TT	TT	AT	AA	TT	TA	AA	AA	AT	TT	AA	TT	TA	AT	AA	AA	TT	TT	AA	AT	AA	AA	TA
m100269786	AA	AA	AA	TA	AA	AA	AT	AA	TA	AA	AA	AA	AA	TT	AT	TT	AA	AA	AA	AA	AA	TT	TT	AA	AA	TT	AA	AA	TA	TT	AA	AA	TT	TT	TT	AA	TT	AA	AA	AA	TT	TT	AA	AA	TT	TA	TT	TT	AA
m7918403	TT	TT	TT	AT	TT	TT	TA	TT	AT	TT	TT	TT	TT	AA	AA	AA	TA	TT	TT	TT	TT	AA	AA	TT	TT	AA	TT	TT	AT	AA	TT	TT	AA	AA	AA	TT	AA	TT	AA	AT	AA	AA	TT	TT	AA	AT	AA	AA	TT
m9724274	TT	TT	TT	TT	AA	AT	TA	TT	TA	TT	TA	AT	TT	TA	TT	TT	AA	AA	AA	AA	TT	AA	TT	TT	TT	TT	TT	TT	TT	TT	TT	TA	AT	AA	TT	AT	AA	TT	TA	AA	AA	TT	AA	AA	TT	TA	TT	AA	TT
m1057186	TT	TT	TT	TA	AA	AA	TA	TT	TA	AA	TA	TT	AA	TT	TT	TT	TA	TT	TT	TT	TT	AA	TT	TT	TT	AA	TA	TT	TT	TT	TA	TT	AA	AA	TT	TT	AA	TT	TT	AA	AT	TT	TT	TT	TT	TA	TA	TT	TT
m1091952	AA	AA	AA	AT	TT	TT	AA	TT	TT	AA	AT	AT	AT	AA	AA	AA	AA	TA	TT	TT	AA	AA	AA	AA	AA	TT	AT	AA	AA	AA	TT	AA	AA	AT	TT	AT	AA	AA	AA	AT	AA	AA	TT	AA	AA	AA	AA	AA	AA
m1243497	AA	AA	AA	AA	AA	AT	AT	TT	AA	AA	AT	TA	TT	AT	AA	AA	AT	AA	TT	TT	TT	TT	AA	AA	AA	TT	AA	TT	AA	AA	TA	AT	TA	TT	AA	TA	TT	AA	AT	TA	TT	AA	TT	TT	AA	TT	AT	TT	AA
m1138862	TT	AA	AA	TT	TT	TA	TT	TT	TA	TT	AT	TT	TA	TT	TT	TT	TT	AT	TT	TT	TA	TT	TT	TT	TT	TT	TT	TT	TT	TT	AA	TT	TA	TT	TT	TT	TT	TA	AT	TT	TA	TT	TT	TT	TT	TA	TT	TT	TT
m2263639	AT	AA	AA	AA	AA	AA	AA	AA	AT	AA	AT	AT	AA	AA	AA	AA	AA	AA	TT	AA	AA	AA	AA	AA	AA	AT	AA	TA	AT	AA	TT	AA	AA	AA	AA	AA	AA	AA	AT	TA	AA	AT	AA	AA	AA	AA	AA	TT	AA
m4544248	AA	TT	AA	TT	TT	TA	AT	TT	TT	AT	AT	TT	TT	AT	TA	TT	AT	AA	AA	TT	AA	TT	AA	TT	TT	TT	TT	TT	TA	TT	TT	TT	AA	TA	TT	TA	TT	TT	TT	TT	TT	TT	TT	TT	TA	AA	TA	TT	TT
m1120283	TT	AA	TT	TT	AA	TT	TA	AA	AA	TT	TT	AA	AA	TT	AA	AA	TT	AT	TT	AA	TT	AA	TT	AA	AA	AA	AA	TT	TT	TT	TT	TT	TT	TT	AA	TT	AA	AA	TT	AA	TT	AA	AA	TT	AA	TT	TT	AA	AA
m1177572	TT	AA	TT	AA	AA	AA	TA	AA	AA	TT	TA	AA	AA	TT	AT	AA	TA	AT	TA	AA	TT	AA	TT	AA	AA	AA	AA	AA	AT	AA	AT	AT	TA	AT	AA	AT	AA	AA	AT	AA	AA	AA	AA	AA	AT	AT	AT	AA	AA
m1230957	AA	AA	AA	TT	AA	AA	AT	TT	AA	AA	TA	AT	AA	AA	AA	AA	AA	AA	AA	AA	AA	AA	AA	AA	TT	AA	AA	AA	AA	TT	TT	AA	AA	AT	TT	AT	AA	TT	TT	AA	AA	TT	AA	TT	AA	AA	TT	TA	AA
m3023902	TT	AA	TT	AT	AA	AT	TA	AA	AA	TA	TA	AA	AA	TA	AT	AA	TA	TT	TT	AA	TT	AA	TT	AA	AA	AA	AA	AA	AA	AA	TA	AT	TA	AT	AA	AT	AA	AA	AT	AA	AT	AA	AA	AA	AT	AT	AT	AA	AA
m5411524	AA	TT	AA	TT	TT	TT	AA	TT	TT	AA	TT	TT	TT	AA	TA	TT	AA	AT	AA	TT	AA	TT	AA	TT	TT	TT	TT	TT	TA	TT	AA	AA	AA	TT	TT	TT	TT	TT	TA	TT	AA	TT	TT	TT	TA	AT	TA	TT	TT
m100266653	TT	AA	AA	AA	AA	AA	AA	AA	AA	AA	AA	AA	AA	TT	TT	TT	AA	TT	TT	AA	TT	AA	AA	AA	AA	AA	AA	AA	AA	AA	AA	AA	AA	AA	AA	AA	AA	AA	AA	AT	AA	AA	AA	AA	TT	AA	AA	AA	AA
m1092886	TT	AA	TT	AA	AA	AA	TA	AA	AA	TT	AA	AT	AA	TT	TT	AA	TT	TT	TT	AA	TT	AA	TT	AA	AA	AA	AA	AA	AT	AA	AA	AA	TT	AT	AA	AT	AA	AA	AT	AA	AA	AA	AA	AA	TT	AT	AA	AA	AA
m1217262	AA	TT	AA	TT	TT	AA	AA	TT	AA	AA	AA	TT	TT	AA	AA	TT	AA	AA	AA	AA	AA	TT	AA	AA	TT	AA	TT	AA	AA	AA	AA	AA	AA	TA	TT	AA	TT	TT	AA	TT	AA	TT	TT	AA	AA	AA	AA	TT	AA
m1212506	AA	AA	AA	AA	AA	TT	AA	AA	TT	AA	AA	AA	AA	AA	TT	AA	AA	AA	AA	AA	AA	AA	AA	AA	AA	AA	AA	AA	AA	AA	AA	AA	AA	AA	AA	AA	AA	AA	AA	AA	AA	AA	AA	AA	AA	AA	AA	AA	AA
m1091536	TT	AA	TT	AA	AA	AT	TT	AA	AA	TT	TA	AA	AT	TA	TT	AA	TA	TT	TT	AA	TT	AA	TT	AA	AA	AA	AA	AA	AT	AA	TA	AT	TA	AT	AA	AT	AA	AA	AT	AA	AT	AA	AA	AA	TT	AT	AT	AA	AA
m3026123	TT	AA	TT	AA	AA	AA	TT	AA	AA	AT	TA	AA	AA	TA	AT	AA	TA	TA	TT	AA	TT	AA	TT	AA	AA	AA	AA	AA	AT	AA	TA	AA	TT	AT	AA	AT	AA	AA	AA	AA	AA	AA	AA	AA	AT	AT	AT	AA	AA
m5369527	TT	AA	TT	AA	AA	AA	TT	AA	AA	TT	TA	AA	AA	TT	AA	AA	TA	TT	TT	AA	TT	AA	TT	AA	AA	AA	AA	AA	AT	AA	TT	AA	TT	AA	AA	AT	AA	AA	AA	AA	AT	AA	AA	AA	AT	AT	AT	AA	AA
m1084265	TT	AA	TT	AA	AA	AA	TA	AA	AA	TA	TA	AA	AA	TT	TT	AA	TA	TT	TT	AA	TT	AA	TT	AA	AA	AA	AA	AA	AT	AA	TA	AT	TA	AT	AA	AT	AA	AA	AT	AA	AT	AA	AA	AA	TT	AT	AT	AA	AA
m1094282	TT	TT	AA	TT	TT	TT	TT	TT	TT	TA	TT	TT	TT	AA	AA	AA	AT	AA	AA	TT	AA	TT	AA	TT	TT	TT	TT	TT	TT	TT	TT	TT	TT	TT	TT	TT	TT	AA	TT	TA	TT	TT	TT	TT	AA	TT	TT	TT	TT
m1117152	TT	TT	TT	TT	TT	TT	TT	TT	TT	TT	TT	TT	TT	TT	AA	AA	TT	AA	TT	TT	TT	TT	TT	TT	TT	TT	TT	TT	TT	TT	TT	TT	TT	TT	TT	TT	TT	AT	TT	TA	TT	TT	TT	TT	AA	TT	TT	TT	TT
m1038630	AA	TT	AA	AA	AT	AT	AT	AA	AA	AT	AA	AA	AA	TA	AA	AA	TA	AA	AA	AA	AA	AA	AA	AA	AA	AA	AT	AA	AT	AA	AA	AT	AT	AA	AA	AT	AT	AT	AA	AA	TA	AA	AA	AA	TA	TA	TA	AA	AA
m1089401	AA	TT	AA	AA	AA	AT	AA	AA	AA	AA	TA	AA	AA	AA	TA	AA	TA	AT	AA	AA	AA	TT	AA	AA	AA	AA	AA	AA	AA	TT	AA	AT	AT	AA	AA	AA	AA	AT	AA	AA	AA	AA	AA	AA	TT	TA	TA	AA	AA
m1279811	TT	AA	TT	TT	TT	TA	TA	TT	TT	TA	TA	TT	TA	AA	TT	TT	AT	TT	TT	TT	TT	TT	TT	TT	TT	TT	TT	TT	TT	TT	TT	TT	TA	TT	TT	TT	TT	TA	TT	TA	AT	TT	AA	TT	AT	AT	AA	TA	TT
m1022158	AA	AA	AA	AA	TT	TA	AA	TT	AT	AA	AA	AA	AA	AA	AA	AA	AA	AA	AA	AA	AA	AA	AA	AA	AA	AA	AA	TT	TT	AA	AA	AA	AA	AA	AA	AA	AA	AA	AA	TT	AA	AA	AA	AA	AA	AA	AA	AA	AA
m2264948	AA	TT	TT	TA	TT	TT	TT	TT	TA	TT	TT	TT	TT	TT	TT	TT	TT	TT	TT	TT	TT	TT	TT	TT	AA	AA	TT	TT	TT	TT	TT	TT	TT	TA	TT	TT	TT	AT	AA	TT	TT	TT	TT	TT	TT	TT	TT	TT	TT
m1667915	TT	TT	TT	TT	TT	TA	TT	TT	AT	TT	TA	AT	AA	TT	TT	TT	TT	TT	TT	TT	TT	TT	TT	AA	TT	TT	AA	TT	TA	TT	TT	TT	TT	TA	TT	TT	AA	TA	TT	TT	TT	TT	TT	TT	TT	TA	TT	TT	AA
m1038091	AA	AA	AA	AA	AA	AA	AT	AA	AA	AA	AT	TA	TT	AA	AA	AA	AA	AA	AA	AA	AA	AA	AA	TT	AA	AA	TT	AA	AT	AA	AA	AA	AA	AT	AA	AA	TT	AT	AA	AA	AA	AA	AA	AA	AA	AT	AA	AA	TT
m2257945	TT	AA	AA	AA	AA	AA	AT	AA	AT	AA	AT	TA	TT	AA	AA	AA	AA	AA	AA	AA	AA	AA	AA	TT	AA	AA	TT	AA	AT	AA	AA	AA	AA	AT	AA	AA	TT	AT	AA	AA	AA	AA	AA	AA	AA	AT	AA	AA	TT
m7351690	TT	TT	TT	TT	TT	TT	TT	TT	TT	TT	TA	TT	AA	TT	AA	TT	TT	TT	TT	TT	TT	TT	TT	AA	TT	TT	AA	TT	TT	AA	TT	TT	TT	TT	TT	TT	AA	TT	TT	TT	TT	TT	TT	TT	TT	TT	TT	TT	AA
m2258664	AA	TT	TT	AT	TT	TT	TT	TT	TA	TT	TT	TT	TT	TA	TT	TT	TT	TT	TT	TT	TT	AA	TT	TT	AA	AA	TT	TT	TT	TT	TT	TT	TT	TT	TT	TT	TA	TT	TT	TT	TT	TT	TT	TT	TT	TT	TT	TT	TT
m1061775	AA	AA	AA	AA	AA	AA	TA	AA	TA	TA	AT	TT	TT	AA	TA	TT	AT	AT	TT	TT	TT	AA	AA	TT	AA	AA	TT	AA	TT	TT	TA	TA	AA	AT	AA	AT	TA	TA	TT	AA	AT	AA	AA	TT	AT	AT	AA	AA	TT
m1018775	TA	AA	AA	AT	AA	AA	AA	AA	AA	TT	AA	AA	AA	AA	AA	AA	AA	AA	AA	AA	TT	AA	AA	TT	TT	AT	AA	AA	AA	AA	TT	AA	AA	TT	TT	TT	AT	TT	TT	AA	AA	TT	AA	AA	AA	AA	AA	AA	AA
m3064800	AA	AA	AA	AT	AA	AA	AA	AA	AA	AA	AA	AA	TT	AA	AA	AA	AA	AA	AA	AA	AT	AA	AA	AA	AA	AA	AA	AA	AA	TT	AA	AA	AA	AT	AA	AA	TA	AA	AT	AA	AA	AA	AA	AA	AA	AA	AA	AA	AA
m1088624	AA	AA	AA	AA	AA	AA	AA	AA	AA	AA	AT	AA	TT	AA	AA	AA	AA	AA	AA	AA	AT	AA	AA	AA	AA	AA	AA	AA	AA	AT	AA	AA	AA	AT	AA	AT	TA	AA	AA	AA	AA	AA	AA	AA	AA	AA	AA	AA	AA
m1048259	AA	AA	AA	AT	AA	AA	AT	AA	AA	AA	AA	AA	TT	AA	AA	AA	AA	AA	AA	AT	AT	AA	AA	AA	AA	AA	AA	AA	AA	AT	AA	AA	AA	AT	AA	AA	TA	AT	AA	AA	AA	AA	AA	AA	AA	AA	AA	AA	AA
m2252351	AA	AA	AA	AA	TA	TT	AA	AA	AT	AA	AA	AA	AA	AA	AA	AA	AA	AA	AA	AA	AA	AA	AA	AA	AA	AA	AT	TT	TT	AA	AA	AA	AA	AA	AA	AT	AA	AA	AA	TA	AA	AA	AA	AA	AA	AA	AA	AA	AA
m1201879	AA	AA	TA	TA	AA	AA	TT	TT	TA	TA	TA	TA	TT	TA	AT	AA	TT	TT	TT	TT	AA	TT	TT	AA	AA	TT	AA	AA	AA	AT	AA	AA	AA	TT	TT	TT	TT	AA	AA	AA	AA	AT	TT	AT	TT	TT	TT	TT	TT
m1105077	TT	AA	AA	AT	TT	AA	AA	AA	AA	TA	AA	AA	AA	AA	AA	AA	AA	AA	AA	AA	TA	AA	AA	TT	TT	AT	AA	AA	TT	AA	TT	TA	AA	TA	AT	TA	AA	TA	TA	AA	AA	TT	AA	AA	AA	AA	AA	AA	AA
m7337059	AA	TT	AA	AA	TT	AA	AA	AA	AA	AA	AA	AA	AA	AA	TT	AA	AA	AA	AA	AA	TT	TT	AA	AA	AA	AA	AA	AA	AA	TT	AA	AA	AA	AA	TA	AA	TT	AA	AA	AA	AA	AA	AA	AA	AA	AA	AA	AA	AA
m3222362	AA	TT	AA	AA	TT	AA	AA	AA	AA	AA	AA	AA	AA	AT	TT	AA	AA	AA	AA	AA	AA	TT	AA	AA	AA	AA	AA	AA	AT	TT	AA	AA	AA	AA	TT	AA	AA	AA	AA	AA	AA	AA	AA	AA	AA	AA	AA	AA	AA
m1128539	TT	TT	AA	AT	TT	AT	AA	TT	AT	AA	TA	AA	AA	TT	TT	TA	TT	AA	AA	AA	AA	TT	AA	TT	AA	TT	AA	AA	TT	TT	TT	AA	AA	TA	AA	AT	TT	TT	AA	AA	AA	TT	AA	AA	AA	TA	TT	AA	TT
m985767	TT	TT	TT	TT	TT	TT	TT	TT	TA	TA	TA	TA	TT	TT	TT	TT	TT	TT	TT	TT	TT	TT	TT	TT	TT	AA	AA	TT	TA	TT	TT	TA	TT	TT	TT	TT	TT	TT	TT	TT	TT	TT	TT	TA	TT	TT	TT	TT	TT
m100198615	AA	TT	TT	TT	TT	TT	TT	TT	TT	TT	TA	AA	TT	AA	TT	TT	TT	TT	TT	TT	AA	TT	AA	AA	AA	AA	AA	AA	TT	TT	TT	TT	TT	TT	TT	TT	TT	TT	TT	TT	AA	TT	TT	TT	TT	TT	TT	TA	AA
m5970046	AA	TT	TT	TT	TT	TA	TT	TT	TA	TT	TA	AA	TT	AA	TT	TT	TA	TT	TT	TT	AA	TT	AA	AA	AA	AA	AA	AA	TA	TT	TT	TT	TT	TT	TT	TT	TT	TT	TT	TT	AA	TT	TT	TA	TT	TT	TT	TA	AA
m3948116	AA	TT	AA	TT	TA	TT	TA	TT	TT	TA	AT	TT	TT	AA	AA	TA	AT	AA	AA	TT	AA	TT	AA	TT	TT	TT	TT	TT	TA	TT	AT	TA	AA	TA	TT	TA	TT	TT	TA	TT	AT	TT	TT	TT	AA	AT	AT	TT	TT
m3064706	TT	AA	AA	AA	AA	AA	AA	AA	AT	AT	AA	AA	AA	AA	AA	AT	AA	AA	AA	AA	AA	TT	AA	TT	AA	AA	AA	AA	AA	AA	AA	TT	AA	AA	AA	AT	AA	AA	AA	AA	AA	TT	AA	AA	AA	AA	AA	AA	AA
m1018508	AA	TT	AA	AA	AA	AA	AA	AA	AA	AA	AT	AA	AA	AA	TT	AA	AA	AA	AA	AA	AA	AA	AA	AA	AA	TT	AA	AA	AA	AA	AA	AA	AA	AA	AA	AT	AA	AA	AA	AA	AA	AA	AA	AA	AA	AA	AA	AA	AA
m1228172	AA	AA	AA	AA	TT	AA	AA	AA	AA	AA	AA	AA	AA	AA	TT	AA	AA	AA	AA	AA	AT	TT	AA	AA	AA	AA	AA	AA	AA	TT	AA	AA	TA	AA	TT	AT	AA	AA	AA	AA	AA	AA	AA	AA	AA	AA	AA	AA	AA
m1234571	TT	AA	AA	AT	AA	AA	AA	AA	AT	AA	AT	AA	AA	AT	AA	AA	AA	AT	AA	AA	AT	AA	AA	TT	TT	AA	TA	AT	AA	AA	TA	AA	AT	AT	AA	TA	AT	TT	TA	AA	TA	AA	TT	AA	AA	AT	AA	TT	AA
m5323750	TT	TT	TT	AA	AA	AA	TA	TT	TT	TT	AT	TA	TA	AA	AA	AA	TT	AT	TT	AA	AA	AA	AA	AA	AA	TT	TT	AT	AA	AA	AA	AA	AA	TA	AA	AT	AA	AA	AA	TA	AT	AA	AA	AA	TA	TA	AA	TT	TA
m991342	TT	TT	AA	TA	TT	TT	AT	AA	AT	AA	TA	AT	AT	TT	TT	TT	AT	TT	AT	TT	TT	TT	TT	TT	TT	AA	TT	TA	TT	TT	TT	TT	TT	AT	TT	TA	TT	TT	TT	TT	TT	TT	TT	TT	AT	AT	TT	TT	AT
m1105748	AA	TT	TT	AA	AA	AA	TA	TT	TA	TA	AT	TA	TT	AA	AA	AA	TT	AA	TA	AA	AA	AA	AA	AA	AA	TT	TA	AT	AA	AA	AA	AA	AA	TA	AA	AT	AA	AA	AA	TA	AA	AA	AA	AA	TT	TA	AA	TT	TA
m1063013	TA	AA	AA	TA	TT	TT	AA	AA	AA	AA	TA	AA	AA	TT	TT	TT	AA	TA	AA	TT	TT	TT	TT	TT	TT	AA	AA	TA	TT	TT	TT	TT	TT	AA	TT	TT	TT	TT	TT	AA	TT	TT	TT	TT	AT	AA	TT	AA	AA
m1135099	AA	AA	AA	TA	TT	AA	TT	TT	TT	TT	TT	TT	TT	TA	AA	AA	TT	TT	TT	TT	TA	AA	AA	AA	TT	TT	AT	TT	TT	AA	AA	TT	AA	TA	TT	AT	TT	AA	TA	TT	AT	TT	AA	TT	TT	TA	TT	AT	TT
m1026470	AT	TT	AA	TA	TT	AA	AT	AA	TT	AT	TT	TT	TT	TT	TT	TT	AT	TA	TA	TT	TA	AA	TT	AA	AA	TT	AA	AA	TT	TT	AA	TT	TA	AA	TT	AT	TT	AA	TA	AA	AA	TT	AA	TT	TT	TA	TT	AA	TT
m100219811	AA	AA	AA	AA	AA	AA	AA	AA	AA	AA	AA	AA	AA	AA	AA	AA	AA	AA	AT	AA	AA	AA	AA	AA	AA	AA	AA	AA	AA	AA	AA	AA	AA	AA	AA	AA	AA	AA	AA	AA	AA	AA	AA	AT	AA	AA	TA	AA	AA
m999517	AA	AA	TT	TT	TT	AA	TA	AA	TT	TA	TA	TT	TT	TA	TA	TT	TT	TT	TT	TT	TA	AA	TT	AA	AA	TT	TT	AA	TT	TT	AT	TT	TA	AT	TT	AT	TA	AA	TA	TA	AA	TT	TT	TT	TT	TA	TT	TT	TT
m2262276	AA	AA	TT	AA	AA	AA	TA	TT	TA	TA	TA	TA	TA	AA	AA	AA	TA	AA	TT	AA	AA	AA	AA	AA	AA	TA	AA	AT	AA	AA	AA	AA	AA	TA	AA	AT	AA	AA	AA	AA	AA	AA	AA	AA	AT	TA	AA	AA	TA
m1289432	TT	AA	AA	AA	AA	AA	TA	TT	TA	TA	TA	TA	TT	AT	AA	AA	TA	AA	TT	AA	AA	AA	AA	AA	AA	TT	AA	AT	AA	AA	AA	AA	AA	AT	AA	AT	AA	AA	AA	TA	AT	AA	AA	AA	AT	TA	AA	AA	TA
m1115924	AA	TT	TT	TT	TT	TT	AT	AA	AT	AT	TT	AT	AT	TA	TT	TT	TT	TT	AA	TT	TT	TT	TT	TT	TT	AA	TT	TA	TT	TT	TT	TT	TT	TA	TT	TA	TT	TT	TT	AT	TA	TT	TT	TT	TT	AT	TT	TT	AT
m983777	AA	AA	AA	AT	AA	AA	AT	AA	AA	AA	AA	AA	AA	AA	AA	AA	AA	AA	AA	AA	AA	AA	TT	AA	AA	AA	AA	AA	AA	AA	AA	AA	AA	AA	AA	AA	AA	AA	AA	AA	AA	TT	AA	AA	TA	AA	TT	AA	TA
m100257861	TT	AA	AA	TT	TT	AA	AT	AA	AT	AA	AA	AT	AA	AA	TT	TT	AA	AA	AA	TT	AA	AA	AA	TT	TT	AA	AA	TA	TT	TT	TT	AT	AT	AT	AA	TT	AA	TT	AT	TT	AA	AA	AA	TT	AA	AA	AA	AA	AA
m1683705	TT	TT	TT	TA	TT	TT	TA	TT	TA	TT	TT	TT	TT	AA	TT	AA	AT	TT	TT	TT	TT	AA	TT	TT	TT	TT	TA	TT	TT	TT	TT	AA	AA	TA	TT	TT	TT	TT	TT	TT	TT	TT	TT	TT	AA	TT	AA	TT	TT
m982854	TT	AA	AA	AA	AA	AA	TA	TT	TA	TA	TA	TA	TA	AT	AA	AA	TA	AA	TT	AA	AA	AA	AA	AA	AA	TT	AT	AT	AA	AA	AA	AA	AA	AT	AA	AT	AA	AA	AA	TA	AT	AA	AA	AA	AT	TA	AA	AA	TA
m100107626	TT	TT	TT	TA	TT	TT	TA	TT	TA	TT	TT	TT	TT	AA	TT	AA	AT	TT	TT	TT	TT	AA	TT	TT	TT	TT	TA	TT	TT	TT	TT	AA	AA	TA	TT	TT	TT	TT	TT	TT	TT	TT	TT	TT	AA	TT	AA	TT	TT
m3064776	TT	TT	TT	TT	TT	TA	TT	AA	AT	AA	AT	AT	AA	TT	TT	TT	AA	TT	AA	TT	TT	TT	TT	TT	TT	AA	TT	TA	TT	TT	TT	TT	TT	TA	TT	TA	TT	TT	TT	AT	TT	TT	TT	TT	AA	AT	TT	TT	AT
m1111617	TT	TT	TT	TT	AA	TT	TT	TT	TA	TA	TA	AA	TT	TT	TT	TT	TT	TT	TT	TT	TT	TT	TT	TT	AA	TT	TT	AT	AA	TT	TT	TA	TT	TT	TT	TA	TA	TT	TT	AA	TA	TT	TT	AT	TT	TT	TT	TA	TT
m3957579	AA	TT	TT	TA	TT	TA	AT	AA	AT	AT	AT	AT	AA	TA	TT	TT	AT	TT	AA	TT	TT	TT	TT	TT	TT	AA	TT	TA	TT	TT	TT	TT	TT	TA	TT	TA	TT	TT	TT	AT	TA	TT	TT	TT	TA	AT	TT	TT	AT
m1074973	AT	TT	TT	TT	TT	AT	TA	TT	TT	TT	TA	TA	AT	TA	AT	AA	TT	TT	AA	TT	TT	TT	TT	AA	TT	TT	TT	AT	TA	AA	AA	TT	TA	TA	TT	TA	TA	AT	AT	AT	TT	TT	TT	TT	TT	TT	TT	TT	TT
m1108327	TT	AA	AA	AT	AA	AA	AT	AA	AA	AA	AT	AT	TT	AA	TA	TT	AA	AA	TT	AA	AA	AA	AA	TT	AA	AA	AA	TA	AT	TT	TT	AA	AT	AT	AA	AA	AA	TA	AT	TA	AA	AA	AA	AA	AA	AA	AA	AA	AA
m1046310	TT	AA	AA	AT	AA	AT	AT	AA	AA	AA	AT	AT	TT	AT	TA	TT	AA	AA	TA	AA	AA	AA	AA	TT	AA	AA	AA	TA	AT	TT	TT	AA	AA	AT	AA	AT	AA	TA	AT	TA	AA	AA	AA	AA	AA	AA	AA	AA	AA
m998851	AA	TT	TT	TA	TT	AT	TA	TT	TA	TT	TA	TA	AT	TA	AT	AA	TT	TT	AA	TT	TT	TT	TA	AA	TT	TT	TT	AT	TA	AA	AA	TT	TA	TA	TT	TA	TT	AT	AT	AT	TT	TT	TT	TT	TT	TT	TT	TT	TT
m1111962	AA	TT	TT	TT	TT	AA	TA	TT	TT	TT	TA	TA	AA	TA	AA	AA	TT	TT	AA	TT	TT	TT	TT	AA	TT	TT	TT	AT	TA	AA	AA	TT	TA	TA	TT	TA	TA	AT	AA	AT	TT	TT	TT	TT	TT	TT	TT	TT	TT
m1201176	AA	TT	TT	TA	TT	AT	TA	TT	TT	TT	TA	TA	AT	TA	AA	AA	TT	TT	AA	TT	TT	TT	TT	AA	TT	TT	TT	AT	TA	AA	AA	TT	TA	TA	TT	TA	TA	AT	AT	AT	TT	TT	TT	TT	TT	TT	TT	TT	TT
m2293715	AA	TT	TT	TT	TT	AT	TA	TT	TT	TT	TA	TA	AA	TA	AT	AA	TT	TT	AA	TT	TT	TT	TT	AA	TT	TT	TT	AT	TA	AA	AA	TT	TA	TA	TT	TA	TT	AA	AA	AT	TT	TT	TT	TT	TT	TT	TT	TT	TT
m2324962	AA	TT	AA	TT	AA	AA	AA	TT	AA	AA	AA	TT	TT	AA	AA	TT	AA	AA	AT	AA	AA	TT	AA	AA	TT	TT	TT	AA	AT	AA	AA	AT	AA	AT	TT	AA	TT	TT	AA	TT	AA	TT	TT	AA	AA	AA	AT	TT	AA
m979688	TT	AA	AA	TT	AA	AA	AT	AA	AA	AA	AT	AT	TT	AT	TA	TT	AA	AA	TT	AA	AA	AA	AA	TT	AA	AA	AA	TA	AT	TT	TT	AA	AT	AT	AA	AT	AA	TA	AT	TA	AA	AA	AA	AA	AA	AA	AA	AA	AA
m1256042	AA	AA	AA	AA	AA	AA	AA	AA	AA	AA	AA	AA	AA	TT	AA	AA	AA	AA	AA	AA	AA	AA	AA	AA	AA	AA	AA	AA	AA	AA	AA	AA	AA	AA	AA	AA	AA	AA	AA	AA	TA	AA	AA	AA	AA	AA	AA	AA	AA
m3064524	AA	TT	AA	AA	TA	AA	AA	AA	AT	AA	AA	AT	AA	AA	AA	AA	AA	AA	AA	AA	AA	AA	AA	AA	TT	AA	AA	AA	TA	AA	AA	AT	AA	AA	AA	AA	AA	AA	AA	AA	AA	AA	TA	TA	AA	AA	AA	TT	AA
m2260959	AA	TT	TT	TT	TT	TT	TA	TT	TT	TT	TA	AT	AT	TA	AT	AA	TT	TT	AA	TT	TT	TT	TT	AA	TT	TT	TT	AT	TA	AA	AA	TT	TA	TA	TT	TA	TA	AT	TA	AT	TT	TT	TT	TT	TT	TT	TT	TT	TT
m1863020	AA	TT	AA	AT	TT	TT	TT	TT	TT	AA	AT	TT	AA	TT	AA	AA	TT	TT	AA	TT	TT	TT	TT	AA	TT	TT	AA	AT	TT	AA	TT	TT	TA	TA	AT	TT	TT	AT	AT	AT	AA	TT	TT	TT	TT	AA	TA	TT	AA
m1159200	AA	TT	TT	AT	TT	TT	TT	TT	TT	TT	TA	AT	AA	TT	AA	AA	TT	TT	AA	TT	TT	TT	TT	AA	TT	TT	TT	AT	TA	AA	AA	TT	TT	TA	TT	TT	TT	AT	TA	AT	TT	TT	TT	TT	TT	TT	TT	TT	TT
m4909472	TT	AA	AA	AA	AA	TT	AT	AA	AA	AA	AA	AA	AA	AA	TA	TT	AA	AA	AA	AA	AA	AA	AA	TT	AA	AA	AA	TA	AA	TT	TT	AA	AT	AT	AA	AA	AA	TA	AT	TA	AA	AA	AA	AA	AA	AA	AA	AA	AA
m3385341	AT	TT	AA	AA	TT	TT	AA	TT	AA	AA	AA	TT	TT	AA	AA	TT	AA	AA	AA	AA	AA	TT	AA	AA	TT	AA	TT	AA	AA	AA	AA	AA	AA	AA	TT	AA	TT	TT	AA	TT	AA	TT	TT	AA	AA	AA	AA	TT	AA
m1106212	TT	AA	AA	AA	AA	AA	AT	AA	AA	AA	AT	TA	TT	TA	TT	TT	AA	AA	TT	AA	AA	AA	AA	TT	AA	AA	AA	AA	AT	TT	TT	AA	AA	AT	AA	AA	AA	TA	AT	TA	AA	AA	AA	AA	AA	AA	AA	AA	AA
m100267708	TT	TT	TT	TT	TT	TT	TT	TT	TT	TT	TT	TT	TT	TT	TT	AA	TT	TT	TT	TT	TT	AA	AA	TT	TT	TT	TT	AA	TT	TT	TT	TT	TT	TT	TT	TT	TT	TT	TT	TT	TT	TT	TT	TT	TT	TT	TT	AT	TT
m1126782	TT	AA	AA	AA	AA	AA	AT	TT	AA	AT	AT	AT	AT	AA	AA	TT	AA	AA	AT	TT	TT	TT	AA	AA	TT	TT	AA	TT	AA	TT	AT	TT	AA	TT	TT	AT	TT	AA	AA	AA	AA	AA	TT	TT	AA	AA	AT	AT	AA
m100234712	AA	AA	AA	AA	AA	AA	AA	AA	AA	AA	AA	AA	AA	AA	AA	AA	AA	AA	AA	AA	AA	AA	AA	AA	AA	AA	AA	AA	AA	AA	AA	AA	AA	AA	AA	AA	AA	AA	AA	AA	AA	AA	AA	AA	AA	AA	TT	AA	AA
m1228363	AA	TT	TT	AT	TT	TT	TA	TT	TT	TT	TA	AT	AA	TT	AA	AA	TT	TT	AA	TT	TT	TT	TT	AA	TT	TT	TT	TA	TA	AA	AA	TT	TA	TA	TT	TA	TT	AA	TA	AT	TT	TT	TT	TT	TT	TT	TT	TT	TT
m1215845	TT	AA	AA	TA	AA	AA	AA	AA	AA	AT	AT	TA	AT	AA	AT	TT	AA	AA	TT	AA	AA	AA	AA	TT	AA	AA	AA	AT	AT	TT	TT	AA	AT	AT	AA	AT	AT	TA	AT	TA	AA	AT	AA	AA	AA	AA	AA	AA	AA
m1097688	TT	AA	AA	AA	AA	AA	AA	AA	AA	AA	AT	AA	TT	AT	TT	TT	AA	AA	TT	AA	AA	AA	AA	TT	AA	AA	AA	AT	AT	TT	TT	AA	AA	AT	AA	AT	AA	TA	AT	TA	AA	AA	AA	AA	AA	AA	AA	AA	AA
m982956	AA	AA	AA	AA	TT	AT	AA	AA	TA	AA	AA	AA	AA	AA	AA	AA	AA	AA	AA	AA	AA	AA	AA	AA	AA	AA	AA	TT	TT	AA	AA	AA	AA	AA	AA	AA	AA	AA	AA	TT	AA	AA	AA	AA	AA	AA	AA	AA	AA
m1060708	TT	AA	AA	TA	AA	AA	AT	AA	AA	AT	AT	TA	AT	AA	TT	TT	AA	AA	TA	AA	AA	AA	AA	TT	AA	AA	AA	AT	AT	TT	TT	AA	AT	AT	AA	AT	AA	TA	AA	TA	AA	AA	AA	AA	AA	AA	AA	AA	AA
m2255026	TT	TT	AA	AA	TT	TT	TA	TT	TT	AA	AA	AT	AA	TT	AA	AA	TT	TT	AT	TT	TT	TT	TT	AA	TT	TT	AA	TA	TT	AA	TT	TT	TT	TA	AA	TA	TT	AA	AA	AT	TT	TT	TT	TT	TT	AA	TT	TT	AA
m4910264	AA	TT	AA	AT	TT	TT	TT	TT	TT	AA	AA	AA	AA	TT	AA	AA	TT	TT	AA	TT	TT	TT	TT	AA	TT	TT	AA	TT	TT	AA	TT	TT	AA	TA	TA	TT	TT	AA	AA	AA	AA	TT	TT	TT	TT	AA	TT	TT	AA
m1202550	TT	AA	AA	AA	TA	AA	AA	AA	AT	AA	AA	AT	AT	AA	AA	AA	AA	AA	AA	AA	AA	AA	AA	AA	TT	AA	AA	AA	AA	AA	AA	AA	AA	AA	AA	AA	AA	AA	AA	AA	AA	AA	AA	AA	AA	AA	AA	TA	AA
m4991851	TT	AA	TT	TT	AA	AA	AT	AA	AA	TA	TT	TA	TT	AA	TT	TT	AT	AA	TT	AA	AA	AA	AA	TT	AA	AA	TT	AA	AA	TT	AA	AA	AA	AT	AT	AA	AA	TT	TT	TT	TT	AA	AA	AA	AA	TT	AA	AA	TT
m1090010	TA	AA	AA	TA	AA	AA	AT	AA	AA	AA	AT	TA	TT	AA	TA	TT	AA	AA	TT	AA	AA	AA	AA	TT	AA	AA	AA	AT	AT	TT	TT	AA	AT	AT	AA	AT	AA	TA	AT	TA	AA	AA	AA	AA	AA	AA	AA	AA	AA
m2265364	AA	TT	TT	AT	TT	AA	TT	TT	TT	TT	TT	TT	TT	TT	AA	AA	TT	TT	TT	TT	TT	TT	TT	AA	TT	TT	TT	TA	TT	AA	AA	TT	AA	TA	TT	TT	TT	AA	TT	AT	TT	TT	TT	TT	TT	TT	TT	TT	TT
m1219210	TT	TT	TT	TA	TT	AA	AA	AA	AA	TT	AA	TA	TT	AA	TT	TT	AA	AA	TT	AA	AA	AA	AA	TT	AA	AA	TT	AT	AT	TT	TT	AA	TT	AT	TT	AT	TT	TT	TT	TT	TA	TT	TT	AA	AA	TT	TT	TT	AA
m1001208	TT	AA	TT	TT	AA	AA	AA	AA	AA	AA	AT	AA	TT	AA	TT	TT	AA	AA	TT	AA	AA	AA	AA	TT	AA	AA	TT	AA	AA	TT	AA	AA	AA	AA	AA	AT	AA	TT	AA	TA	AA	AA	AA	AA	AA	AA	AA	AA	AA
m1022284	TT	AA	TT	TT	AA	AT	AT	AA	AA	TA	TA	TA	TT	AA	TT	TT	AT	AA	TT	AA	AA	AA	AA	TT	AA	AA	TA	AT	AA	TT	AA	AA	AT	AT	TA	AT	AT	AT	TA	TA	TA	AA	AA	AA	AA	TT	AT	AA	TT
m4993684	AT	TT	TT	TT	TT	TA	TT	TT	TT	TA	AT	TT	TT	TA	TA	TT	TT	TT	TT	TT	TT	TT	TT	TT	TT	TT	TT	TT	TT	TT	TT	TT	TA	TT	TT	TT	TT	AT	TT	TT	AT	TT	TT	TT	TT	TA	TA	TT	TT
m1229926	TT	TT	AA	AA	TT	TT	TA	TT	TT	AA	AA	AA	AA	TT	AA	AA	TT	TT	AA	TT	TT	TT	TT	AA	TT	TT	AA	TA	TT	AA	TT	TT	TT	TA	TT	TA	AA	AA	AA	AA	AA	TT	TT	TT	TT	AA	TT	TT	AA
m4993093	TT	AA	TT	TT	AA	AA	AT	AA	AT	TT	TA	TA	TA	AT	TT	TT	AT	AA	TT	AA	AA	AA	AA	TT	AA	AA	TT	TT	AA	TT	AA	AA	AT	AT	TA	AT	AA	TT	TA	TT	TT	AA	TA	AA	AA	TT	AT	AA	TT
m1059865	TT	AA	TT	TT	AA	AA	AT	AA	AA	TA	TA	TA	TA	AA	TT	TT	AT	AA	TT	AA	AA	AA	AA	TT	AA	AA	TA	AA	AA	TT	AA	AA	AT	AT	TA	AT	AA	TA	TA	TA	TA	AA	AA	AA	AA	TT	AT	AA	TT
m987851	AA	AA	AA	AA	AA	AA	AA	AA	AA	AA	AA	AA	AA	AT	AA	AA	AA	AA	AA	AA	AA	AA	AA	TT	AA	AA	AA	AA	AA	AA	AA	AA	TT	AA	AA	AA	AA	AA	AA	AA	AA	AA	AA	AA	AA	AA	AA	AA	TT
m1235569	AA	TT	TT	AT	TT	TT	TT	TT	TT	TT	TA	AT	AA	AT	AA	AA	TT	TT	AA	TT	TT	TT	TT	AA	TT	TT	TT	TA	TA	AA	AA	TT	AT	TA	TT	TT	TT	AA	TA	AT	TT	TT	TT	TT	TT	TT	TT	TT	TT
m1155703	AA	TT	TT	TT	TT	TA	TT	TT	TT	TA	TT	TT	TT	AT	TA	TT	TT	TT	TT	TT	TT	TT	TT	TT	TT	TT	TT	TT	TT	TT	TT	TT	TA	TT	TT	TT	AA	TA	TT	TT	AT	TT	TT	TT	TT	TA	TA	TT	TT
m1229595	AA	AA	AA	AA	AA	AA	AA	AA	AA	AA	AA	AA	AA	TT	AA	AA	AA	AA	AA	AA	AA	AA	AA	AA	AA	AA	AA	AA	AA	AA	AA	AA	AA	AA	AA	AA	AA	AA	AA	AA	AA	AA	AA	AA	AA	AA	AA	AA	AA
m994487	TA	AA	TT	TA	AA	AA	AT	AA	AA	AA	AT	TA	TT	AA	AT	TT	AA	AA	TT	AA	AA	AA	AA	TT	AA	AA	TA	AT	AA	TT	AA	AA	AT	TA	TA	AT	AA	TA	AT	TA	AA	AA	AA	AA	AA	AA	AA	AA	AA
m1128135	AA	TT	AA	AA	TT	TT	TA	TT	TT	AT	TT	AT	AA	TT	AA	AA	TT	TT	AA	TT	TT	TT	TT	AA	TT	TT	AA	TA	TT	AA	TT	TT	TA	TA	AT	TA	TT	AA	AA	AT	AA	TT	TT	TT	TT	AA	TA	TT	AA
m1071231	TA	AA	AA	AA	AA	AT	AA	AA	AT	AT	AA	AA	AA	AT	AA	AA	AA	AA	AA	AA	AA	AA	AA	AA	AA	AA	AA	TA	AA	AA	AA	AA	AA	AA	AA	TA	AA	AT	AA	AT	TT	AA	TA	AA	AA	AT	AT	AA	AA
m1024240	AA	AA	AA	AA	AA	AA	AA	AT	AA	AA	AA	AT	AA	AA	AA	AA	AA	AA	AA	AA	AT	AA	AA	AA	AA	AA	AA	AA	AA	AA	AA	AA	AA	AA	AA	AA	AA	AA	AA	TA	AA	AT	AA	AA	AA	AA	AA	AA	AA
m5971389	AA	TT	TT	AT	AA	AA	AT	AA	AT	TT	AT	AA	AA	AA	AA	AA	AA	AA	AA	AA	AA	AA	AA	TT	AA	TT	AA	AA	AA	AA	AA	AA	AA	TA	AA	AT	AA	TT	AA	AA	AA	AA	AA	AA	AA	AT	AA	AA	AA
m1097891	TT	AA	AA	TA	AA	AA	AA	AA	AA	AA	AA	TA	TT	AA	TT	TT	AA	AA	TT	AA	AA	AA	AA	TT	AA	AA	AA	AA	AA	TT	TT	AA	TA	TT	AA	AA	AA	TT	AT	TA	AA	AA	AA	AA	AA	AA	AA	AA	AA
m984222	AA	TT	AA	AA	TT	AA	AA	AA	AT	AA	AA	AT	AA	AA	AA	AA	AA	AA	AA	AA	AA	AA	AA	AA	TT	AA	AA	AA	AT	AA	AA	AT	AA	AA	AA	AA	TA	AA	AA	AA	AA	AA	AT	TA	AA	AA	AA	AA	AA
m3026593	TT	TT	AA	TT	TT	AA	AA	AA	AA	AA	AA	TT	TA	AA	TT	TT	AA	AA	TA	AA	AA	AA	AA	TT	TT	AA	AA	AT	TT	TT	TT	AT	TA	TA	AA	AT	TT	TT	AA	TA	AA	AA	AT	TT	AA	AA	AA	AA	AA
m4910598	TT	AA	AA	AA	AA	TT	AA	AA	AA	AT	AT	AA	AA	AA	AA	AA	AA	TT	AA	AA	AT	AA	AA	AA	AA	AA	AA	AA	AT	AA	TT	AA	TA	AA	TT	TA	AA	AA	AA	AA	TT	TT	AA	AA	AA	AT	AA	TT	AA
m100211187	AA	AA	AA	AA	AA	AA	AA	AA	AA	AA	AA	AA	AA	AA	AA	AA	AA	AA	TT	TT	AA	AA	AA	AA	AA	AA	AA	AA	AA	AA	AA	AA	AA	AA	AA	AA	AA	AA	AA	AA	AA	AA	AA	TT	AA	AA	TT	AA	TT
m1012115	TT	TT	TT	TT	TT	TT	TT	AA	TT	TT	TT	TT	TT	TT	TT	TT	TT	TT	TT	TT	TT	TT	TT	TT	TT	TT	TT	AA	AA	TT	TT	TT	AA	TT	TT	TT	TT	TT	AA	TT	TT	TT	TT	TT	TT	TA	TT	AA	TT
m100258912	AA	TT	TT	TT	TT	AA	TA	TT	TT	TT	TT	TT	TT	TT	TT	TT	TT	AT	TT	TT	TT	TT	TT	TT	TT	TT	TT	TT	TA	TT	AA	TT	AA	TT	TT	AT	TT	TT	TT	TT	AA	AA	TT	TT	TT	TT	TT	AA	TT
m3064550	AA	TT	TT	TT	TT	AA	TT	TT	TA	TA	TA	TT	TT	TT	TT	TT	TT	TT	TT	TT	TA	TT	TT	TT	TT	TT	TT	TT	TA	TT	AA	TT	AT	TT	AT	AT	TT	TA	TA	TT	AA	AA	TT	TT	TT	TA	TT	AA	TT
m6043868	TT	TT	TT	TT	TT	TT	TT	TT	TT	TT	TT	TT	TT	TT	TT	TT	TT	TT	AA	AA	TT	TT	TT	TT	TT	TT	TT	TT	TT	TT	TT	TT	TT	TT	TT	TT	TT	TT	TT	TT	TT	TT	TT	AA	TT	TT	AA	TT	AA
m2281236	AT	AA	AA	AT	AA	AA	AA	AA	AA	AA	AA	AA	AA	AA	AA	AA	AA	AT	AA	AA	AA	AA	AA	AA	AA	AA	AA	AA	AT	AA	TT	AA	AA	AA	AT	AA	AA	AA	AA	AA	AA	TT	AA	AA	AA	AA	AA	AA	AA
m1133246	AA	AA	AA	AA	AA	TT	AT	AA	AT	AT	AA	AA	AA	TA	AT	AA	AA	AA	AA	AA	AT	AA	AA	AA	AA	AA	AA	AA	AA	TT	AA	AA	TA	AA	AA	AA	AA	AA	AA	AA	TA	AT	AA	AA	AA	AT	TT	AA	AA
m1162552	AA	AA	AA	AA	AA	TT	AA	AA	AT	AA	AA	AA	AA	TA	AA	AA	AA	AA	AA	AA	AA	AA	AA	AA	AA	AA	AA	AA	AA	TT	AA	AA	TA	AA	AA	AA	AA	AA	AA	AA	TA	AA	AA	AA	AA	AT	TT	AA	AA
m989756	TT	TT	TT	TT	TT	AT	TA	TT	TA	TA	TA	TA	TT	AT	TA	TT	AT	TT	TT	TT	TA	TT	TT	TT	TT	TT	TT	TT	TT	AA	TT	TA	TA	TT	TT	TT	TA	TA	TA	TT	AT	TA	TT	TT	TA	TA	AA	TT	TT
m3953769	AA	AA	AA	AA	AT	AA	TT	AA	AA	TT	AA	AA	AA	AA	AA	AA	AA	AA	AA	AA	AA	AA	AA	TT	AA	AA	AA	TT	TT	AA	TA	AA	TT	AA	AT	AA	AA	AT	TT	AA	AA	AA	AA	AA	AA	AA	AA	AA	AA
m1095535	TT	AA	AA	AA	AT	AA	AA	AA	TA	AA	AA	AT	AA	AA	AA	AA	AA	AA	AA	AA	AA	AA	AA	AA	TT	AA	AA	AA	AA	AA	AA	TT	AA	AA	AA	AA	AA	AA	AA	AA	AA	AA	AA	AA	AA	AA	AA	AA	AA
m2293684	TT	AA	TT	AA	AA	AA	TT	AA	AA	TT	AA	AA	AA	TT	TT	AA	TT	TT	TT	AA	TT	AA	TT	AA	AA	AA	AA	AA	TT	AA	TT	AA	TT	TT	AA	TT	TT	AA	TT	AA	AT	AA	AA	AA	AA	AA	TA	AA	AA
m1004513	AA	AA	TT	TT	AA	TT	AT	TT	TA	AT	TA	TT	TT	TA	TT	TT	TA	TT	TT	TT	AT	AT	TT	TT	TT	TT	TT	TT	AA	TT	AA	TT	TA	TT	TA	AT	TT	TA	TT	TA	AT	AA	AA	TT	TT	AA	TT	AT	AA
m1104377	AA	AA	AA	AA	AA	AA	AT	AA	AT	AA	AT	AT	TA	AA	AA	AA	AA	AA	AA	AA	AA	AA	AA	TT	AA	AA	TT	AA	AT	AA	AT	AA	AA	AA	AA	AA	TT	AT	AA	AA	AA	AA	AA	AA	AA	TA	AA	AA	TT
m977937	TA	AT	AA	AA	AA	AT	AA	AA	AT	AT	AT	AA	AA	AT	AA	AA	AA	AA	AA	AA	AA	TA	AA	AA	AA	AA	AT	AA	AA	AA	AA	AA	TT	AA	AA	AA	AT	AT	AA	AA	TA	AA	AA	AA	AA	AT	AT	AA	AA
m100278873	TT	TT	AA	TT	TA	AT	TA	TT	TA	TA	TA	TA	TT	TT	AA	TT	TT	AA	TT	TT	TA	TT	TT	TT	TT	TT	TT	TT	TT	TT	AA	TT	TA	TT	TT	TA	TT	TT	TA	TT	AA	TT	TT	TT	AA	AA	TT	TT	TA
m1014038	AA	AA	TT	AA	AT	TA	AT	AA	AT	AT	AT	AT	AA	AA	TT	AA	AA	TT	AA	AA	AT	AA	AA	AA	AA	AA	AA	AA	AA	AA	TT	AA	AT	AA	AA	AT	AA	AA	AT	AA	TT	AA	AA	AA	TT	TT	AA	AA	AA
m1260334	AT	AA	AA	AA	TT	TT	AA	AA	AT	AT	AA	AA	AA	AA	AA	AA	AA	AA	AA	AA	AA	AA	AA	AA	AA	AA	AA	AA	AA	AA	AT	AA	AT	AA	AA	AA	AA	AA	AT	AT	AA	AA	AA	AA	AA	AT	AA	TA	AA
m1003845	AA	TT	AA	TA	AA	AA	AT	AA	AT	AT	AA	AA	AT	AA	TT	AA	AT	AT	AA	AA	AT	TT	AA	TT	AA	TT	AA	AA	AA	AA	AT	AA	AT	AT	AA	AA	AA	AT	TA	AA	TA	AA	AA	AA	AA	AT	AA	AA	AT
m100295816	AA	AA	AA	AA	AA	AA	AA	AA	TA	AA	AA	AA	AA	AA	AA	AA	AA	AA	TT	TT	AA	AA	AA	AA	AA	AA	AA	AA	AA	AA	AA	AA	AA	AA	AA	TT	AA	AA	AA	AA	AA	AA	AA	TT	AA	AA	TT	AA	TA
m3941668	AT	AA	AA	AA	AA	AA	AA	AA	AA	AT	AA	AA	AA	AA	TT	AA	AA	AT	AA	AA	AT	AA	AA	AA	AA	AA	AA	AA	AA	AA	AT	AA	AA	AA	AA	AA	AA	TA	TT	AA	AA	AA	AA	AA	AA	AA	AA	AT	AA
m100263156	AA	AA	AA	AA	AA	AA	AA	AA	TT	AA	AA	AA	TT	AA	AA	AA	AA	AA	TT	TT	AA	AA	AA	AA	AA	AA	AA	AA	AA	AA	AA	AA	AA	AA	AA	TT	AA	AA	AA	AA	AA	AA	AA	TT	AA	AA	TT	AA	TT
m5050434	TT	TT	TT	TT	AA	TT	AT	TT	AA	TT	AT	TA	TT	TT	TT	TT	TT	TT	TT	TT	AT	TT	TT	TT	AA	TT	AA	TT	AT	TT	TT	AA	TT	TT	TA	TA	AA	TT	TT	TA	TT	AA	AA	TT	TT	AT	TT	AT	AT
m2278215	AA	AA	TT	TT	AA	AA	AT	TT	TT	TT	AA	TA	TT	TT	TT	TT	TT	TT	TT	TT	AT	TT	TT	TT	AA	TT	AA	TT	AA	TT	TT	AA	TT	TT	TT	TT	AA	TT	TT	TT	TT	AA	TT	TT	TT	AA	TT	AT	AA
m1065743	AA	AA	AA	AA	AA	AA	AA	AA	AA	AA	AA	AA	AA	AA	AA	AA	AA	AA	AA	AA	AA	AA	AA	AA	AA	AA	AA	AA	AA	AA	AA	AA	AA	AA	AA	AT	AA	TA	AT	AA	AA	AA	AA	AA	AA	AA	AA	AT	AA
m1216386	AA	TT	AA	AA	AA	AA	AT	AA	AT	AT	AA	AA	AT	AA	TT	AA	AT	AA	AA	AA	AT	TT	AA	TT	AA	TT	AA	AA	AA	AA	AT	AA	AT	AT	AA	AA	AA	AA	TA	AA	TA	AA	AA	AA	AA	AT	AA	AA	AT
m1089750	AT	AA	AA	AA	AA	AA	AT	AA	AA	AT	AA	AA	AA	AA	AA	AA	AA	AA	AA	AA	AA	AA	AA	AA	AA	TT	AA	AA	AA	AA	AA	AA	AA	AT	AA	AA	AA	AT	AA	AA	TA	AA	AA	AA	AA	AT	AA	AA	AT
m1130425	TA	AA	AA	AT	AA	AA	AA	AA	AA	AA	AT	AA	AA	AA	AA	AA	AA	AA	AA	AA	AA	AA	AA	AA	TT	TT	AA	AA	AA	AA	AA	AA	AA	AA	AA	AA	TT	TA	AT	AA	AA	AA	AA	AA	AA	AA	AA	AA	AA
m1125990	AA	AA	AA	AA	AA	AA	TA	AA	AT	AA	TA	AT	AA	AA	AA	AA	AA	AA	TT	AA	TA	AA	AA	AA	AA	AA	TT	AA	TT	AA	AA	TT	AA	AA	TA	AA	AA	AA	AA	AA	AA	TT	AT	TT	AA	TA	TA	AA	TA
m2258407	TT	AA	AA	AT	AA	AA	AA	AA	AA	AA	AT	AA	AA	AT	AA	AA	AA	AA	AA	AA	AA	AA	AA	AA	TT	TT	AA	AA	AA	AA	AA	AA	AA	AA	AA	AT	TA	TA	AT	AA	AA	AA	AA	AA	AA	AA	AA	AT	AA
m1068536	AA	AA	AA	AT	AA	AA	AT	AA	AA	AA	AA	AA	AA	AA	AA	AA	AT	AA	AA	AA	AA	AA	AA	AA	AA	TT	AA	AA	AA	AA	AA	AA	AT	AT	AA	AA	AA	AT	AA	AA	TA	AA	AA	AA	AA	AT	AA	AA	AA
m1120065	TT	AA	AA	AA	AA	AA	AT	AA	AT	AT	AA	AA	AA	AA	AA	AA	AT	AA	AA	AA	AA	AA	AA	AA	AA	AA	AA	AA	AA	AA	AA	AA	AA	AT	AA	AA	AA	AA	AA	AA	AA	AA	AA	AA	AA	AA	AA	AA	AT
m994685	AA	AA	AA	AA	TT	AA	AT	AA	AT	AA	AT	AA	AA	TT	TT	AA	AA	TT	AA	AA	AT	AA	AA	AA	AA	AA	AA	AA	AA	AA	AT	AA	TT	AA	AA	AA	AT	AT	TT	AA	AA	AA	AA	AA	AA	AA	AA	AT	AA
m3027228	AA	AA	AA	AT	AA	AA	AA	AA	AA	AA	AA	AA	TT	AA	AA	AA	AA	AA	AA	AA	AA	AA	AA	TT	TT	TT	AA	AA	AA	AA	AA	AA	AA	AA	AA	AA	AA	AA	AA	AA	AA	AA	AA	AA	AA	AA	AA	AA	AA
m2254615	AA	AA	AA	AT	AA	AT	AA	AA	AA	AA	AA	AA	TA	AA	AA	AA	AA	AA	AA	AA	AA	AA	AA	TT	TT	TT	AA	AA	AA	AA	AA	AA	AA	AA	AA	AA	AA	AA	AA	AA	AA	AA	AA	AA	AA	AA	AA	AA	AA
m1016248	TT	TT	TT	TT	TT	TT	TT	TT	TA	TA	TT	TT	TT	TT	TT	TT	TT	TT	TA	AT	TT	TT	TT	TT	TT	TT	TT	TT	TT	TT	TT	TT	TT	TT	TT	TT	TT	TT	TT	TT	TT	TT	TT	TA	TT	TT	TA	TT	AT
m1042669	AA	AA	AA	AA	AA	AA	AT	AA	AA	AT	AA	AA	AA	AT	TT	AA	AA	AT	AA	AA	AT	AA	AA	AA	AA	AA	AA	AA	AA	AA	AT	AA	AT	AA	AA	AA	AT	AT	TA	AA	AA	AA	AA	AA	AA	AT	AA	AT	AA
m1250705	AA	TT	TT	TA	TT	TT	TT	TT	TT	TT	TA	TT	TT	TT	TT	TT	TT	TT	TT	TT	TT	TT	TT	AA	AA	AA	TT	TT	TT	TT	TT	TT	TT	TT	TT	TT	AA	AA	TA	TT	TT	TT	TT	TT	TT	TT	TT	TT	TT
m1165345	TT	AA	AA	AT	TT	AT	AA	AA	AT	AT	AT	AA	TA	AT	AA	AA	AA	AA	AA	AA	AA	AA	AA	TT	TT	TT	AA	AA	AA	AA	AA	AA	AA	AA	AA	AT	TT	TA	AT	AA	AA	AA	AA	AA	AA	AA	AA	AT	AA
m5324812	TT	TT	TT	TT	TA	TT	TT	TT	TT	TT	TA	TT	TT	TT	AA	TT	TT	TA	TT	TT	TA	TT	TT	TT	TT	TT	TT	TT	TT	TT	TA	TT	TA	TT	TT	TT	TA	TT	AA	TT	TT	TT	TT	TT	TT	TT	TT	TA	TT
m990957	AT	TA	TT	TA	AA	TT	TT	TT	TT	TT	TA	AA	TT	TT	TT	TT	TT	TT	TT	AA	TT	TT	TT	TT	TT	TT	TT	TT	TT	TT	TT	TT	TT	TT	TT	TA	AA	AA	AA	TT	AA	TT	AT	TT	TT	TT	TT	TT	TT
m1090879	AA	TT	TT	AA	AA	AA	AA	AA	AA	AA	AA	AA	AA	AA	AA	AA	AA	AA	AA	AA	AA	TT	AA	AA	AA	AA	AA	TA	AA	AA	TA	AA	AA	AA	AA	AA	AA	AA	AA	TA	AA	AA	AA	AA	AA	AA	AA	TA	AA
m2276076	AA	AA	AA	AA	AA	AA	AT	AA	AA	AT	AA	AA	AA	AA	TT	AA	AA	AT	AA	AA	AT	AA	AA	AA	AA	AA	AA	AA	AA	AA	AT	AA	AT	AA	AA	AA	AT	AT	TA	AA	AA	AA	AA	AA	AA	AT	AA	AA	AA
m2257031	AA	AT	AA	AA	TA	AA	AA	AA	AA	AA	AA	AA	AA	AA	AA	TT	AA	AA	AA	AA	AA	AA	AA	AA	TT	TT	AA	AA	AA	AA	AA	AA	AA	AA	AA	AA	TT	AA	AT	AA	TT	AA	TA	AA	AA	AA	AA	AT	AA
m991712	TT	AA	AA	AA	AA	TA	AA	TT	AA	AA	AA	AA	AA	AA	AA	AA	AA	AA	AA	AA	AA	AA	AA	AA	TT	TT	AA	AA	AA	AA	AA	AA	AA	AA	AA	AA	TA	AA	AA	AA	AA	AA	AA	AA	AA	AA	AA	AA	AA
m3533660	TT	TT	TT	TT	TT	TT	TA	TT	TT	TA	TT	TT	TT	TT	AA	TT	TT	TA	TT	TT	TT	TT	TT	TT	TT	TT	TT	TT	TT	TT	TA	TT	TA	TT	TT	TT	TT	TT	AA	TT	TT	TT	TT	TT	TT	TT	TT	TA	TT
m998286	AT	TT	TT	TA	TA	AA	TT	AA	TT	TT	TT	TT	TT	TT	TT	TT	TT	TT	TT	TT	TT	TT	TT	TT	AA	AA	TT	TT	TT	TT	TA	TT	TT	TT	TT	TT	AA	TT	TT	TT	TT	TT	TT	TT	TT	TT	TT	TT	TT
m1094537	AA	TT	TT	AA	AA	AA	AT	AA	AT	TA	AT	AA	AA	AA	AA	AA	AA	AA	AA	AA	AT	AA	AA	AA	AA	AA	AA	TT	AA	AA	TA	AA	AA	AT	AA	AT	AA	AA	AT	TT	TT	AT	TA	AA	AA	AA	AA	TA	AT
m2256631	AA	AA	AA	AT	TT	AT	TA	TT	TA	AA	TA	AT	TT	AT	AA	AA	AA	AA	TT	AA	TA	TT	AA	TT	TT	TT	TT	AA	TT	AA	AA	TT	AA	AA	TA	TA	TT	AA	AA	AA	AA	TT	AT	TT	AA	TA	TA	AA	TA
m1241593	AA	AA	AA	AA	TT	AA	TA	TT	TA	AT	TA	AT	TA	AA	AA	AA	AA	AA	TT	AA	TA	TT	AA	TA	TT	TT	TT	AA	TT	AA	AA	TA	AA	AA	TA	TA	AA	AA	AA	AA	AA	TT	AT	TT	AA	TA	TA	AA	TA
m1008736	AA	TT	TT	TA	AA	TT	AT	AA	AT	TT	AT	TA	AA	TT	TT	TT	TT	TT	AA	TT	AA	AA	TT	AA	AA	AA	AA	TT	AA	TT	TT	AT	TT	TT	AT	AT	AA	TT	TT	TT	TT	AA	TA	AA	TT	AT	AT	TT	AT
m3064424	AA	AA	AA	AA	AA	AA	AA	AA	AT	AA	AT	AA	AA	AA	AA	AA	AT	AA	AA	AA	AA	AA	AA	AT	AA	AA	AA	AA	AA	AA	AA	AA	AA	AT	AA	AA	AA	AA	AA	AA	AA	AA	AA	AA	AA	AA	AA	AA	AT
m1086456	TT	TT	AA	TT	TA	TA	TT	TT	TA	TA	TA	AT	TA	TT	AT	TT	TA	TA	TT	AA	TT	TT	TT	TT	TT	AA	AA	TT	TA	TT	AA	TT	TA	TA	TT	TA	TT	AA	AT	TT	AT	TT	TT	TA	TT	TA	TT	AT	TT
m4909486	TT	AA	AA	AT	TT	AA	TA	TT	TA	AA	TA	AT	TT	AT	AA	AA	AA	AA	TT	AA	TA	TT	AA	TT	TT	TT	TT	AA	TT	AA	AA	TA	AA	AA	TA	TA	AT	AA	AA	AA	AA	TT	AT	TT	AA	TA	TT	AA	TT
m1147248	TT	AA	AA	AT	AA	TA	AA	TT	AA	AA	AA	AA	AA	AA	AA	AA	AA	AA	AA	AA	AA	AA	AA	AA	TT	TT	AA	AA	AA	AA	AA	AA	AA	AA	AA	AA	TT	AT	AA	AA	AA	AA	AA	AA	AA	AA	AA	AA	AA
m1110051	TT	AA	AA	AT	AA	AA	AA	TT	AA	AA	AA	AA	AA	AA	AA	AA	AA	AA	AA	AA	AA	AA	AA	AA	TT	TT	AA	AA	AA	AA	AA	AA	AA	AA	AA	AA	TT	AT	AA	AA	AA	AA	AA	AA	AA	AA	AA	AA	AA
m1009953	AA	AA	AA	AA	TT	AA	TA	AA	TA	AA	TA	AT	TT	AA	AA	AA	AA	AA	AA	AA	TA	AA	AA	TT	TT	AA	TA	AA	TT	AA	AA	TA	AA	AA	AT	TA	TA	AA	AA	AA	AA	TT	AA	AA	AA	TT	AA	AT	TT
m3064613	AA	AA	AA	AA	AA	AA	AA	AA	AT	AA	AT	AA	AA	AA	AT	TT	AA	AT	AA	TT	AT	AA	AA	AA	AA	AA	AA	AA	AA	AA	TA	AA	AT	AA	AA	AA	AA	TA	TT	AA	AA	AA	AA	AA	AA	AT	AA	AA	AA
m1053641	AA	AA	AA	AA	AA	AA	AT	AA	AA	TA	AA	AA	AA	AA	AA	AA	AT	AA	AA	AA	AA	AA	AA	AA	AA	AA	AA	AA	AA	AA	AA	AA	AA	AT	AA	AA	AA	AA	AA	AA	AA	AA	AA	AA	AA	AA	AA	AT	TT
m1093211	TT	AA	AA	AA	TT	AA	TA	TT	TA	AT	TA	AT	TA	AA	AA	AT	AA	AA	TT	AA	TA	TT	AA	TA	TT	AA	TT	AA	TT	AA	AA	TA	AA	AA	TA	TA	AA	AA	AA	AA	AA	TT	AT	TT	AA	TA	TA	AA	TA
m2260254	AA	AA	AA	TA	AA	AA	AT	AA	AT	AA	AA	AA	AA	TT	AA	AA	TA	TT	AA	AA	AA	AA	TT	AA	AA	AA	AA	AT	AA	TT	AA	AT	TT	TA	AT	AT	AA	AA	AA	AA	AA	AA	AA	AA	TT	AA	AT	AA	AA
m1089296	AT	AA	AA	AA	AA	TA	AA	AA	AT	AA	AA	AT	AA	AA	AA	AA	AA	AA	AA	AA	AA	TT	AA	AA	AA	AA	AA	AA	TT	AA	AA	TA	AA	AA	AA	AA	AA	AA	AA	AA	AA	AA	AA	AA	AA	AA	AA	AA	AA
m1106402	AA	AA	AA	AA	AA	TT	AA	AA	AA	AA	AA	AA	AA	AA	AA	AA	AA	AA	AA	AA	AA	AA	AA	AA	AA	AA	AA	AA	TT	AA	AA	TA	AA	AA	AA	AA	AA	AA	AA	AA	AA	AA	AA	TT	AA	AA	AA	AA	AA
m1864661	AA	AA	AA	AT	AA	AA	AA	AA	AA	AT	AT	TA	AA	AA	AA	AA	AA	AA	AA	TT	AA	AA	AA	AA	AA	AA	AA	AA	AA	AA	AA	AA	AA	AA	AA	AT	AT	TA	TA	AA	AA	AA	AA	AA	AA	AA	AA	AA	AA
m986459	AA	TT	AA	AA	TA	AT	TA	AA	AT	AT	AT	AT	TT	TA	AT	TT	TA	AT	TT	AA	TT	AA	AT	TT	TT	AA	TT	TT	TA	TT	TA	TT	TT	AA	TA	TA	AA	AT	AT	TT	TT	TT	TT	TT	TT	AT	TT	TA	AA
m1132784	AA	AA	AA	AA	AA	TT	AA	AA	AT	AA	AA	AA	AA	AA	AA	AA	AA	AA	AA	AA	AA	AA	AA	AA	AA	AA	AA	AA	TT	AA	AA	TA	AA	AA	AA	AA	AA	AA	AA	AA	AA	AA	AA	AA	AA	AA	AA	AA	AA
m4989559	TT	TT	TT	TT	TT	TT	TT	TT	TT	TT	TA	TT	TT	TT	TT	TT	TT	TT	TT	AA	TT	TT	TT	TT	TT	TT	TT	TT	TT	TT	TT	TT	TT	TT	TT	TT	TT	AA	AT	TT	TT	TT	TT	TT	TT	TT	TT	TT	TT
m4008069	TT	TT	TT	TA	TT	AA	TT	TT	TT	TT	AA	TA	TA	TT	TT	TT	TT	TT	TT	AA	TT	TT	TT	TT	TT	AA	TT	TT	TT	TT	TA	TT	TT	TT	TT	TT	TT	TA	AT	TT	TT	TT	TT	TT	TT	TT	TT	AT	TT
m1092414	AA	AA	AA	AA	AA	AA	AA	AA	AA	AA	AT	TT	AA	AA	AA	AA	AA	AA	AA	TT	AA	AA	AA	AA	AA	AA	AA	AA	AA	AA	AA	AA	AA	AA	AA	AA	AA	TA	TA	AA	AA	AA	AA	AA	AA	AA	AA	AA	AA
m4008441	AA	TT	AA	TT	TT	TT	TT	TT	TT	TT	TA	AT	TT	TT	TT	TT	TT	TT	TT	AA	TT	TT	TT	TT	TT	TT	TT	TT	TT	TT	TT	TT	TT	TT	TT	AA	TT	AA	AA	TT	TT	TT	TT	TT	TT	TT	TT	TT	TT
m2296285	TT	TT	TT	TT	TT	TT	TT	TT	TT	TT	TA	AT	TT	TT	TT	TT	TT	TT	TT	AA	TT	TT	TT	TT	TT	TT	TT	TT	TT	TT	TT	TT	TT	TT	TT	TT	TT	AT	AA	TT	TT	TT	TT	TT	TT	TT	TT	TT	TT
m100264130	AT	AA	AA	AA	AA	AA	AT	AT	AA	AT	AT	TA	AT	AA	AA	AA	AA	AT	AA	TT	AA	AA	AA	AA	AA	AA	AA	AA	AA	AA	AA	AA	AA	AA	AA	AT	AT	TA	TA	AA	AA	AA	AA	AA	AA	AA	AA	AA	AA
m1129834	AA	AA	TT	AA	TT	TT	TT	TT	TT	TT	TT	AT	TT	TA	TT	TT	TT	AA	TT	AA	AA	TT	TT	AA	TT	TT	AA	AA	TT	TT	TT	AA	TA	AT	AA	AA	TT	AT	AA	AA	AA	AA	AT	TT	TT	TT	TT	AT	TT
m2320120	AT	AA	AA	AA	AA	AA	AT	AT	AA	AT	AT	TA	AT	AA	AA	AA	AA	AT	AA	TT	AA	AA	AA	AA	AA	AA	AA	AA	AA	AA	AA	AA	AA	AA	AA	AT	AT	TA	TA	AA	AA	AA	AA	AA	AA	AA	AA	AA	AA
m1201814	TT	AA	AA	AT	AA	AA	AA	AA	AA	AA	AT	TA	AA	AA	AA	AA	AA	AA	AA	TT	AA	AA	AA	AA	AA	AA	AA	AA	AA	AA	AA	AA	AA	AA	AA	AT	AA	TA	TT	AA	AA	AA	AA	AA	AA	AA	AA	AA	AA
m1081552	AA	AA	AA	AA	AA	AA	AA	TT	AA	AA	AA	AA	AA	AA	AA	AA	AA	AA	AA	AA	AA	AA	AA	AA	AA	TT	AA	AA	AA	AA	AA	AA	AA	AA	AA	AA	AA	AA	AA	AA	AA	AA	AA	AA	AA	AA	AA	AA	AA
m1107019	AA	TT	AA	AA	AA	AA	AA	AA	AA	AA	AA	AA	AA	AA	AA	AA	AA	AA	AA	AA	AA	AA	AA	AA	AA	AA	TT	AA	AA	AA	AA	TT	AA	AA	AA	AA	AA	AA	AA	AA	AA	AA	AA	AA	AA	AA	AA	AA	AA
m1166096	TT	TT	AA	TT	TT	TT	AA	AA	AT	AA	AT	AT	TT	AT	AA	AA	AA	AA	AA	AA	AA	TT	AA	TT	TT	TT	AA	AA	TA	TT	AT	AA	AA	AT	AT	AA	TT	AT	AA	TA	AA	AA	AA	TA	AT	AA	AT	TA	AA
m1092204	AA	AA	AA	AA	AA	AA	AA	AA	AA	AA	AA	AA	AA	AA	AA	AA	AA	AA	AA	AA	AA	AA	AA	AA	AA	AA	AA	AA	AA	AA	AA	AA	AA	AA	AA	TA	AA	TT	TA	AA	AA	AA	AA	AA	AA	AA	AA	AA	AA
m1025717	TT	TT	TT	TT	TA	TT	TT	TT	TA	TT	TT	TT	TT	TT	TT	TT	TT	TT	AA	AA	TT	TT	TT	AA	TT	TA	TT	TT	TT	TT	TT	TT	TT	TT	TT	TT	TT	TT	TT	TT	TT	TT	TT	TA	TT	TT	AA	TT	AA
m1259437	AA	TT	AA	TT	TT	TT	TA	TT	TT	TT	TT	TT	AA	TT	AA	TT	TT	TA	TT	TT	TA	TT	TT	TT	TT	TT	TT	TT	TT	AA	TT	TT	TT	TT	TT	TT	TT	TT	TT	TT	TA	AA	TT	TT	TT	TT	TT	TT	TT
m1123645	AT	AA	AA	AT	AA	AT	AA	AA	AT	AT	AA	AA	AA	AA	AA	AA	AA	AA	AA	AA	AA	AA	AA	AA	AT	AT	AA	AA	AA	AA	AA	AA	AA	AT	AA	AA	AA	AT	AT	AA	AA	AA	AA	AA	AA	AA	AA	AA	AA
m100306635	AA	AA	AA	AT	AA	AA	AA	AA	AA	AA	AA	AA	AA	AA	AA	AA	AA	AT	AA	AA	TT	AA	TA	TA	AA	AA	AA	TT	AA	AA	AT	AA	AT	TA	TA	AT	AT	AA	AT	AA	AA	TA	AA	AA	AA	AA	AA	TA	AT
m990015	AA	AA	AA	AT	AA	AA	AA	AA	AA	AA	AA	AA	AA	AA	AA	AA	AA	AT	AA	AA	TT	AA	TA	TA	AA	AA	AA	TT	AA	AA	AT	AA	AT	TA	TA	AT	AT	AA	AT	AA	AA	TA	AA	AA	AA	AA	AA	TA	AT
m976830	AA	AA	AA	AA	AA	TA	AT	AA	AT	AA	AA	AA	AA	AA	AA	AA	AA	AA	AA	TT	AA	AA	AA	AA	AA	AA	AA	TA	AA	AA	AT	AA	AA	AA	AA	AA	AA	AA	AA	AA	AA	AA	AA	AA	AA	AA	AA	AA	AA
m3029249	TT	AA	AA	AA	AA	TA	AA	AA	AT	AA	TA	AA	AA	AA	AA	AA	AA	AA	AA	TT	AA	AA	AA	AA	AA	TA	AA	TT	AT	AA	AT	AA	AA	AA	AA	AA	AA	AA	AA	AA	AA	AA	AA	AA	AA	AA	AA	TT	AA
m3944288	AA	AA	AA	AA	AA	AA	AA	AA	AT	AA	AA	AT	AA	AA	AA	AA	AA	AA	TT	TT	AA	AA	AA	AA	AA	AA	AA	AA	AA	AA	AA	AA	AA	AA	AA	AA	AA	AA	AA	AA	AA	AA	AA	AT	AA	AA	TA	AA	TT
m1093182	AA	AA	AA	AA	AA	AA	AA	AA	AA	AA	AA	AA	AA	AA	AA	AA	AA	AT	AA	AA	TT	AA	AA	AA	AA	AA	AA	AA	AA	AA	AA	AA	AA	TA	TA	AT	AA	AA	AT	AA	AA	TT	AA	AA	AA	AA	AA	AA	TA
m1286692	AA	AA	AA	AA	AA	AA	AA	AA	AA	AA	AA	AA	AA	AA	AA	AA	AA	AT	AA	AA	TT	AA	AA	AA	AA	AA	AA	AA	AA	AA	AA	AA	AA	TT	TA	AA	AA	AA	AT	AA	AA	TT	AA	AA	AA	AA	AA	AA	TT
m1090495	AA	AA	AA	AA	AA	AA	AA	AA	AT	AA	AA	AA	TT	AA	AA	AA	AA	AA	AA	AA	AA	AA	AA	AA	AA	AT	TT	AA	TT	AA	TA	AA	AA	AA	AA	AA	AT	AA	AT	AA	TT	AA	AA	AA	AA	AT	AA	AA	AA
m1027316	AA	AA	AA	AA	AA	AA	AA	AA	AA	AA	AA	AA	AA	AA	AA	AA	AA	AT	AA	AA	TT	AA	AA	AA	AA	AA	AA	AA	AA	AA	AA	AA	AA	TA	TA	AA	AA	AA	AT	AA	AA	TT	AA	AA	AA	AA	AA	AA	AA
m15306578	TT	TT	TT	TT	TA	TT	TT	TT	TA	TT	TT	TT	TT	TT	TT	TT	TT	TT	AA	AA	TT	TT	TT	TT	TT	TT	TT	TT	TT	TT	TT	TT	TT	TT	TT	TT	TT	TT	TT	TT	TT	TT	TT	TA	TT	TT	AT	TT	AT
m1068125	AA	AA	AA	AA	AA	AA	AA	AA	AA	AA	AA	AA	AA	AA	AA	AA	AA	AT	AA	AA	TT	AA	AA	AA	AA	AA	AA	AA	AA	AA	AA	AA	AT	TA	TA	AT	AA	AA	AT	AA	AA	TA	AA	AA	AA	AA	AA	AA	AT
m33870151	TT	TT	TT	TT	TT	TT	TT	TT	TT	TT	TT	TT	TT	TT	TT	TT	TT	TA	TT	TT	AA	TT	TT	TT	TT	TT	TT	TT	TT	TT	TT	TT	TT	AT	AT	TT	TT	TT	TA	TT	TT	AA	TT	TT	TT	TT	TT	TT	TT
m3022076	AA	AA	AA	TT	AA	AT	AT	TT	AA	AA	AT	AA	AA	AT	AA	AA	TT	AA	AA	AA	AA	TT	AA	AA	TT	AA	AA	AA	AT	AA	AA	AA	AA	AA	AA	AA	AA	AT	AT	AA	AA	AA	AA	AA	TA	AA	AA	AT	AA
m3023352	TT	TT	TT	TT	TT	TT	TT	TT	TT	TT	TT	TT	TT	TT	TT	TT	TT	TT	AA	AA	TT	TT	TT	TT	TT	TT	TT	TT	TT	TT	TT	TT	TT	TT	TT	TT	TT	TT	TT	TT	TT	TT	TT	TA	TT	TT	AT	TT	TT
m3384776	AA	TT	TT	TT	TT	AT	TT	TT	TA	TT	AT	TT	AA	TT	TT	TT	TT	AA	TT	AA	TT	TT	TT	TT	TT	AA	TT	AA	TA	TT	TA	TT	TT	TT	TT	TT	TT	TT	TT	TT	TT	TT	TT	TT	TT	TT	TT	AT	TT
m1068421	AA	AA	AA	AA	TT	TT	AT	AA	AT	TT	AA	TA	AA	TA	TA	TA	AA	TT	TA	TT	AA	AA	TT	AA	AA	TT	TT	AA	TA	AA	TT	AA	AT	AT	AA	AT	AA	AT	AT	TA	TT	AA	TT	TA	AA	AT	TT	AA	TA
m100261714	TT	TT	TT	TT	TT	TT	TA	TT	TT	TT	TT	TT	TT	TT	TT	TT	TT	TT	TT	TT	TT	TT	TT	TT	TT	TA	TT	TT	TT	AA	TT	TT	TT	TT	TT	TT	TT	TT	TT	TT	TT	AA	TT	TT	TT	TT	TT	TT	TT
m1141967	TT	AA	TT	AA	AA	AA	TT	AA	TT	AA	TA	AT	AA	AA	AA	AA	AA	AA	AA	AA	TT	TT	AA	AA	AA	AA	AA	TT	AA	TT	AA	TT	AA	TT	TT	TT	TT	TT	TT	AT	AA	TT	AA	TT	AA	TT	TT	TT	AA
m1099300	TT	AA	TT	AA	AA	AA	TA	AA	TT	AT	TA	AT	AA	AA	AT	AA	AA	AA	AA	AA	AA	AA	AA	AA	AA	AT	TT	TT	AA	TT	TA	AA	AA	AT	AA	TA	TT	TA	TA	AT	AA	AA	AA	AT	TT	TA	AA	TA	AA
m1222815	AA	TT	AA	TA	TT	TT	AA	TT	TT	TT	AT	TA	TT	TT	TA	TT	TT	TT	TT	TT	TA	TT	TT	TT	TT	TT	AA	AA	TT	TT	TT	TT	TT	TA	TT	AT	AA	AA	AT	TA	TT	TT	TT	TT	AT	AT	TT	AT	TT
m2255667	TT	AA	TT	AA	AA	AT	AT	AA	AA	AA	AA	AT	AA	AA	AT	AA	AA	AA	AA	AA	AA	AA	AA	AA	AA	AA	AA	AA	AA	AA	AA	AA	AA	AT	AA	AA	TA	TA	TA	AA	AA	AA	AA	AT	AT	AA	AT	AA	AA
m1056356	TT	AA	TT	TT	AA	TT	AT	TT	AT	TA	AT	TT	AA	TT	TT	TT	TT	TT	TT	TT	AA	AA	TT	AA	TT	TA	AA	AA	TT	AA	TT	AA	TT	AT	AT	AT	TA	TT	TT	TA	TT	AT	TT	TT	TT	AT	TA	AT	TT
m1025526	AA	TT	TT	TT	TT	AT	TT	TT	TA	TT	AT	TT	TT	TT	TT	TT	TT	AT	TT	TA	TT	TT	TT	TT	TT	TA	TT	AT	TA	TT	TA	TT	TT	TT	TT	TT	TT	TT	TT	TT	TT	TT	TT	TT	TT	TT	TT	AT	TT
m1008748	TT	TT	TT	AA	AA	AA	TA	AA	TA	AT	TA	AT	TA	AA	AA	AA	AA	AA	AA	AA	TT	TT	AA	AT	AA	AA	AA	TT	AA	TT	AA	TT	AA	TA	TA	TA	TT	TA	AT	AT	AA	TT	AA	TA	AA	TA	TT	TT	AA
m4989047	TT	TT	TT	TT	TT	TT	AT	TT	AT	TA	AT	TT	TT	TT	TT	TT	TT	TT	TA	TT	TA	TT	TT	TT	TT	TT	TA	AT	TT	TT	TT	TT	TT	TA	TT	AT	TT	TT	TT	TA	TT	TT	TT	TT	TT	AT	TT	AT	TT
m1190338	AA	AA	AA	AA	AA	AT	AA	AA	AA	AA	AA	AA	TA	AA	AA	AA	AA	AA	AA	AA	AA	AA	AA	AA	AA	AA	AA	AA	AA	AA	AA	AA	AA	AT	AA	AA	AA	AA	AA	AA	AA	AT	AA	AA	AA	AA	AA	AA	AA
m2292559	TA	TT	TT	TT	TT	TT	TT	TT	TA	TT	TT	TT	TT	TT	TT	TT	TT	AA	TT	TT	TT	TT	TT	TT	TT	TA	TT	TT	TA	TT	TT	TT	TT	TT	TT	TT	TT	TT	TT	TT	TT	TT	TT	TT	TT	TT	TT	AT	TT
m4988909	AA	TT	AA	TT	TT	TT	TT	TT	TT	TT	TT	TA	TT	TA	TA	TT	TT	TT	TT	TT	TT	TT	TT	AA	TT	TT	TT	TT	TT	TT	TT	TT	TT	TT	TT	TA	AT	AT	TA	TT	TT	TT	TT	TA	TA	TT	TT	TT	TT
m2258017	AA	AA	AA	TA	AA	AA	AA	TT	AA	AA	AT	AA	AA	AT	AA	AT	TT	AA	AA	AA	AA	TT	AA	AA	TT	AA	AT	AA	AT	AA	AA	AA	TA	AA	AT	AA	AA	AT	AA	AA	AA	AA	AA	AA	TA	AA	AA	AT	AA
m1125209	AA	AA	AA	TA	AA	AT	AA	TT	AA	AA	AT	AA	AA	AT	AA	TT	TT	AA	AT	AA	AT	TT	AA	AA	TT	AA	AA	AA	AT	AA	AA	AA	AT	AA	AA	AA	AA	AA	AA	AA	AA	AA	AA	AA	AA	AA	AA	AT	AA
m1149911	TT	TT	TT	AA	TT	TT	TT	AA	TT	TT	TA	TT	TT	TA	TT	TA	AA	TT	TT	TT	TT	AA	TT	TT	AA	TT	TT	TT	TA	TT	TT	TT	AT	TT	TT	TT	TT	TA	TT	TT	TT	TT	TT	TT	AT	TT	TT	TA	TT
m1257186	AA	AA	AA	AA	AA	AA	TA	TT	AT	AA	AA	AA	TT	AA	AA	AA	TT	AA	AA	AA	AA	TT	AA	AA	TT	AA	TT	TT	AA	TT	AA	AA	AA	AT	AA	AT	AA	AA	AA	AA	AA	TT	AA	AA	AA	AA	AA	TT	AA
m5411386	AA	TT	AA	TA	TT	TT	TT	AA	TA	TT	TT	TA	TT	TA	TA	TT	TT	TA	TT	TT	TT	TT	TT	AA	TT	TT	TT	TT	TT	AA	TT	AA	TT	TT	TT	TT	AA	AT	TA	TT	TT	TT	TT	TA	TA	TT	TT	TT	TT
m1186413	AA	AA	AA	AT	AA	AA	AA	AA	AA	AA	TA	AA	AA	AA	AA	AA	TT	AA	AA	AA	AA	AA	AA	AA	TT	AT	TT	AA	AT	AA	AT	AA	AA	AA	AT	AA	AA	AA	AA	AA	AA	TT	AA	AA	AA	AA	AA	TT	AA
m3024162	AA	AA	AA	AA	AA	AA	AA	AA	AA	AA	AT	AA	AA	AA	AA	AA	TT	AA	AA	AA	AA	TT	AA	AA	TT	AA	AT	AA	AT	AA	AA	AA	AA	AA	AA	AA	AA	AA	AA	AA	AA	TT	AA	AA	AA	AA	AT	AA	AA
m3570057	TT	TT	TT	AT	AA	AA	AA	AA	AA	AA	AA	AT	AA	AT	AA	AA	AA	AA	AA	AA	AA	AA	AA	TT	AA	AA	AA	AA	AA	AA	AA	TT	AA	AA	AA	AA	TT	TA	AA	AA	AA	AA	AA	AT	AA	AA	AA	AA	AA
m2261752	AA	TT	AA	TT	TT	TA	AT	AA	TA	TT	TA	TA	AT	TA	TA	TT	TT	TT	TT	TT	TA	TT	TT	AT	TT	TT	TT	AA	TT	AA	TT	AT	TT	TA	TT	TA	AT	AT	TA	TA	TT	TT	TT	TA	TT	TA	TT	AT	TT
m1161059	AA	AA	AA	AA	AA	AA	TT	AA	AA	AA	AA	AA	TT	AA	AA	AA	AA	AA	AA	AA	AA	AA	AA	AA	AA	AA	AA	TT	AA	TT	AA	AA	AA	AT	AA	AT	AA	AA	AA	AA	AA	AA	AA	AA	AA	AA	AA	TT	AA
m3064389	TT	AA	TT	AT	TT	AA	AA	AA	TT	TT	AA	AT	AA	AT	AA	AA	AA	AA	AA	AA	AT	AA	AA	TT	AA	AA	AA	AA	AA	TT	AA	TT	AA	AA	TT	AA	TT	TA	AT	AA	AA	AA	AA	AT	AA	AA	AA	AA	AA
m1016489	AA	AA	AA	TT	AA	AT	AA	AA	AA	AA	TA	AA	AA	AA	AA	AA	TT	AA	AA	AA	AA	AA	AA	AA	TT	AT	TT	AA	AT	AA	AA	AT	AT	AA	AT	AA	AA	AT	AA	AA	AA	TA	AA	AA	AA	AA	AA	AA	AA
m1218546	AA	TT	AA	AA	AA	AA	AA	AA	AA	AA	TT	AA	AA	AA	AA	AA	TT	AA	AA	AA	AA	TT	AA	AA	TT	AT	TT	AA	AT	AA	AA	AT	AT	AA	AA	AA	AA	AA	AA	AA	AA	TT	AA	AA	AA	AA	AT	AA	AA
m7353373	TT	TT	TT	TA	TT	TT	TA	TT	TA	TT	TT	TT	TT	TT	TT	TT	TT	TT	TT	TT	TT	TT	AA	TT	TT	TT	TT	TT	TT	TT	TT	AA	TT	TT	TT	TT	TT	TT	TT	TT	TT	TT	TT	TT	AA	TT	AA	TT	TA
m1117207	AA	AA	AA	AA	AA	AT	AT	TT	AA	AT	AA	AA	AA	AA	AA	AT	TT	AA	AA	AA	AA	TT	AA	AA	TT	AA	AT	AA	AT	AA	AA	AA	AT	AA	AA	AA	AA	AA	AA	AA	AA	TT	AA	AA	AT	AA	AT	AA	AA
m1039214	AA	TT	AA	AA	AA	AA	AT	AA	AA	AA	TA	AA	AA	AA	AA	AA	TT	AA	AA	AA	AA	TT	AA	AA	TT	AT	TT	AA	AT	AA	AA	TA	AT	AA	AA	AA	AA	AA	AA	AA	AA	TT	AA	AA	AT	AA	AT	AA	AA
m1093498	AA	AA	AA	TA	AA	AA	AA	AA	AA	AA	TT	AA	AA	AA	AA	AA	TT	AA	AA	AA	AA	AA	AA	AA	TT	AT	TT	AA	AT	AA	AT	AT	AT	AA	AT	AA	AT	AA	AA	AA	AA	TT	AA	AA	AA	AA	AA	AA	AA
m1161613	TT	AA	AA	AT	TT	AA	AA	AA	AA	AA	AA	AA	AA	AT	AA	AA	AA	AA	AA	AA	AA	AA	AA	TT	AA	AA	AA	AA	AA	AA	AA	TT	AA	AA	AA	AA	TT	AA	AA	AA	AA	AA	AA	AT	AA	AA	AA	AA	AA
m2281375	AA	AA	AA	AA	AA	AA	AA	AA	AA	AA	AT	AA	AA	AA	AA	AA	TT	AA	AA	AA	AA	AA	AA	AA	TT	AA	AA	TT	AT	TT	AA	AA	AT	AA	AA	AA	AA	AA	AA	AA	AA	TT	AA	AA	TT	AA	AT	AA	AA
m1105316	AA	AA	AA	AA	AA	AA	AT	AA	AA	AA	TA	AA	AA	AA	AA	AA	TT	AA	AA	AA	AA	AA	AA	AA	TT	AT	TT	AA	AT	AA	AA	AA	AA	AA	AA	AA	AT	AA	AA	AA	AA	TT	AA	AA	AA	AA	AA	AA	AA
m100257831	AA	AA	AA	AA	AA	AA	AA	AA	AA	AA	TT	AA	AA	AA	AA	AA	TT	AA	AA	AA	AA	AA	AA	AA	TT	AA	TT	AA	AA	AA	AA	AA	AA	AA	AA	AA	AA	AA	AA	AA	AA	TT	AA	AA	AA	AA	AA	AA	AA
m4989129	AA	TT	TT	TT	AA	AA	TT	AA	TT	TT	TT	TA	TT	TT	TT	TA	AA	TT	TT	TT	TT	AA	TT	AA	AA	TT	AA	TT	AA	AA	TT	AA	AA	TT	TT	TT	AA	TA	TT	TT	TT	AA	TT	TA	AA	TT	TA	TT	TT
m1080724	TA	AA	AA	AA	TA	AA	AT	AA	AT	AA	AT	AT	AA	AA	AA	AA	AA	AA	AA	AA	AA	AA	AA	TT	AA	AA	TA	AA	AA	AA	AA	AA	AA	AA	AA	AT	AA	AA	AT	AA	AT	AA	AA	AT	AA	AT	AA	AA	AA
m1220088	TT	AA	AA	AA	TT	TT	AA	TT	AA	AA	AT	AA	AA	AA	AA	AT	TT	AA	AA	AA	AT	TT	AA	AA	TT	AA	AA	TT	AA	TT	AA	TT	AA	AA	AA	AA	AA	AA	AA	AA	AA	TT	AA	AA	TT	AA	TT	AA	AA
m1068412	AA	AA	AA	AA	AT	AA	AA	AA	AA	AA	AA	AA	AA	AA	AA	AA	AA	AA	AA	AA	AT	AA	AA	AA	AA	AA	AA	AA	AA	TT	AA	TT	AA	AA	AA	AA	AA	AA	AA	AA	AA	TT	AA	AA	AA	AA	AA	AT	AA
m3064588	AA	AA	AA	AA	AA	AA	AA	AA	AA	AA	AT	AA	AA	AA	AA	AA	TT	AA	AA	AA	AA	AA	AA	AA	TT	AA	AA	TT	AA	AA	AA	AA	TA	AA	AA	AA	AA	AA	AA	AA	AA	AA	AA	AA	TA	AA	AA	AT	AA
m1021420	AA	AA	AA	AA	AA	AA	AA	AA	AA	AA	AT	AA	AA	AA	AA	AA	TT	AA	AA	AA	AA	AA	AA	AA	TT	AA	AT	TT	TA	AA	AA	AA	TA	AA	AA	AA	AA	AA	AA	AA	AA	AA	AA	AA	TA	AA	AT	AT	AA
m1231064	AT	TT	TT	TA	AA	AA	TT	AA	TT	AT	TA	TA	TT	TT	TT	TA	AA	TT	TT	TT	TA	AA	TT	AA	AA	TT	AA	AA	AA	AA	TT	AA	AA	TT	TA	TA	AA	TT	TT	TT	TT	AA	TT	TA	AA	TT	TT	TT	TT
m1187077	AA	AA	AA	AA	TT	AA	AT	TT	AT	TT	AT	TA	TT	AA	AA	AA	AA	AA	AA	AA	AA	AA	TT	TA	AA	AA	AA	AA	AA	AA	TT	AA	AA	AA	AA	AA	AA	AA	AA	AA	AA	AA	AA	AA	TA	AT	AA	AT	AA
m3023346	AA	AA	AA	AA	AA	AT	AT	AA	AT	AA	AT	AA	AA	AA	AA	AA	TT	AA	AA	AA	AA	AA	AA	AA	TT	AA	AT	TT	TA	TT	AA	TT	TA	AA	AA	AA	AA	AT	AA	AA	AA	TT	AA	AA	TA	AA	TT	AA	AA
m3064393	AA	TT	TT	TA	AA	TT	TA	TT	TA	TT	TA	TA	AA	TT	TT	TT	AA	TT	TT	TT	TA	AA	TT	TT	AA	TT	TT	AA	TT	AA	TT	AA	TT	TT	TT	TA	TT	TT	TA	TT	TA	AA	TT	TA	TT	TA	AA	TA	TT
m2245372	AA	AA	AA	AA	TT	TA	AT	TT	AT	TT	AT	TA	AA	AA	AA	AA	AA	AA	AA	AA	AA	AA	TT	TT	AA	AA	AA	AA	AA	AA	AA	AA	AA	AA	AA	AA	AA	AA	AA	AA	AA	AA	AA	AA	TA	AT	AA	AT	AA
m1216685	AA	AA	AA	TT	AA	AT	AA	AA	AA	AA	AT	AT	TT	AT	AA	AA	AA	AA	TT	TT	TA	AA	AA	AA	TT	TT	TT	TT	AT	TT	AA	TT	AA	AT	TT	AA	TT	AA	AA	AT	AT	TT	AA	TA	AA	AA	AA	TT	AA
m1228245	AA	AA	AA	AA	AA	AA	AA	AA	AA	AA	AA	AA	AA	AA	AA	AA	AA	AA	AA	AA	AA	AA	AA	AA	AA	AA	AA	AA	AA	AA	AA	TT	AA	AA	AA	AA	AA	AA	AT	AA	AA	AA	AA	AA	AA	AA	AA	AA	AA
m4990180	TT	TT	TT	TT	TT	AA	TA	AA	TT	TT	TA	TT	TT	TT	TT	TT	AA	TT	TT	TT	TT	TT	TT	TT	AA	TT	AA	AA	TA	AA	TT	AT	AT	TT	TT	TT	TA	TA	TT	TT	TT	AA	TT	TT	AT	TT	TA	TA	TA
m1238701	AA	AA	AA	AA	TT	TT	AT	TT	AT	TA	AA	TA	AA	AA	AA	AA	AA	AA	AA	AA	AT	AA	TT	TT	AA	AA	AA	AA	AA	AA	AA	AA	AA	AA	AA	AA	AA	AA	AT	AA	AA	AA	AA	AA	TT	AT	AA	AA	AA
m1667853	AA	AA	AA	AA	AA	TT	AT	TT	AT	AA	AT	AA	AA	AA	AA	AA	TT	AA	AA	AA	AA	AA	AA	AA	TT	AA	TT	TT	AT	TT	AA	TA	TA	AA	AA	AA	AA	AA	AA	AA	AA	TT	AA	AA	TA	AA	AT	AT	AT
m1216456	TT	TT	TT	TT	TT	AA	TT	AA	TT	TT	TA	TT	TT	TT	TT	AA	AA	TT	TT	TT	TT	TT	TT	TT	AA	TT	AA	AA	AA	AA	TT	AA	AT	TT	TT	TT	TT	TT	TT	TT	TT	AA	TT	TT	AA	TT	TA	TA	TA
m1092979	AA	AA	AA	AA	TT	TT	AT	TT	AT	TT	AT	TA	TT	AA	AA	AA	AA	AA	AA	AA	AA	AA	TT	TA	AA	AA	AA	AT	AA	AA	TT	AA	AA	AA	AA	AA	AA	AA	AT	AA	AA	AA	AA	AA	TA	AT	AA	AT	AA
m1088421	AA	AA	AA	AA	TT	AA	AT	TT	AT	TA	AT	TA	TA	AA	AA	AA	AA	AA	AA	AA	AA	AA	TT	TT	AA	AA	AA	AA	AA	AA	TT	AA	AA	AA	AA	AA	AA	AA	AA	AA	AA	AA	AA	AA	TA	AT	AA	AT	AA
m1112925	AA	AA	AA	AA	TT	TT	AT	TT	AT	TT	AT	TT	TT	AA	AA	AA	AA	AA	TT	TT	AA	AA	TT	TT	AA	AA	AA	AA	AA	AA	TT	AA	AA	AA	AA	AA	TA	AA	AA	TT	AA	AA	AA	TT	TT	AA	AA	AT	AA
m1089339	AA	AA	AA	AA	TT	TT	AT	TT	AT	TT	AT	TA	TT	AA	AA	AA	AA	AA	AA	AA	AA	AA	TT	TT	AA	AA	AA	AA	AA	AA	TT	AA	AA	AA	AA	AA	AA	AA	AA	AA	AA	AA	AA	AA	TA	AT	AA	AT	AA
m984698	AA	AA	AA	AA	TT	TT	AT	TT	AT	TT	AT	TA	TT	AA	AA	AA	AA	AA	AA	AA	AT	AA	TT	TT	AA	AA	AA	AT	AA	AA	AA	AA	AA	AA	AA	AA	AA	AA	AT	AA	AA	AA	AA	AA	TA	AT	AA	AT	AA
m1103422	AA	AA	TT	AT	TT	AA	AT	TT	AA	TA	AT	TA	AA	AA	AA	AA	AA	AA	AA	AA	AA	AA	TT	TT	AA	AA	AA	AA	AA	AA	AA	AA	AA	AT	AA	AT	AA	AT	AA	AA	AA	AA	AA	AA	TA	TA	AA	AT	AA
m1098973	AA	AA	AA	AA	TT	TT	AT	TT	AA	TT	AT	TT	TT	AA	AA	AA	AA	AA	TT	TT	AA	AA	TT	TT	AA	AA	AA	AT	AA	AA	TT	AA	AA	AA	AA	AA	TT	AA	AA	AA	AA	AA	AA	TA	TA	AT	AA	AA	AA
m2242354	AA	AA	AA	AA	TT	TT	AT	TT	AT	TA	AT	TA	TA	AA	AA	AA	AA	AA	AA	AA	AA	AA	TT	TT	AA	AA	AA	AA	AA	AA	TT	AA	AA	AA	AA	AA	AA	AA	AA	AA	AA	AA	AA	AA	TA	AT	AA	AT	AA
m1091806	AA	AA	TT	AT	TT	TT	AT	TT	AT	TT	AT	TA	TT	AA	AA	AA	AA	AA	AA	AA	AA	AA	TT	TT	AA	AA	AA	AA	AA	AA	AA	AA	AA	AT	AA	AT	AA	AA	AA	AA	AA	AA	AA	AT	TT	TT	AA	AT	AA
m1209389	TA	TT	TT	TT	TT	AA	TT	AA	TA	TT	TA	TT	TT	TT	TT	TA	AA	TT	TT	TT	TT	TT	TT	TT	AA	TT	AA	AA	TA	AA	TT	AT	AA	TT	TT	TT	TT	TT	TT	TT	TT	AA	TT	TT	AT	TT	TA	TA	TA
m1218651	AA	AA	AA	AA	AA	AA	AA	AA	AA	AA	AA	AA	AA	AA	AA	AA	AA	AA	AA	AA	AA	AA	AA	AA	AA	AA	AA	AA	AA	AA	AA	AA	AA	AA	AA	AA	AA	AA	AA	AA	AA	AA	AA	AA	AA	AA	AA	AA	AA
m3064857	TT	TT	TT	TT	TT	AA	TT	AA	TT	TT	TA	TT	TT	TT	TT	TA	AA	TT	TT	TT	TT	TT	TT	TT	AA	TT	AA	AA	TT	AA	TT	AT	AT	TA	TT	TT	TT	TT	TT	TT	TT	AA	TT	TT	AT	TT	TA	TA	TA
m1087996	AA	AA	AA	AT	AA	AA	AT	AA	AA	AA	AT	AA	AA	AA	AA	AA	AA	AA	AA	AA	AA	AA	TA	AA	AA	AA	AA	AA	AA	AA	AA	AT	AA	AA	AA	AA	AA	AA	AA	AA	AA	TT	AA	AA	AT	AA	AT	AA	AT
m2282262	TT	TT	TT	TT	TT	TT	TT	TT	TA	TT	TA	TT	TT	TT	TT	TT	AA	TT	TT	TT	TT	TT	TT	TT	AA	TT	AA	AA	TA	AA	TT	TT	AT	TT	TT	TT	TT	TT	TT	TT	TT	AA	TT	TT	AT	TT	TA	TT	TA
m1030510	TT	TT	TT	TT	TA	AA	TA	AA	TA	TT	TA	TT	TT	TT	TT	TT	AA	TT	TT	TT	TT	TT	TT	TT	AA	TT	AA	AA	TA	AA	TT	TT	AT	TT	TT	TT	TT	TT	TT	TT	TT	AA	TT	TT	AT	TT	TA	TA	TA
m1097996	AA	AA	TT	TT	AT	AT	AT	AA	AT	AT	AT	AT	AT	AT	AA	AA	AA	AA	TT	TT	TT	TT	AA	AT	TT	AA	AA	AA	AA	AA	AA	AA	AA	AT	TT	AT	AT	TT	TT	TA	AA	AA	TT	TT	TA	AA	AA	TT	AA
m986208	TT	TT	TT	TT	TT	AT	TT	AA	TA	TT	TA	TT	TT	TT	TT	TA	AA	TT	TT	TT	TT	TT	TT	TT	AA	TT	AA	AA	TA	AA	TT	TA	AT	TT	TT	TT	TA	TT	TT	TT	TT	AA	TT	TT	AT	TT	TA	TA	TA
m1066118	TA	TT	TT	TT	TT	AT	TT	AA	TA	TT	TA	TT	TT	TT	TT	TA	AA	TT	TT	TT	TT	TT	TT	TT	AA	TT	AA	AA	TA	AA	TT	TA	AT	TT	TT	TT	TA	TA	TT	TT	TT	AA	TT	TT	AA	TT	TA	TA	TA
m1202897	TT	TT	TT	TT	TT	AA	TA	AA	TT	TT	TA	TT	TT	TT	TT	TT	AA	TT	TT	TT	TT	TT	TT	TT	AA	TT	AA	AA	TA	AA	TT	TA	AT	TT	TT	TT	TA	TA	TT	TT	TT	AA	TT	TT	AA	TT	TA	AA	TA
m1070859	TT	TT	TT	TT	TA	AA	TA	AA	TT	TT	TA	TT	TT	TT	TT	TT	AA	TT	TT	TT	TT	TT	TT	TT	AA	TT	AA	AA	TA	AA	TT	TT	AT	TT	TT	TT	TA	TT	TT	TT	TT	AA	TT	TT	AT	TT	TA	TA	TA
m1218562	TT	TT	TT	TT	TA	AT	TT	AA	TT	TT	TA	TT	TT	TT	TT	TT	AA	TT	TT	TT	TT	TT	TT	TT	AA	TT	AA	AA	TA	AA	TT	TA	AT	TT	TT	TT	TA	TT	TT	TT	TT	AA	TT	TT	AT	TT	TA	TA	TA
m1089389	AA	AA	AA	AA	AA	TT	AT	TT	AT	AA	AT	AA	AA	AA	AA	AT	TT	AA	AT	AA	AA	AA	AA	AA	TT	AA	TT	TT	AT	TT	AA	AT	TA	AA	AA	AA	AT	AT	AA	AA	AA	TT	AA	AA	TA	AA	AT	AT	AT
m3027058	AA	AA	AA	AA	AA	AA	AA	AA	AA	AA	AA	AA	AA	AA	AA	AA	AA	AA	AA	AA	TA	AA	AA	TT	AA	AA	AA	AA	AA	AA	AA	AT	AA	AA	AA	AA	AA	AA	AA	AA	AA	AA	AA	AA	AA	AA	AA	AA	AA
m1233176	AA	AA	AA	AA	AT	TA	AT	TT	AT	AA	AT	AA	AA	AA	AA	AA	TT	AA	AA	AA	AA	AA	AA	AA	TT	AA	TT	TT	AT	TT	AA	AA	TA	AA	AA	AA	AA	AA	AA	AA	AA	TT	AA	AA	TT	AA	AA	AT	AT
m1065604	AA	AA	AA	AT	AA	AA	AT	AA	AA	AA	AT	AA	AA	AA	AA	AA	AA	AT	AA	AA	AA	AA	TA	AA	AA	AA	AA	AA	AA	AA	AA	AT	AA	AA	AA	AA	AA	AA	AA	AA	AA	TT	AA	AA	AT	AA	AT	AA	AT
m981071	AA	AA	AA	AA	AA	AA	AT	AA	AT	AA	AT	AA	AA	AA	AA	AT	TT	AA	AA	AA	AA	AA	AA	AA	TT	AA	TA	TT	AT	TT	AA	AT	TA	AA	AA	AA	AA	AT	AA	AA	AA	TT	AA	AA	TA	AA	AT	AT	AA
m4993295	AA	TT	TT	TT	TA	AA	TT	AA	AA	TT	AA	TT	TT	TT	TT	TT	AA	TT	TT	TT	AA	AA	TT	AA	AA	TT	AA	AA	TT	AA	TT	AA	AT	TT	TA	TT	AA	TT	TT	TT	TT	AA	TT	TA	AA	TT	TT	TT	TT
m2243090	AA	AA	AA	AA	TT	AA	AT	TT	AT	TT	AT	TA	TT	AA	AA	AA	AA	AA	AA	AA	AA	AA	TT	TT	AA	AA	AA	AA	AA	AA	TT	AA	AA	AA	AA	AA	AA	AA	AA	AA	AA	AA	AA	AA	AT	AT	AA	AT	AA
m1088464	AA	AA	AA	AA	AA	AA	AT	AA	AT	AT	AT	AT	AA	AA	AA	AA	AA	AT	AA	AA	TT	AA	AA	AA	AA	AA	AA	AA	TA	AA	TA	AA	AA	AT	AA	AT	AA	AA	AA	AA	AA	AA	AA	AA	AA	AT	AA	AA	AA
m1161109	AA	AA	AA	AA	AA	AA	AT	AA	AA	AT	AA	AT	AA	AA	AA	AA	AA	AT	AA	AA	TT	AA	AA	AA	AA	AA	AA	AA	TT	AA	TA	AA	AA	AA	AA	AT	AA	AA	AA	AA	AA	AA	AA	AA	AA	AT	AA	AA	AA
m977167	AA	AA	AA	AA	AA	AA	AA	AT	AA	AT	AA	AT	AA	AA	AA	AA	AA	AA	AA	AA	TA	AA	AA	AA	AA	AA	AA	AA	TA	AA	TA	AA	AT	AT	AA	AT	AA	AA	AA	AA	AA	AA	AA	AA	AA	AA	AA	AA	AA
m1126790	TT	TT	AT	TA	TT	TT	TT	TT	TA	AT	TA	AT	TT	TT	TT	AA	TA	TT	TT	TT	TT	TT	TA	AA	AA	AA	AA	TT	TA	TA	TT	AA	TT	AT	TT	AT	TA	AT	AT	AA	TT	AA	TT	AA	TT	AT	TT	AA	TT
m1318192	AA	TT	AA	AA	AA	AA	AA	AA	AA	AA	AA	AA	AA	AA	AA	AA	AA	AA	AA	AA	TT	AA	AA	TT	TT	AA	AA	AA	AA	AA	AA	AA	AA	AA	AA	AT	AA	AA	AA	AA	AA	AA	AA	AA	AA	AA	AA	AA	AA
m1022282	AA	TT	AA	TT	AA	AA	TA	AA	AA	AT	AT	AA	AA	TT	AA	AA	TA	TT	TT	TT	AA	AA	AA	AA	TT	AA	AA	AA	AA	TT	AA	AT	TT	AA	TT	AT	TA	AT	AA	TA	AA	TT	AA	TT	AA	AT	TT	AA	AA
m100230938	AA	AA	AA	AA	AA	AA	AT	AA	AA	AT	AA	AT	AA	AA	AA	AA	AA	AA	AA	AA	AA	AA	AA	TA	AA	AA	AA	AA	TA	TT	TT	AA	TT	AT	AA	AA	AA	AA	AA	AA	AA	AA	AA	AA	AA	AA	AA	AA	AA
m1214564	AA	AA	AA	AA	AA	AA	AT	AA	AA	AT	AA	AT	AA	AA	AA	AA	AA	AA	AA	AA	AA	AA	AA	TA	AA	AA	AA	AA	TA	TT	TT	AA	TT	AT	AA	AA	AA	AA	AA	AA	AA	AA	AA	AA	AA	AA	AA	AA	AA
m3027644	AA	AA	AA	AA	AA	AT	AT	AA	AA	AA	AA	AA	AA	AA	TT	AA	AA	TT	AA	AA	TA	AA	AA	AA	TT	AA	AA	AA	AA	AA	AA	AA	AA	AA	AA	AT	AA	AA	TT	AA	AA	AA	AA	AA	AA	AA	AA	AA	AA
m1252085	AA	AA	TT	AT	AA	AA	AA	AA	AT	AA	AT	AA	AT	TA	AA	AA	TT	AA	TT	TT	TA	AA	AA	AA	TT	AA	TA	AA	AT	AA	AA	AT	AT	AT	TT	AT	TT	TT	TA	TT	AA	TT	TT	TA	AT	AA	AT	AA	AT
m6045178	AA	AA	AA	AA	AA	TT	AA	AA	AT	AA	TT	AA	AA	AA	AA	AA	AA	AA	AA	TT	AA	AA	AA	AA	AA	TT	AA	AA	AT	AA	AT	AA	AA	AA	AA	AA	AA	AA	AA	AA	AA	AA	AA	AA	AA	AA	AA	AT	AA
m995051	TT	AA	AA	AA	AA	AA	AA	AA	AT	AA	AA	AA	AA	AA	AA	AA	AA	AA	AA	AA	AA	AA	AA	AA	AA	TT	AA	AT	AT	AA	AA	AA	AA	AA	AA	AA	AA	AA	AA	AA	AA	AA	AA	AA	AA	AA	AA	AT	AA
m1094769	AT	AA	TT	AT	AT	TT	AA	AA	AT	AT	TA	AA	AA	AA	TT	AA	AT	TA	AA	TT	AA	AA	AA	AA	AA	TT	TT	AA	TT	AA	TT	AA	AT	AT	AA	AT	AA	TT	AT	AA	TA	AA	AA	AA	AA	TA	AA	AT	AA
m998651	AA	AA	AA	AA	AA	AA	AA	AA	AT	AT	AT	AT	AA	AA	AA	AA	AA	AA	TT	TT	AA	AA	AA	AA	AA	AA	AA	AA	AA	AA	AA	AA	AA	AA	AA	AT	AA	AA	AA	AA	AA	AA	AA	TA	AA	AA	AT	AA	TT
m1090622	AA	AA	AA	AA	AA	TA	AT	AA	AT	AA	TA	AA	AA	AA	AA	AA	AA	AA	AA	TT	AA	AA	AA	AA	AA	TT	AT	AA	AT	AA	AT	AA	AA	AA	AA	AA	AA	AA	AA	AA	AA	AA	AA	AA	AA	AA	AA	AT	AA
m1107082	AA	AA	AA	AT	AA	TT	AA	AA	AT	AA	TA	AA	AA	AA	AA	AA	AA	AA	AA	TT	AA	AA	AA	AA	AA	TT	AA	AA	AT	AA	AT	AA	AA	AA	AA	AA	AA	AA	AA	AA	AA	AA	AA	AA	AA	AA	AA	AT	AA
m1227230	AA	AA	AA	AA	AA	TA	AA	AA	AT	AA	TA	AA	AA	AA	AA	AA	AA	AA	AA	TT	AA	AA	AA	AA	AA	TT	AA	AA	TT	AA	AT	AA	AA	AA	AA	AA	AA	AA	AA	AA	AA	AA	AA	AA	AA	AA	AA	AT	AA
m1125483	AA	AA	AA	AT	AA	TT	AT	AA	AT	AA	TA	AA	AA	AA	AA	AA	AA	AA	AA	TT	AA	AA	AA	AA	AA	TT	AA	AA	AT	AA	AT	AA	AA	AA	AA	AA	AA	AA	AA	AA	AA	AA	AA	AA	AA	AA	AA	AT	AA
m1089727	TT	AA	AA	AT	AA	TT	AA	AA	AT	AA	TA	AA	AA	AA	AA	AA	AA	AA	AA	TT	AA	AA	AA	AA	AA	TT	AA	AT	AT	AA	AT	AA	AA	AA	AA	AA	AA	AA	AA	AA	AA	AA	AA	AA	AA	AA	AA	AT	AA
m1284214	TT	TT	TT	TT	TT	TT	TT	TT	TA	TT	TT	TT	TT	TT	TT	TT	TT	TT	TA	AT	TT	TT	TT	TT	TT	TT	TT	TT	TT	TT	TT	TT	TT	TT	TT	TT	TT	TT	TT	TT	TT	TT	TT	AT	TT	TT	TA	TT	AA
m1251323	AA	AA	AA	AA	AA	AT	AA	AA	AT	AA	AT	AT	AA	AA	AA	AA	AA	AA	AA	TT	AA	AA	AA	AA	AA	TA	AA	AA	AT	AA	AT	AA	AA	AA	AA	AA	AA	AA	AA	AA	AA	AA	AA	AA	AA	AA	AA	AT	AA
m1228442	AT	AA	TT	TT	AA	TT	AA	AA	TA	TA	AT	TA	AT	TA	AA	TT	TA	TA	AA	AA	TA	TT	AA	AA	AA	AA	TT	AA	AA	AA	TT	AT	TT	AT	TT	TA	AT	TT	TT	AT	AA	AA	AA	AA	AT	AT	AA	AT	TA
m1255326	TT	AA	AA	TA	TT	TT	AT	TT	AA	TT	AT	TT	TT	TT	TT	TT	AA	AA	TT	AA	TT	TT	AA	AA	AA	AA	TT	TT	TT	TT	TT	TT	TT	TT	TT	TT	AA	AT	TA	TT	TT	TT	TT	AT	TT	TT	TT	TT	TT
m2264201	TT	AA	AA	TA	TT	TT	AT	AA	AA	TA	AT	TT	TA	TT	TT	TT	TA	AA	TT	AA	TT	AA	AT	TT	AA	AA	TA	AA	AA	TT	TT	AA	TT	AT	TT	TA	AA	AT	TA	AT	AA	AA	TT	AA	TT	TT	TT	AA	TT
m1041466	TA	TT	TT	TT	TT	TT	TA	TT	TT	TT	AT	TT	TT	TT	AT	AA	TT	TT	TT	TT	TT	TT	TT	AA	TT	TT	TT	TT	TT	TT	TA	TT	AT	TA	TT	TT	TT	TA	AT	TA	TA	TT	TT	TT	TT	TT	TT	TT	TT
m1696974	AA	TT	AA	AA	TT	AA	AT	TT	AA	AT	TT	AA	TA	AT	TT	AA	TA	TT	TT	AA	TT	AA	AA	AA	TT	AA	TT	AT	AA	TT	AA	AA	AA	AA	AA	TA	AA	AA	AA	AA	AA	AA	TT	AA	TT	TA	AA	AT	AA
m2259922	TT	AA	TT	AT	AA	AA	TA	AA	AA	AA	TA	AT	AT	AA	AA	AA	AA	AA	AA	TT	AT	AA	AA	TT	TT	TT	AA	AA	AA	AA	TT	AA	TT	TT	AA	AA	TT	AA	TT	TT	AA	AA	AA	TT	AA	AA	AA	AA	AA
m3064604	AA	AA	AA	TA	AA	TA	AA	AA	AA	TA	AA	AT	AA	TA	AA	AA	AA	AA	AA	AA	AA	AA	AA	AA	AA	AA	AA	AA	AA	AA	TA	AT	AT	AA	TT	AA	AA	AT	AA	AA	AA	AA	AA	AA	AA	AT	TT	AA	TA
m1267595	AA	AA	AA	TA	AA	AA	AA	AA	AA	TT	AA	AA	AA	TT	AA	AA	AA	AA	AA	AA	AA	AA	AA	AA	AA	AA	AA	AA	AA	AA	TA	AA	AT	AA	TT	AA	AA	AA	AA	AA	AA	AA	AA	AA	AA	AT	TT	AA	TA
m1161054	AA	AA	TT	AA	AA	AA	TA	AA	TA	AA	TA	AA	AA	AA	AA	AA	AA	AA	AA	TT	AA	AA	TT	TT	TT	TT	AA	AA	AA	AA	AA	AA	AA	AT	AA	AA	TT	AA	TA	AA	AA	AA	AA	TA	AA	AA	AA	AA	AA
m1115481	AA	AA	TA	AA	AA	AA	AT	AA	AA	AA	AA	AA	AA	AA	TA	TT	AA	AA	AA	AA	AA	AA	AA	AA	TT	AA	AA	AA	AA	AA	AA	AA	AA	TT	AA	AA	TT	TA	TT	AA	AA	AA	AA	TT	AA	AA	AA	AA	AA
m4990767	TT	TT	TT	TT	TT	TT	AT	TT	TA	TT	AT	TT	TT	TT	TT	TT	TT	TT	TT	AA	TT	TT	TT	TA	AA	AT	TT	TT	TT	TT	TT	TT	TT	AA	TT	TT	AA	TT	AA	TT	TT	TT	TT	AA	TT	TT	TT	TT	TT
m1227991	AA	AA	AA	AA	AA	AA	AA	AA	AA	AA	AT	AA	AA	AA	AA	AA	AA	AA	AA	AA	AA	AA	AA	AT	AA	AA	AA	AA	AA	AA	AA	AA	AA	AT	AA	AA	AA	AA	TA	AA	AT	AA	AA	AA	AA	AA	AA	AA	AA
m6044869	TT	TT	AA	TA	TT	TT	TT	TT	TT	TT	TT	TT	TT	TT	TT	AA	TT	TT	TT	TT	TT	TT	TT	TT	AA	TT	TT	TT	TT	TT	TT	TT	TT	AA	TT	TT	AA	AT	AT	TT	TT	TT	TT	TT	TT	TT	TT	TT	TT
m3025158	AA	TT	TT	AT	AT	TT	TA	TT	AA	AA	TA	AA	AA	AA	AA	AA	AA	AA	AA	TT	AA	AA	AA	TT	TT	TT	AA	TT	AA	AA	AA	AT	AA	AA	AA	AT	TT	TT	TT	TA	TA	TT	AA	TA	AA	AA	AA	AA	AA
m3385259	TT	TT	TT	AA	AA	AA	TA	AA	TA	AA	TA	AA	AA	AA	AA	TT	TT	AA	AA	TT	AT	TT	TT	TT	TT	TT	AA	TT	TT	AA	AT	TT	TA	TT	AA	AA	TA	TA	TT	TT	TT	TT	AA	TT	AA	AA	AA	TT	AA
m1255179	AT	AA	AA	AT	AA	AA	AA	AA	AA	AA	AA	AT	AA	AA	AA	AA	AA	AA	AA	AA	AT	TT	AA	AA	AA	AA	AA	AA	TA	AA	TT	AA	AT	AA	TT	TA	AA	AA	AA	AT	AA	AA	AA	AT	AA	AT	TT	AA	AA
m1096696	AA	TT	TT	TT	AA	TT	AA	TT	TT	TT	TA	TT	AA	TT	AA	TT	AA	AA	AA	TT	AA	AA	TT	TT	TT	TT	AA	TT	TT	AA	TT	TT	TT	TT	TT	AT	TT	TT	TT	TA	TT	TT	AA	TT	TT	TT	TT	TT	TT
m1006218	AT	AA	AA	TA	AT	TT	AA	AA	TT	AT	AA	AA	AA	AT	AA	AA	TA	AA	AA	AA	TT	AA	AA	AA	AA	AA	AA	AA	AA	AA	AA	AA	AT	AA	AT	TA	AA	TT	AA	AA	AA	AA	AA	AA	TT	AA	TT	AT	TA
m3026268	AA	AA	AA	AA	AA	AA	TA	AA	AA	AA	TA	AA	AA	AA	AA	AA	AA	AA	AA	TT	AA	AA	AA	TT	TT	TT	AA	AA	AA	AA	AA	AA	AA	AA	AA	AA	TT	AA	AA	AA	AA	AA	AA	TA	AA	AA	AA	AA	AA
m4991515	TT	TT	AA	TA	AA	TT	AA	TT	TA	AA	AT	TA	AA	TT	AA	TT	AA	AA	AA	AA	AA	TT	AA	AA	AA	AA	AA	TT	TT	AA	TT	TT	TT	TT	TT	AA	AA	TT	TT	TA	TT	TT	AA	AA	TT	AA	TT	AT	TT
m100211510	AA	AT	TT	AA	AA	TT	AA	TT	AA	AA	AA	AA	AA	AA	AA	AA	AA	AA	AA	AA	AA	AA	TT	AA	AA	AA	AA	AA	AA	AA	AA	AA	AA	AA	AA	AA	AA	TT	TT	AA	AA	AA	TT	AA	AA	AA	TA	AA	AA
m1084038	AA	AA	TT	AT	TT	AA	TT	AA	AT	TT	TA	AT	TT	AA	TT	AA	TT	TT	TT	TT	TT	AA	TT	TT	TT	TT	TT	AA	AA	TT	AA	AA	AA	AA	AA	TT	TT	AA	AA	AT	AA	AA	TT	TT	AA	TT	AA	TA	AA
m998325	AA	AA	AA	AA	AA	TT	AA	AA	AA	AA	AA	AA	TT	TT	TT	AA	AA	TT	TT	AA	AA	AA	AA	AA	AA	AA	TT	AA	AA	TT	AA	AA	AA	AA	AA	AA	AA	AA	AA	AA	AA	AA	TT	AA	AA	AA	AA	TT	AA
m1109698	AA	AA	AA	AA	AA	AA	TA	TT	AA	AA	AA	AA	AA	AA	AA	AA	AA	AA	AA	AA	AA	AA	AA	AA	AA	AA	AA	AA	AA	AA	AA	AA	AA	AA	AA	AA	AA	AA	AA	AA	AA	AA	AA	TT	AA	AA	AA	AA	AA
m4993173	AA	AA	TT	AA	AA	AA	TA	AA	TT	AA	TA	AA	AA	AA	AA	AA	AA	AA	AA	TT	AA	AA	AA	TT	TT	TT	AA	AA	AA	AA	AA	AA	AA	TT	AA	AA	TT	AA	TT	AA	AA	AA	AA	TT	AA	AA	AA	AA	AA
m986215	AA	AA	AA	AA	AA	AA	AT	AA	AA	AA	AA	TA	TT	TA	TT	AA	AT	TA	TT	AA	AA	AA	AT	AA	AA	AA	TT	AA	AA	TT	AA	AA	AA	AA	AA	AA	AA	AA	AA	AA	AA	AA	TT	AA	AA	TT	AA	TT	AA
m3064482	TT	TT	AT	TT	TT	TT	TA	AT	AT	TA	TA	TT	TT	TT	TT	TT	AA	TA	TT	TT	TT	AA	TA	TA	TT	TT	TT	TT	TT	TT	TT	TT	TT	TT	TT	TA	TT	AA	AT	TT	TT	TT	TT	TA	TT	TT	TT	TA	TT
m2283109	AA	TT	AA	AA	TT	AA	AT	AA	AA	AA	AT	AA	TT	AA	TA	AA	AT	TT	TT	AA	TT	TT	AT	AT	AA	AA	TT	AA	AA	TT	AA	AA	AA	AA	AA	TT	AA	AA	AA	AA	AA	AA	TT	AA	AA	AA	AA	AA	AA
m1002934	AA	TT	AA	TA	TT	AA	AT	TT	AA	TA	AT	AA	AA	TA	AT	AA	TA	AA	AA	AA	AA	AA	TT	AA	AA	TT	AA	AA	AA	AA	AA	TT	TA	AT	TT	AA	AA	AA	AT	AA	AT	AA	AA	AA	TT	AA	TT	AT	TA
m1088933	TT	AA	AA	AT	AA	AA	AT	AA	AA	AA	AT	AT	AA	AA	AA	AA	AA	AA	AA	AA	AA	TT	AA	AA	AA	AA	AA	AA	TA	AA	TA	AA	AT	AA	AT	AT	TA	AT	AA	AT	AA	AA	AA	AT	AA	AT	AT	AA	AA
m982430	AA	AA	AA	AA	AT	AA	TA	AA	AA	AA	AA	AA	AA	AA	AA	AA	AA	AA	AA	AA	AA	AA	AA	AA	AA	AA	AA	AA	AA	AA	AA	AA	AA	AA	AA	AA	AA	AA	AA	AA	AA	AA	AA	TT	AA	AA	AA	AA	AA
m1061804	TT	AA	AA	TA	TA	AT	TT	AA	AT	TA	AT	TA	TT	TT	TT	AA	TT	TT	TT	AA	TT	TT	TT	AA	AA	AA	TA	AA	TT	TT	TA	TT	TT	AT	TA	TT	AT	AT	AA	AT	AT	AT	TT	TT	TT	TT	TT	TA	TT
m1034802	AA	AA	AA	AA	AA	AA	AT	AA	AT	AT	AT	TA	TA	AT	TT	AA	AT	TA	TT	AA	AA	AA	TT	AT	AA	AA	TA	AT	AT	TT	AA	AA	AA	AA	AA	AT	AA	AT	AA	AA	AA	AA	TT	AA	AA	TT	AA	TA	AA
m1023982	AA	TT	TT	AT	AA	TT	AT	TT	TA	AT	TA	AA	AT	AA	AA	TT	AA	AA	AA	TT	AA	AA	AA	TA	TT	TT	AA	TT	AA	AA	AT	AA	AA	TT	AA	AT	TT	TA	TT	TA	TA	TT	AA	AA	AA	AA	AA	AT	AA
m990865	AA	TT	TT	AT	AT	AA	AT	AA	TA	AT	TA	AT	AA	AA	AT	TT	AA	AT	AT	TT	AA	AA	AA	TA	TT	TT	AA	TT	AA	AA	AT	AA	TA	TT	AA	AT	TT	TA	TT	TA	TA	TT	AA	AA	AA	AA	AA	AT	AA
m3222425	TT	AA	TT	TT	AA	TT	TA	TT	TA	AT	TA	TA	AT	AA	AA	TT	AA	AA	AA	TT	AT	TT	AA	TA	TT	TT	AA	TT	TA	AA	TT	AT	AT	TA	TT	TA	TT	TT	TA	TT	TA	TT	AA	TT	TT	AT	TT	AT	AA
m5324886	TA	TT	TT	TT	AA	AA	TA	AA	TA	TT	TT	AA	AA	TT	AA	TT	TA	AT	AA	TT	TT	TT	AA	AA	TT	AA	AA	TT	TA	AA	TA	TT	TT	TT	TT	TA	TT	TT	TT	TT	TT	TT	AA	AT	TT	AT	TT	AA	TA
m1063669	TT	TT	TT	TT	TT	TT	TA	TT	TA	TT	TA	TT	TT	TT	TT	TT	TT	TT	TT	TT	TT	TT	TT	AA	TT	AA	TT	TT	TT	TT	TT	TT	TT	TT	TT	TT	TT	TT	TT	TT	TT	TT	TT	AA	TT	TT	TT	TT	TT
m1150455	AT	AA	AA	TA	AA	AA	TT	AA	AT	AA	AT	AT	TA	TT	TT	AA	TT	AT	TT	TT	AT	AA	TT	AT	AA	TT	AA	AA	AA	AA	AA	AT	TT	AT	AA	AA	AA	TA	AA	AA	TT	AA	AT	AA	TT	TT	AA	AA	TT
m1214151	AA	TT	TT	TT	AA	AA	TT	TT	TT	TT	AA	TT	TT	TT	TT	TT	TT	AA	TT	TT	TA	TT	TT	TT	TT	AA	TT	TT	TT	TT	TA	TT	TT	TA	TT	TA	TT	TT	TT	TT	TT	TT	TT	AT	TT	TT	TT	TT	TT
m1220431	AA	AA	TT	AT	AA	AA	AA	TT	TA	AA	TA	AA	AA	AA	AA	AA	AA	TT	AA	AA	AA	AA	AA	TT	AA	AA	TT	TA	TT	TA	AA	TT	AA	AT	AA	AT	AA	AT	TA	AA	AA	AA	AA	AT	AA	AA	AA	TA	AA
m1121960	AA	AA	TT	AT	AA	AA	AA	TT	TA	AA	AA	AA	AA	AA	AA	AA	AA	TT	AA	AA	AA	AA	AA	TT	AA	AA	AA	TT	AA	AA	AA	AA	AA	AA	AA	AA	AA	AA	TA	AA	AA	AA	AA	AA	AA	AA	AA	TT	AA
m2277237	TA	TT	TT	AT	TT	TT	AA	TT	TA	TA	TA	TA	AA	AA	AA	TT	AA	TT	AA	AA	TA	TT	AA	TT	TT	AA	TT	TT	TT	TT	TT	TT	AA	TA	TT	TT	TT	AA	TT	TT	AA	TT	TA	TT	AA	AA	TT	TT	AA
m1129020	TT	AA	AA	AA	TA	TT	AT	AA	AA	AA	TT	AA	AA	AA	TT	AA	AA	TA	AA	AA	AT	AA	AA	AA	AA	TT	AA	AA	AA	AA	AT	AA	AA	AA	AA	AT	AA	AA	AA	AA	AA	AA	AA	TT	AA	AA	AA	AA	AA
m100198170	AA	TT	TT	TT	AA	AA	AA	TT	AA	AA	AA	TA	AA	TT	AA	TT	TA	TT	AA	TT	TT	TT	AA	TT	TT	TT	AA	TT	AA	AA	TA	TT	TT	TT	TT	TA	TT	TT	TT	TT	AA	TT	AA	AA	TT	AA	TT	TT	TA
m2249858	AA	TT	TT	TT	AA	AA	AA	TT	AA	AA	AA	TA	AA	TT	AA	TT	TA	TT	AA	TT	TT	TT	AA	TT	TT	TT	AA	TT	AA	AA	TA	TT	TT	TT	TT	TA	TT	TT	TT	TT	AA	TT	AA	AA	TT	AA	TT	TT	TA
m1007196	AA	TT	TT	TT	AA	AA	AT	TT	AT	AT	AA	TA	AT	TT	AA	TT	TA	TA	AA	TT	TT	TT	AA	TT	TT	TT	AA	TT	TA	AA	TA	TT	TT	TA	TT	TT	TT	TT	TT	TT	AT	TT	AA	AT	TT	AT	TT	TT	TA
m1243077	TT	AA	AA	AA	TT	TA	TA	AA	TA	TT	TA	AT	TA	AA	TT	AA	AT	TT	TT	AA	TT	AA	TT	TT	AA	TT	TT	AA	TT	TT	AT	AA	AA	AT	AA	AT	AA	AA	AA	AA	TA	AA	TT	TA	AA	TA	AA	AA	AT
m100265680	TT	AA	AA	AA	TA	TT	AT	AA	AT	AA	TA	AA	AA	AA	AA	AA	AA	TA	AA	AA	AA	AA	AA	TT	AA	TT	AA	AA	AA	AA	AT	AA	AA	AT	AA	AT	AA	AA	AA	AA	AA	AA	AA	TT	AA	AA	AA	AA	AA
m1089867	TT	AA	AA	AA	TA	TT	AT	AA	AT	AA	TA	AA	AA	AA	AA	AA	AA	TA	AA	AA	AA	AA	AA	TT	AA	TT	AA	AA	AA	AA	AT	AA	AA	AT	AA	AT	AA	AA	AA	AA	AA	AA	AA	TT	AA	AA	AA	AA	AA
m1176628	AT	AA	AA	AA	TT	TA	TA	AA	TA	AA	TA	AT	TA	AT	TA	AA	AT	AA	TT	AA	AT	AA	TT	TT	AA	TT	TA	AA	AT	TT	AT	AA	AA	AA	AA	AT	AA	AA	AA	AA	AA	AA	TT	TA	AA	TA	AA	TT	AT
m1007236	TT	TT	TT	AA	AA	AT	AT	AA	AT	AT	AT	TA	AT	TA	AT	TT	TA	TT	AA	TT	TA	TT	AA	AA	TT	AA	AA	TT	TA	AA	TA	TT	TT	TT	TT	TA	TT	TT	TT	TT	TT	TT	AA	AT	TT	AT	TT	AA	TA
m2256612	AA	AA	AA	TA	AA	AT	TA	TT	TA	TA	AT	AT	TT	TT	TT	AA	TT	AA	TA	AA	AA	AA	TT	AA	AA	AA	TT	AA	TT	TT	AA	TT	AA	AA	AA	AA	AA	AA	AA	AA	AA	AA	TT	AA	TT	TA	TT	TT	TT
m6036219	AA	AA	AA	AA	TT	TA	AT	AA	AA	TT	TT	AA	AT	AA	TT	AT	AA	TT	AA	AA	TT	AA	AA	AA	AA	TT	AT	TT	TA	AA	AT	AA	TA	AT	AA	TA	AA	AA	AA	TT	AA	AA	AA	TT	AA	AT	AA	AA	TT
m1008884	TT	AA	AA	AA	AA	AA	AA	TT	AA	AA	TA	AA	AA	AA	AA	AA	AA	AA	AA	AA	AA	TT	AA	TT	AA	AA	AA	TT	AA	AA	AA	AA	AA	AA	AA	AA	AA	AA	AA	AA	AA	AA	AA	AA	AA	AA	AA	TA	AA
m1865487	AA	TT	TT	AT	AA	AA	AT	AA	AT	TT	TA	AA	AA	AA	AA	AA	AA	AA	AA	AA	AA	AA	AA	TT	AA	TT	AA	AA	AA	AA	AA	AA	AA	TA	AA	AT	AA	AA	AA	AA	AA	AA	AA	AA	AA	AT	AA	AA	AA
m1093785	AA	AA	AA	AA	AA	AT	AA	TT	AT	AA	TT	AA	AA	AA	AA	AA	AA	AA	AA	AA	AA	TT	AA	TT	AA	AA	AA	TT	AA	AA	AA	AA	AA	AA	AA	AA	AA	AA	AA	AA	AA	AA	AA	AA	AA	AA	AA	TT	AA
m1215358	AA	AA	TT	TT	AA	AA	TA	AA	TA	TT	AT	TT	TA	TT	TT	TT	TT	AA	TT	TT	TA	TT	TT	AA	TT	AA	TT	TT	TT	TT	TA	TT	TT	TA	TT	TA	TT	TA	TT	TT	TT	AA	TT	AT	TT	TT	TT	TT	TT
m100256165	TT	AA	AA	AA	TT	TT	AT	TT	AT	AA	TA	AA	AA	AA	AA	AA	AA	TA	AA	AA	AA	AA	AA	TT	AA	TT	AA	AA	AA	AA	AA	AA	AA	AT	AA	AT	AA	AA	AA	AA	AA	TT	AA	TA	AA	AA	AA	AA	AA
m1084598	AT	AA	AA	AA	TT	TA	AT	AA	AT	AA	TA	AA	AA	AA	AA	AA	AA	TA	AA	AA	AA	AA	AA	TT	AA	TT	AA	AA	AA	AA	AA	AA	AA	AT	AA	AA	AA	AA	AA	AA	AA	AA	AA	TA	AA	AA	AA	AA	AA
m1696721	AA	TT	TT	TT	TT	TA	TT	AA	TT	TT	AT	TT	TT	TT	TT	TT	TT	TT	TT	TT	TT	AA	TT	AA	TT	TT	TT	AA	TT	TT	TT	TT	TT	TT	TT	TT	TT	TA	TT	TT	TT	TT	TT	TT	TT	TT	TT	AT	TT
m986684	AA	TT	TT	TT	TT	TA	TT	AA	TA	TT	AT	TT	TT	TT	TT	TT	TT	TT	TT	TT	TT	AA	TT	AT	TT	TT	TT	AA	TT	TT	TT	TT	TT	TT	TT	TT	AT	TA	TT	TT	TT	TT	TT	TT	TT	TT	TT	AT	TT
m1862599	TT	AA	AA	AT	TA	TT	AT	AA	AT	AA	TA	AA	AA	AA	AT	AA	AA	TA	AA	AA	AT	AA	AA	AA	AA	TT	AA	AA	AA	AA	AT	AA	AA	AT	AA	AT	AA	AA	AA	AA	AA	AA	AA	TA	AA	AA	AA	AA	AA
m1126341	AA	AA	AA	TT	AA	AA	TA	AA	AT	AT	AT	AT	TA	TT	TT	TT	TT	TA	TT	TT	AA	TT	TT	AA	AA	TT	AA	AA	AA	AA	AA	AT	TT	AA	AA	AT	AA	AT	AA	AA	TA	AA	AT	AA	TT	TT	AA	AA	TA
m1100217	AA	AA	AA	TT	AA	TA	TA	AA	TT	TT	AT	TT	TT	TT	TT	TT	TT	TT	TT	TT	TA	TT	TT	AA	TT	TT	TT	AA	TT	TA	TT	TT	TT	AT	TT	TT	TA	AA	AT	TT	TA	TT	TT	TA	TT	TT	TT	AA	TT
m3385390	AA	TT	TT	TA	AT	AA	TA	TT	TA	TT	AT	TT	TT	TT	TA	TT	TT	AT	TT	TT	TA	TT	TT	TT	TT	AA	TT	TT	TT	TT	TA	TT	TT	TA	TT	TA	TT	TT	TT	TT	TT	TT	TT	AT	TT	TT	TT	TT	TT
m995117	AT	TT	AA	AT	AA	TA	TA	AA	TT	TT	AA	AA	AA	TT	TT	AA	TT	AT	AA	AA	AA	TT	TT	TT	AA	AA	TT	AA	TA	AA	AA	AT	TT	AA	AA	AT	AA	AA	AA	TA	TA	AA	TT	AT	TT	TT	AA	AA	TT
m1346213	TT	TT	TT	TT	TT	TT	AT	TT	AT	TT	TA	TT	TT	AA	AA	TT	AA	TT	TT	TT	TT	TT	AA	TT	TT	TT	TT	TT	TT	TT	TT	TA	AA	TT	TT	TT	TT	TT	TT	TT	AT	TT	TT	TT	AA	AA	TT	TT	AT
m1272092	AA	AA	AA	AT	AA	AA	TA	AA	TA	AT	AT	AT	TA	TT	TT	AA	TT	TT	TT	TT	AA	AA	TT	AA	AA	TT	TT	AA	TT	AA	AA	AA	TT	AA	AA	AT	AA	AA	AA	AA	TT	AA	AT	AA	TT	TT	AA	AA	TA
m1107731	AA	AA	AA	AA	AA	AA	AA	AA	AA	AA	AA	AA	AA	AA	AA	AA	AA	AA	AA	AA	AA	AA	AA	AA	AA	AA	TT	AA	AA	AA	AA	AA	AA	AA	AA	AA	AA	AA	AA	AA	AA	AA	AA	AA	AA	AA	AA	AA	AA
m1115759	AA	TT	TT	TA	AA	AA	AT	TT	AT	AT	TA	AA	AA	AT	AA	AA	TT	TT	AA	TT	AT	AA	AA	TT	AA	TT	AA	AA	AA	AA	AT	TT	TT	TT	AA	AT	TA	TT	TA	AA	AA	TT	AA	TT	TT	AA	TT	AT	TA
m1113022	AA	TT	AA	TA	AA	AA	AA	TT	AT	AT	AT	AT	AA	TT	AA	TT	TA	AA	AA	AA	AT	TT	AA	TT	AT	AA	AA	TT	AT	AA	TT	AA	TT	AT	AA	TA	AA	TT	AA	TT	TT	TT	AA	AT	TT	AT	TT	AT	AA
m6038251	TT	TT	TT	TT	TT	TT	TA	TT	TT	TT	TT	TA	TT	TT	TT	TT	TT	TT	TT	TT	TT	AA	TT	TT	TA	TT	TT	TT	TT	TT	TT	TT	TT	TT	TT	TT	TT	TT	TT	TT	AA	TT	TT	TA	TT	TT	TT	TT	TT
m1147184	AA	TT	AA	TA	AA	AA	AA	TT	AA	AT	AT	AA	AA	TT	AA	TT	TT	AA	AA	AA	AT	TT	AA	TA	AA	AA	AT	TT	AT	AA	TT	AA	TT	AT	AA	TA	AA	TT	AA	TT	TT	TT	AA	AA	TT	AA	TT	AT	TT
m5324621	TT	AA	TT	TT	TT	TT	TA	TT	TA	TT	AT	TT	TT	TT	TT	TT	TT	TT	TT	AA	TA	TT	TT	AA	AA	AA	TT	AA	AA	TT	TT	AA	TT	TT	TT	TT	AA	TT	TT	TT	TT	TT	TT	TA	TT	TT	TT	TA	TT
m1104467	AA	AA	TT	AT	AA	AA	AT	AA	AT	AA	TA	AA	AT	AA	AA	AA	AA	AA	AA	TT	AA	AA	AA	AA	AT	TT	AA	AA	AA	AA	AA	AA	AA	TA	AA	TA	TT	AT	TA	AT	AA	AA	AA	AA	AA	AA	AA	AA	AA
m980051	TT	AA	AA	AA	AA	AA	TA	AA	TA	TA	AA	TA	TA	AA	TA	AA	AA	AA	TT	AA	AA	AA	TT	AA	AA	AA	TA	AA	TA	TT	AA	TT	AA	AA	AA	AT	AA	AA	AA	AA	TT	AA	TT	AA	AA	TA	AA	TA	AT
m3024482	AA	AA	AA	AT	AA	AA	AT	AA	AA	AT	AA	AT	AA	TA	AA	AA	AA	AA	AA	AA	TT	TT	AA	AA	TA	AA	AA	TT	AT	AA	TA	AA	TA	AA	TT	TA	AA	AA	AA	TT	AA	AA	AA	TA	AA	AT	AA	AA	AA
m5325088	TT	TT	TT	TT	TT	TT	TT	TT	TT	TT	TT	AA	TT	AT	TT	AA	TT	TT	TT	TT	AA	AA	TT	TT	AA	TT	TT	AA	TA	TT	AT	TT	TT	TT	AA	AT	TT	TT	TT	AA	TT	TT	TT	AT	TT	TA	TT	TT	TT
m1083852	AA	AA	AA	AA	AA	AT	TA	AA	TA	TA	AT	TA	TT	TA	TT	TT	AT	AT	TT	AA	TT	AA	TT	AA	AA	AA	TT	TT	TT	TT	TA	AA	TA	AT	AA	TT	AA	AA	AT	TT	AA	AA	TT	AA	AA	TT	AA	TA	AT
m4988975	AA	TT	TT	TT	TT	TT	AT	TT	AT	AT	TA	AA	AA	AA	AA	AA	TT	TT	AA	TT	AA	AA	AA	TT	AA	TT	AA	AA	AA	AA	AA	AT	TT	TT	AA	AT	TA	TT	TA	AA	AA	TT	AA	TT	TT	AA	TT	AT	TT
m1127278	AA	AA	AA	AA	AA	AA	AA	AA	AA	TT	AA	AA	AA	TA	AA	AA	AA	AA	AA	AA	AA	AA	AA	AA	AA	AA	AA	TT	AT	AA	TT	AA	AA	AA	AA	TA	AA	AA	AA	TT	AA	AA	TT	AA	AA	TA	AA	AA	AA
m4989110	AA	TT	AA	TT	AA	TA	AA	TT	AA	AA	TA	AT	AA	TT	AA	TT	TT	AA	AA	AA	AA	TT	AA	TT	AA	AA	AA	TT	AA	AA	TT	AA	TT	AT	AA	AA	AA	TT	AA	TT	AA	TT	AA	AA	TT	AA	TT	AT	TA
m1006017	AA	AA	AA	AA	AA	AA	AA	AA	AA	TA	AA	AA	AA	TA	AA	AA	AA	AA	AA	AA	AT	AA	AA	AA	AA	AA	AA	TT	AT	AA	TA	AA	AT	AA	AA	AT	AA	AA	AA	TT	AA	AA	AA	AA	AA	TA	AA	AA	AA
m100247430	AA	AA	AA	AA	AA	AA	AA	AA	AA	TA	AA	AA	AA	TA	AA	AA	AA	AA	AA	AA	AT	AA	AA	AA	AA	AA	AA	TT	AT	AA	TA	AA	AT	AA	AA	AT	AA	AA	AA	TT	AA	AA	AA	AA	AA	TA	AA	AA	AA
m4910107	TT	TT	TT	TT	TT	TT	TT	TT	TT	AA	TT	TT	TT	AA	TT	TT	TT	TT	TT	TT	TT	TT	TT	TT	TT	TT	TT	AA	TA	TT	AA	TT	AA	TT	TT	AA	TT	TT	TT	AA	AA	TT	AA	TT	TT	AA	TT	TT	TT
m3936116	TA	TT	TT	AT	TT	TT	TA	TT	AA	AA	TT	TT	TT	TT	TT	AA	TT	TT	TT	TT	TT	TT	TA	TT	TT	TT	TT	TT	TT	TA	AA	TT	AA	AT	TA	AA	TT	TT	TT	TT	TT	AT	TT	TT	TT	AA	TT	TT	TT
m1227755	AA	AA	AA	AA	AA	AA	AA	AA	AA	TA	AA	AA	AA	TT	AA	AA	AA	AA	AA	AA	AA	AA	AA	AA	AA	AA	AA	TT	AT	AA	TT	AA	AT	AA	AA	TA	AA	AA	AA	TT	TT	AA	TT	AA	AA	TA	AA	AA	AA
m12777388	TT	TT	TT	AT	TT	TT	TT	TT	TT	TT	TT	TT	TT	TT	TT	TT	TT	TT	TT	TT	TT	TT	TT	TT	TT	TT	TT	TT	TT	TT	TT	TT	TT	TT	TA	TT	TT	TT	TT	TT	TT	AA	TT	TT	TT	TT	TT	TT	TT
m1062598	AT	AA	TT	AT	AA	TT	AA	AA	TA	TT	AA	TT	TT	TT	TT	AA	TT	TT	TT	AA	TT	AA	AA	TT	TT	TT	AA	AA	AA	AA	TA	TT	TT	AT	TT	TT	AA	TT	TT	AA	TA	AA	TT	TA	AA	TA	AT	AA	AA
m1093449	AA	TT	AA	AA	TT	AT	TA	AA	TT	AA	AT	AA	TT	TT	AA	AA	AA	AA	TT	TT	AA	AA	AA	AA	AA	TT	AA	TT	AA	AA	TT	AA	AA	AA	AA	AA	TT	AA	AA	TT	AA	AA	TT	TT	AA	AA	AA	AA	AA
m1112192	AA	TT	TT	AA	TT	TT	TA	AA	AT	TT	AT	AT	TT	TT	AA	AA	AA	AA	TT	TT	TT	AA	AA	TT	TT	TT	AA	TT	AA	AA	TT	TA	AA	AA	TT	TT	TT	AA	TT	TA	TT	AA	TT	TA	AA	TA	AA	AA	AA
m4910486	AA	TT	AA	AA	AT	AT	AT	AA	AA	AA	AA	AT	TT	AA	AA	AA	AA	AA	TT	AA	AA	AA	AA	AA	AA	TT	AA	TT	AA	AA	AT	AA	AA	AA	AA	AT	AT	AA	AA	AA	AA	AA	AA	AA	AA	TA	AA	AA	AA
m1013844	AA	TT	TT	AA	AA	AT	AT	AA	TA	TA	AT	AA	AA	AA	AA	AA	AA	AA	AA	AA	AA	AA	AA	TT	AA	TT	AA	AA	AA	AA	AA	AA	AA	TA	AA	AT	AA	TA	AA	AA	AA	AA	AA	AA	AA	AT	AA	AA	AA
m980942	TT	AA	TT	AA	AA	TT	AT	TT	AT	AA	AT	AA	TA	AA	AA	AT	AA	AA	TT	TT	AT	TT	AA	TT	TA	TT	TT	TT	AA	AA	AA	AA	AA	TA	AA	AT	AT	AT	TA	AA	TA	AA	AA	AA	AA	TA	AA	AA	AA
m1126290	TT	AA	TT	AA	AT	TT	AA	TT	AA	AA	AA	AA	AA	AA	AA	AA	AA	AA	AA	AA	AA	TT	AA	TT	TT	AA	AA	AA	AA	AA	AA	AA	AA	TA	AA	AT	AA	AA	TA	AA	TT	AA	AA	AA	AA	AA	AA	AA	AA
m1059616	AA	AA	TT	AA	AA	TT	AA	AA	AA	AA	AA	AA	AA	AA	AA	AA	AA	AA	AA	AA	AA	TT	AA	TT	TT	AA	AA	AA	AA	AA	AA	AA	AA	AA	AA	AA	AA	AA	TT	AA	TT	AA	AA	AA	AA	AA	AA	AA	AA
m1208544	TT	TT	TT	TT	AA	AA	AT	TT	TA	TA	TA	TT	TT	AT	TT	TT	TT	TT	TT	TT	AT	TT	TT	AA	TT	TT	TT	TT	TT	AA	TA	TT	TA	TT	AA	AT	AA	TT	TT	TA	TT	TT	AA	AA	TT	TT	TT	TT	TT
m1039171	AA	AA	AA	AA	AA	AA	AA	AA	AA	AA	AA	AA	AA	TA	AA	AA	AA	AA	AA	AA	AA	AA	AA	AA	AA	AA	AA	AA	TA	AA	AA	TA	AA	AA	AA	AT	AT	AA	AA	AT	AA	AA	TT	AA	AA	AA	AA	AA	AA
m1055210	AA	AA	AA	AA	AA	AA	AA	AA	AA	AA	AA	AA	AA	TA	AA	AA	AA	AA	AA	AA	AA	AA	AA	AA	AA	AA	AA	AA	TA	AA	AA	TA	AA	AA	AA	AT	AA	AA	AA	AT	AA	AA	TT	AA	AA	AA	AA	AA	AA
m1071147	TA	AA	AA	AA	AA	AA	AA	AA	AA	AA	AA	AA	AA	TA	AA	AA	AA	AA	AA	AA	AA	AA	AA	AA	AA	AA	AA	AA	TT	AA	AA	TT	AA	AA	AA	AT	AA	AA	AA	AT	AA	AA	TT	AA	AA	AA	AA	AA	AA
m1037151	AA	AA	AA	AA	AA	AA	AA	AA	AA	AA	AA	AA	AA	TA	AA	AA	AA	AA	AA	AA	AA	AA	AA	AA	AA	AA	AA	AA	TA	AA	AA	TA	AA	AA	AA	AT	AT	AA	AA	AT	AA	AA	TT	AA	AA	AA	AA	AA	AA
m1049555	AA	AA	AA	AA	AA	AA	AA	AA	AA	AA	AA	AA	AA	TA	AA	AA	AA	AA	AA	AA	AA	AA	AA	AA	AA	AA	AA	AA	TT	AA	AA	TA	AA	AA	AA	AT	AT	AA	AA	AT	AA	AA	TT	AA	AA	AA	AA	AA	AA
m3064609	AA	AA	AA	AA	AA	AA	AA	AA	AA	AA	AA	AA	AA	TA	AA	AA	AA	AA	AA	AA	AA	AA	AA	AA	AA	AA	AA	AA	TT	AA	AA	TT	AA	AA	AA	AT	AA	AA	AA	AT	AA	AA	TT	AA	AA	AA	AA	AA	AA
m1103922	AA	AA	AA	AA	AA	AA	AT	AA	AA	AT	AA	AA	TT	AA	AA	AA	AA	AA	TT	AA	AA	AA	AA	AA	AA	TT	TT	TT	AA	AA	AA	AA	AA	AA	AA	AA	AA	AA	AA	AA	AA	AA	AA	AA	AA	AT	AA	AA	AA
m1118825	AA	AA	AA	AA	AA	AA	AA	AA	AA	AA	AA	AA	TT	AA	AA	AA	AA	AA	TT	AA	AA	AA	AA	AA	AA	TT	TA	TT	AA	AA	AA	AA	AA	AA	AA	AA	AA	AA	AA	AA	AA	AA	AA	AA	AA	AT	AA	AA	AA
m1203093	AA	AA	AA	AA	AA	AA	AA	AA	AA	AA	AA	AA	AA	TA	AA	AA	AA	AA	AA	AA	AA	AA	AA	AA	AA	AA	AA	AA	TT	AA	AA	AA	AA	AA	AA	AT	AA	AA	AA	AT	AA	AA	TT	AA	AA	AA	AA	AA	AA
m1190017	TT	TT	TT	TT	TT	TT	TT	TT	TT	TT	TT	TT	TT	AT	TT	TT	TT	TT	TT	TT	TT	TT	TT	TT	TT	TT	TA	TT	AT	TT	TT	AT	TT	TT	TT	TA	TT	TT	TT	TA	TT	TT	AA	TT	TT	TT	TT	TT	TT
m1091472	AA	TT	AA	AA	AA	AA	AA	AA	AT	AA	AA	AA	AA	TA	AA	AA	AA	AA	AA	AA	AA	AA	TT	AA	AA	AA	AA	AA	AT	AA	AA	TA	AA	AA	AA	TA	AA	AA	AA	AA	AA	AA	AT	AA	AA	AA	AA	AT	AA
m1081690	AA	TT	AA	AA	AA	AA	AT	AA	AA	AA	AA	AA	AA	TA	AA	TA	AA	AA	AA	AA	AA	AA	TT	AA	AA	AA	AA	AA	AT	AA	AA	TA	AA	AA	AA	TA	AA	AA	AA	AA	AA	AA	AA	AA	AA	AA	AA	AT	AA
m1025506	AA	TT	AA	AA	AA	AA	AT	AA	AT	AA	AA	AA	AT	TA	AA	TA	AA	AA	AA	AA	AA	AA	TT	AA	AA	AA	AA	AA	AT	AA	AA	TA	AA	AA	AA	TA	AT	AA	AA	AA	AA	AA	AA	AA	AA	AA	AA	AT	AA
m1214734	AA	AA	AA	AA	AA	AA	AA	AA	AT	AA	AA	AA	AA	TT	AA	TT	AA	AA	AA	AA	AA	AA	TT	AA	AA	AA	AA	AA	AT	AA	AA	TA	AA	AA	AA	TA	AT	AA	AA	AA	AA	AA	AA	AA	AA	AA	AA	AA	AA
m1111138	TT	AA	TT	AA	AT	TA	AA	TT	AA	AA	AT	AA	AA	AA	AA	AA	AA	AA	AA	AA	AA	AA	AA	AA	AA	AA	AA	AA	AA	TT	TA	AA	AA	AA	AA	AA	AA	AA	AA	AA	TT	AA	TT	AA	AA	AA	AA	TA	AA
m2268716	TT	AA	TT	AA	AA	TA	AA	TT	AA	AA	AT	AA	AA	AA	AA	AA	AA	AA	AA	AA	AA	AA	AA	AA	AA	AA	AA	AA	AA	TT	TA	AA	AA	AA	AA	AA	AA	AA	AA	AA	TT	AA	TT	AA	AA	AA	AA	TA	AA
m2261258	TT	AA	TT	AA	AA	TT	AT	TT	AA	AA	AT	AA	AA	AA	AA	AA	AA	AA	AA	AA	AA	AA	AA	AA	AA	AA	AA	AA	AA	TT	TA	AA	AA	AA	AA	AA	AA	AA	AA	AA	TT	AA	TT	AA	AA	AA	AA	TA	AA
m3028164	AT	TT	AA	TT	TT	AA	TT	AA	TT	TT	TA	TT	TT	TT	TT	TT	TT	TT	TT	TT	TT	TT	TT	TT	TT	TT	TT	TT	TT	AA	AT	TT	TT	TT	TT	TT	TT	TT	TT	TT	AA	TT	AA	TT	TT	TT	TT	AT	TT
m1045110	TT	AA	TT	AA	AA	TT	AA	TT	AA	AA	AT	AA	AA	AA	AA	AA	AA	AA	AA	AA	AA	AA	AA	AA	AA	AA	AA	AA	AA	TT	TA	AA	AA	AA	AA	AA	AA	AA	AA	AA	TT	AA	TT	AA	AA	AA	AA	TA	AA
m1234563	AA	TT	AA	TT	TT	AT	TT	AA	TA	TT	TA	TT	TT	TT	TT	TT	TT	TT	TT	TT	TT	TT	TT	TT	TT	TT	TT	TT	TT	AA	AT	TT	TT	TT	TT	TT	TT	TT	TT	TT	AA	TT	AA	TT	TT	TT	TT	AT	TT
m100208803	AA	AA	AA	TT	TT	AA	TT	AA	TT	TT	TA	TT	TT	TT	TT	TT	TT	TA	TT	TT	TT	TT	TT	TT	TT	TT	TT	TT	TA	AA	AA	TT	TT	TT	TT	TT	TT	TT	TA	TT	AA	TT	AA	TT	TT	TT	TT	AA	TT
m1263957	TT	TT	TT	AA	AA	TT	AA	TT	AA	AA	AT	AA	AA	AA	AA	AA	AA	AT	AA	AA	AA	AA	AA	AA	AA	AA	AA	AA	AT	TT	TT	AA	AA	AA	AA	AA	AA	AA	AT	AA	TT	AA	TT	AA	AA	AA	AA	TT	AA
m2294686	AT	AA	AA	AA	AA	AA	AA	AA	AA	AA	AA	AA	TT	AA	AA	AA	AA	AA	AA	AA	AA	AA	AA	AA	AA	AA	AA	AA	AA	AA	AA	AA	AA	AA	AA	AA	AA	AA	AA	AA	AA	AA	AA	TT	AA	AA	AA	AA	AA
m1091989	AA	AA	TT	AA	AA	AA	AA	AA	AA	AA	AA	AA	AA	AA	AA	TT	AA	AA	AA	AA	AA	AA	AA	AA	AA	AA	AA	AT	AA	TT	AA	AA	AA	TA	AA	AA	AA	AT	TT	AA	AA	AA	AA	AT	AA	AA	AA	AA	AA
m1240205	TT	TT	TT	TT	TT	TT	TA	TT	TA	TT	TT	TT	TT	AT	TT	AA	TT	TT	TT	TT	TT	TT	AA	TT	TT	TT	TT	TT	TA	TT	TT	AT	TT	TT	TT	AT	TT	TT	TT	TT	TT	TT	TT	TT	TT	TT	TT	TT	TT
m1060886	AA	AA	AA	AA	AA	AA	AT	AA	AT	AA	AA	AA	AA	TA	AA	AA	AA	AA	AA	AA	AA	AA	TT	AA	AA	AA	AA	AA	AT	AA	AA	TA	AA	AA	AA	TA	AA	AA	AA	AA	AA	AA	AA	AA	AA	AA	AA	AA	AA
m100162491	TT	TT	TT	TT	TT	TT	TA	TT	TT	TT	TT	TT	TT	AA	TT	AA	TT	TT	TT	TT	TT	TT	AA	TT	TT	TT	TT	TT	TA	TT	TT	AT	TT	TT	TT	AA	TT	TT	TT	TT	TT	TT	TT	TT	TT	TT	TT	TT	TT
m1176177	TT	TT	TT	TT	TT	TT	TT	TT	TA	TT	TT	TT	TT	AA	TT	TA	TT	TT	TT	TT	TT	TT	AA	TT	TT	TT	TT	TT	TA	TT	TT	AA	TT	TT	TT	AT	TA	TT	TT	TT	TT	TT	TT	TT	TT	TT	TT	TT	TT
m1041776	AA	TT	AA	AA	AA	AA	AA	AA	AA	AA	AA	AA	AA	TA	AA	AA	AA	AA	AA	AA	AA	AA	TT	AA	AA	AA	AA	AA	AT	AA	AA	TA	AA	AA	AA	TA	AA	AA	AA	AA	AA	AA	AA	AA	AA	AA	AA	AA	AA
m3064841	AA	AA	AA	AA	AA	AA	AT	AA	TT	AA	AA	AA	AA	TA	AA	AA	AA	AA	AA	AA	AA	AA	TT	AA	AA	AA	AA	AA	AT	AA	AA	TT	AA	AA	AA	TA	AA	AA	AA	AA	AA	AA	AA	AA	AA	AA	AA	AA	AA
m1220763	AA	AA	AA	AA	AA	AT	AT	TT	AT	AA	AA	AA	AA	TT	AA	TT	AA	AA	AA	AA	AA	AA	TT	AA	AA	AA	AA	AA	AT	AA	AA	TT	AA	AA	AA	TA	AT	AA	AA	AA	AA	AA	AA	AA	AA	AA	AA	AA	AA
m1057710	TT	AA	AA	AA	AA	AA	AA	AA	AT	AA	AA	AA	AA	TT	AA	AA	AA	AA	AA	AA	AA	AA	TT	AA	AA	AA	AA	AA	AA	AA	AA	TT	AA	AA	AA	TA	AA	AA	AA	AA	AA	AA	AA	AA	AA	AA	AA	AA	AA
m1093344	AA	AA	AA	TT	TT	AT	TT	AA	TA	TT	TA	TT	TT	TT	TT	TT	TT	TT	TT	TT	TT	TT	TT	TT	TT	TT	TT	TT	TT	AA	AT	TT	TT	TT	TT	TT	TT	TT	TA	TT	AA	TT	AA	TT	TT	TT	TT	AT	TT
m1209369	TT	AA	TT	AA	AA	TT	AA	TT	AA	AA	AT	AA	AA	AA	AA	AA	AA	AA	AA	AA	AA	AA	AA	AA	AA	AA	AA	AA	AA	TT	TA	AA	AA	AA	AA	AA	AA	AA	AA	AA	TT	AA	TT	AA	AA	AA	AA	TA	AA
m4733506	AT	TT	AA	TT	TT	AT	TT	AA	TT	TT	TA	TT	TT	TT	TT	TT	TT	TT	TT	TT	TT	TT	TT	TT	TT	TT	TT	TT	TT	AA	AT	TT	TT	TT	TT	TT	TT	TT	TT	TT	AA	TT	AA	TT	TT	TT	TT	AT	TT
m5324940	AA	TT	AA	TT	TT	AA	TT	AA	TA	TT	TA	TT	TT	TT	TT	TT	TT	TT	TT	TT	TT	TT	TT	TT	TT	TT	TT	TT	TT	AA	AT	TT	TT	TT	TT	TT	TT	TT	TT	TT	AA	TT	AA	TT	TT	TT	TT	AT	TT
m1208317	AA	AA	AA	TT	AA	AT	AT	AA	AA	AT	TA	AA	AA	AT	AA	AA	AA	AA	AA	AA	AT	AA	TT	TT	AT	AA	TT	AA	AT	AA	AA	TT	AT	TA	TT	TA	AT	AA	TA	AT	AA	TT	AA	AA	TT	AT	TA	AA	TA
m1101470	AA	AA	AA	AA	AA	AA	AA	TT	AA	AA	AA	AA	AA	TT	AA	AA	AA	AA	AA	AA	AA	AA	TT	AA	AA	AA	AA	AA	AT	AA	AA	TA	AA	AA	AA	TA	AA	AA	AA	AA	AA	AA	AA	AA	AA	AA	AA	AA	AA
m4909905	AA	AA	AT	TT	AA	AA	AT	AA	AT	AA	TA	AA	AA	AA	AA	AA	AA	AA	AA	AA	AA	AA	TT	TT	AT	AA	AA	AA	AA	AA	AA	TT	AT	TA	TT	TT	AA	AA	TT	AT	AA	TT	AA	AA	TT	AA	TA	AA	TT
m100300059	TT	AA	TT	TT	TT	TT	TT	TT	TT	TT	TT	TT	AA	TT	TT	TT	TT	TT	TA	TT	TT	TT	TT	TT	TT	TT	TT	TT	TT	TT	TT	TT	TT	TT	TT	TT	TT	TT	TT	TT	TT	TT	TT	TT	TT	TT	TT	TT	TT
m5971605	AA	AA	AA	AA	AA	AA	AA	AA	AA	AA	AA	AA	AA	AA	AA	AA	AA	AA	AA	AA	AA	AA	AA	AA	AA	TT	TT	AA	AA	AA	AA	AA	AA	AA	AA	AA	AA	AA	AA	AA	AA	AA	AA	AA	AA	AA	AA	AA	AA
m1200644	AA	AA	AA	AA	AA	AA	AT	AA	AA	AA	AA	AA	AA	AA	AA	AA	AA	AA	AA	AA	AT	AA	AA	AA	AA	TT	TT	AA	AA	AA	AA	AA	AA	AA	AA	AA	AA	AA	AA	AA	AA	AA	AA	AA	AA	AA	AA	AA	AA
m1223327	AA	AA	AA	AA	AA	AA	AT	AA	AA	AA	AT	AA	AA	AA	AA	AA	AA	AA	AA	AA	AT	AA	AA	AA	TT	TT	TT	AA	AA	AA	AA	AA	AA	AA	AA	AA	AA	AA	AA	AA	AA	AA	AA	AA	AA	AA	AA	AA	AA
m2372947	TT	TT	AA	TT	TT	TT	TA	TT	TA	TT	AT	TT	TT	TT	TT	TT	TT	TT	TT	TT	TT	TT	TT	TT	TT	TA	TT	TT	TT	TT	TT	TT	TT	AT	TT	TA	TT	TT	AA	TT	TT	TT	TT	AA	TT	TA	TT	TA	TT
m100292663	TT	TT	AA	TT	TT	TT	TA	TT	TA	TT	AT	TT	TT	TT	TT	TT	TT	TT	TT	TT	TT	TT	TT	TT	TT	TA	TT	TT	TT	TT	TT	TT	TT	AT	TT	TA	TT	TT	AA	TT	TT	TT	TT	AA	TT	TA	TT	TA	TT
m1195254	AA	AA	AA	AA	AA	AA	AA	AA	AA	AA	AA	AA	AA	AA	AA	AA	AA	AA	AA	AA	AA	AA	AA	AA	AA	AA	AA	AA	AA	AA	AA	TT	AA	AA	AA	AA	AA	AA	AA	TT	AA	AA	AA	AA	AA	AA	AA	AA	AA
m1075651	AA	AA	AA	TA	AA	AA	TA	AA	AA	AT	AT	AA	AA	TT	AA	AA	AA	AA	AA	AA	AA	AA	TT	AA	AA	AA	AA	AA	AA	AA	AA	AA	AT	AA	AA	AA	TT	AA	AA	AA	AA	TT	AA	AA	TT	AA	TA	AA	TA
m1311493	AA	AA	AA	TT	AA	AA	TA	AA	AT	AA	AA	AA	AA	TT	AA	AA	AA	AA	AA	AA	AA	AA	TT	AT	AA	AA	AA	AA	AA	AA	AA	AT	AT	AA	AT	AA	TA	AA	AA	AA	AA	TT	AA	AA	TT	AA	TA	AA	TA
m1000407	AA	AA	AA	AA	AA	AA	AA	AT	TA	TA	AT	AT	TA	AA	TT	AA	TT	TA	AA	AA	AT	AA	AA	TA	AT	AA	AA	TT	TT	AA	AT	AA	TA	AT	AA	AA	AA	TA	AT	AA	AA	AA	AA	AT	AA	TA	AT	AA	AT
m1218927	AA	AA	AA	AA	AA	AA	AT	AA	AA	AA	AT	AT	AA	AA	AA	AA	AA	AA	AA	AA	AT	AA	AT	AA	AT	TT	TT	AA	AA	AA	AA	AA	AA	AA	AA	AA	AA	AA	AA	AA	AA	AA	AA	AA	AA	AA	AA	AA	AA
m1111624	TA	TT	AA	TT	TT	TT	TT	AA	TT	TA	AA	TT	TT	TT	TT	TT	TT	AA	TT	TT	TT	AA	TT	TT	TT	TT	TT	TT	AA	TT	AA	TT	AA	TA	TT	TT	TT	AA	TT	TT	TT	TT	TT	AA	TT	TT	TT	TT	TT
m1090721	AA	AA	TT	AA	AA	AA	AA	TT	AA	AT	TA	AA	AA	AA	AA	AA	AA	TT	AA	AA	AA	TT	AA	AA	AA	AA	AA	AA	TA	AA	TT	AA	TT	AT	AA	AA	AA	TT	AA	AA	AA	AA	AA	TT	AA	AA	AA	AA	AA
m2276618	AA	AA	AA	AA	AT	AT	AA	AT	TA	TA	AT	AT	AT	AA	TT	AA	TT	TA	AA	AA	AT	AA	AA	TT	AA	AA	AA	AT	TT	AA	AT	AA	TA	AT	AT	AA	AA	TA	AT	AA	AA	AA	AA	AT	AA	TA	AT	AT	AT
m1398743	TT	TT	AA	TT	AA	TT	TA	TA	AT	AT	TA	TA	TT	TT	AA	TT	AA	AT	TT	TT	TA	TT	TT	AA	TT	TT	TT	TT	AA	TT	TA	TT	AT	TA	TT	TT	TA	AT	TA	TT	AT	TT	TT	TA	TT	AT	TA	TA	TA
m1102783	AA	AA	AA	AA	AA	AT	AA	TT	AA	AA	AT	TA	AA	AA	AA	AA	AA	AA	TT	TT	AA	AA	AA	AA	AA	AA	AT	AA	AA	TT	AA	TT	AA	AA	AA	TA	AA	AA	AA	AT	AA	AA	TT	AA	AA	AT	AA	AA	AA
m1309543	AA	AA	AA	AA	AA	AT	AA	TT	AA	AA	AA	TT	AA	AA	AA	AA	AA	AA	TT	TT	AA	AA	AA	AA	AA	AA	AA	AA	AA	TT	AA	TT	AA	AA	AA	TA	AA	AA	AA	AT	AA	AA	TT	AA	AA	AT	AA	AA	AA
m992437	TT	TT	AA	TA	AA	AA	TA	AA	TT	AA	AA	AA	AT	TT	TA	TA	TA	AA	AA	AA	TT	TT	TT	AT	AA	AA	AA	AA	AA	AA	TT	TA	AT	AA	TT	TA	TT	AA	AA	TA	AA	TT	AA	TT	TT	AT	TA	AT	TA
m1061645	TT	AA	TT	AT	AA	TT	AT	TT	AT	AA	TA	TA	TT	AA	AA	AT	AA	AA	TA	TT	TT	TT	AA	TT	TT	TT	TT	TT	AA	TT	AA	AA	AA	TA	AA	AT	AA	AT	TA	AT	TT	AA	AA	AA	AT	AT	AA	TT	AA
m1105390	AA	AA	TT	TT	AA	AT	TA	AA	TA	TA	AA	AA	AA	TT	TT	TA	TT	TT	AA	AA	TA	AA	TT	AA	AA	AA	AT	AA	TT	AA	AT	TT	TT	AT	TT	TA	TT	TA	AA	TT	TT	TT	AA	AT	TT	TA	TA	AT	TT
m980915	AT	AA	AA	AT	AA	AA	AA	TT	AT	TT	TA	TT	AA	AA	AT	TT	AT	TT	TT	TT	AT	AA	AA	AA	AA	AA	TT	AA	TT	TT	AA	TT	TT	AT	AA	AA	AA	TA	AA	AT	TT	AA	TT	AA	AA	TA	AA	TT	AA
m1005033	TT	TT	AA	TT	AA	TT	TT	TT	AT	AT	TT	TA	TT	TT	AA	TT	AA	AT	TT	TT	TA	TT	TT	AA	TT	TT	TT	TT	AA	TT	TA	TT	AT	TA	TT	TT	TT	AT	TA	TT	AT	TT	TT	AA	TT	AT	TA	TA	TA
m1091170	AA	TT	AA	AA	AT	AA	AA	TT	AA	AA	TA	TT	AA	AA	AA	TT	AA	AA	TT	TT	AA	AA	AA	AA	AA	AA	TT	AA	AA	TT	AA	TA	AA	AA	AA	TA	AA	AA	AA	AT	AA	AA	TT	AA	AA	AA	AA	TT	AA
m1715348	TT	AA	TT	TT	TT	TT	TT	TT	TT	TT	AT	AT	TT	TT	TT	TT	TT	TT	AA	AA	TT	TT	TT	AA	TT	TT	AA	TT	TT	TT	TT	TT	TT	TT	TT	TT	TT	TT	TT	TT	TT	TT	TT	TT	TT	TA	TT	TT	TT
m2256281	TT	TT	TT	TA	AA	AA	TA	AA	TA	AA	TA	TT	AT	TT	TT	TT	TA	AA	TT	TT	TT	AA	TT	AT	AA	AA	TT	TT	AA	AA	AA	AT	AT	AA	TT	TA	TA	AA	AA	TA	AA	TT	AA	TT	TT	AT	TT	AA	TA
m100299507	AA	TT	AA	TT	AA	TT	TA	AA	TA	TA	TA	AA	AA	TT	AA	TT	TT	TT	AA	AA	TA	AA	TT	AT	AA	AA	TT	AA	TT	TT	AT	TT	TT	TT	TT	AA	AA	TT	AT	TT	TT	TT	TT	AA	AA	TT	TA	AT	TT
m1096770	TT	TT	AA	AA	AA	AA	AA	AA	AA	AA	AA	AA	AA	AA	AA	AA	AA	AA	AA	AA	AA	AA	AA	AA	AA	AA	AA	AA	AA	AA	TT	AA	AA	AA	AA	AA	AA	AA	AA	AA	AA	AA	AA	TT	AA	AA	AA	AT	AA
m1125482	AA	AA	AA	AA	AA	AA	AA	AA	AT	TA	AA	AA	AA	AA	AA	AA	AA	AA	AA	AA	AA	AA	AA	AA	AA	AA	AA	AA	TA	AA	AA	AA	AA	AT	AA	AA	AA	TA	AA	AA	TT	AA	AA	AA	AA	TA	AA	AA	AA
m1094665	TA	AA	AA	AA	AA	TT	AA	AA	AA	AA	AA	AT	AA	AA	AA	AA	AA	AA	TT	AA	AA	TT	AA	AA	AA	AA	AA	TT	AA	AA	AA	AA	AA	AA	AA	TA	AA	AA	AA	AA	AA	AA	AA	TA	AA	AT	AA	AA	AA
m100299512	TA	AA	AA	AA	TT	TT	AT	TT	AT	TA	AT	AT	TA	AA	AA	AA	AA	AA	AA	AA	AT	TT	AA	AT	TT	TT	AA	AA	AA	AA	TT	AA	AA	TA	AA	AT	AT	AA	TT	AA	AA	AA	TT	TA	AA	AA	AT	TT	AA
m995319	AA	AA	TT	AA	TA	AA	AT	AT	TA	TA	AT	AT	AA	AA	TT	AA	TT	TA	AA	AA	AT	AA	AA	TT	AA	AT	AA	TT	TT	AA	AT	AA	TA	AT	AT	AA	AA	TA	AT	AA	TA	AA	AA	AT	AA	TA	AT	AT	AT
m1280642	TT	TT	TT	TT	TA	TT	TT	TT	TT	TT	TT	TT	TT	TT	TT	TT	TT	TT	TT	TT	TT	TT	TT	AT	TA	AT	TT	TT	TT	TT	TT	TT	TT	AT	TT	AT	TA	TA	TA	TT	TT	TT	TT	TT	TT	TT	TT	TT	TT
m1092915	AA	AA	AA	TA	AA	AA	TA	AA	TA	AA	AA	AT	AA	TT	TA	AA	TA	AA	AA	AA	TA	AA	TT	AA	AA	AA	AA	AA	AA	AA	AA	AA	TA	AA	TT	AT	TA	AA	AA	TA	AA	TT	AA	AT	TT	AT	TA	AA	TA
m4664097	TT	TT	TT	AA	TT	TT	AT	AA	AA	TT	AA	AA	TT	AA	AA	AA	AA	AA	AA	AA	AA	TT	AA	TT	TT	TT	AA	AA	AA	AA	TT	AA	AA	TA	AA	AA	AA	AA	TT	AA	AA	AA	AA	TA	AA	AA	TT	TA	AA
m4395438	TT	TT	AA	AT	TT	TT	AT	TT	AT	TT	AA	AT	TA	AA	AA	AA	AA	TT	AA	AA	AT	TT	AA	AA	TT	TT	AA	AA	TT	TT	TT	AA	AA	TT	AA	TT	AT	TT	TT	AA	TT	AA	TT	TT	AA	AA	AT	TT	AA
m1091277	AA	TT	AA	AA	TT	TT	AA	AA	AA	AA	AA	AA	AA	AA	AA	AA	AA	AA	AA	AA	AA	AA	AA	TT	AA	TT	AA	AA	AA	AA	AA	AA	AA	TA	AA	AA	AA	AA	TT	AA	AA	AA	AA	AA	AA	AA	AA	AA	AA
m3064937	AA	AA	AA	TA	AA	AT	TA	TT	TT	TT	TA	TT	AA	TT	TT	TT	TT	TT	TT	TT	TT	TT	TT	AA	AA	AA	TT	AA	TT	TT	TT	TT	TA	AA	TT	AT	TA	AT	AA	TT	TT	TT	TT	TT	TT	TT	AA	TT	TT
m1053840	AA	AA	AA	TT	AA	AT	TA	TT	TA	AA	TA	TT	AT	TT	TA	TT	TA	AT	TT	TT	TT	TT	TT	AA	AA	AA	TT	AA	AT	TT	TT	TT	TA	AA	TT	AT	TA	AA	AA	TT	TT	TT	TT	TT	TT	AT	TA	TT	TA
m1013788	AA	TT	AA	AA	AT	AA	AT	AA	AA	AA	AA	AA	AA	TA	AA	AA	AA	AA	AA	AA	AA	AA	TT	AA	AA	AA	AA	AA	AT	AA	AA	AT	AA	AA	AA	TA	AA	AA	AA	AA	AA	AA	AA	AA	AA	AA	AA	AA	AA
m1115339	AT	AA	AA	TA	AA	AA	TA	TT	TT	AT	TT	TT	AA	TT	TT	TT	TT	TT	TT	TT	TT	AA	TT	AA	AA	AA	TT	TT	TT	TT	AA	TT	TT	AT	TT	TT	TT	TT	AA	TT	TT	TT	TT	AA	TT	TT	AA	AT	TT
m2253468	AA	AA	TT	AA	AT	AA	AT	TT	AT	TA	AA	AA	AA	AA	AT	AA	AT	TT	AA	AA	AA	AA	AA	AA	TA	AA	AA	TT	TA	AA	AA	AA	AT	AT	AA	AA	AT	TA	AA	AA	AA	AA	AA	AA	AA	TA	TA	AT	AT
m1166907	AA	AA	AA	TA	AA	AA	TA	AA	AA	AT	AA	AA	AA	TT	TT	AA	TT	AA	AA	AA	TA	AA	TT	AA	AA	AA	AT	AA	AA	AA	AA	AA	TA	AA	TT	AT	TT	AA	AA	AT	AA	TA	AA	AA	TT	AT	AA	AA	TA
m1253241	AA	AA	AA	TA	AA	AT	TA	AA	AT	AA	AT	AA	AA	TT	TA	AA	TA	AA	AA	AA	TA	AA	TT	AA	AA	AA	AA	TT	AA	AA	AA	AT	TA	AA	TT	AT	TA	AA	AA	AT	AA	TT	AA	AT	TT	AT	AT	AA	TA
m1312078	AA	AA	AA	TA	AA	AA	TT	AA	AA	AA	AA	AA	AA	TT	TT	AA	TT	AA	AA	AA	TT	AA	TT	AA	AA	AA	AA	AA	AA	AA	AA	AA	TA	AA	TT	AT	TT	AA	AA	AT	AA	TT	AA	AA	TT	AA	AA	AA	TA
m1219214	AA	AA	AA	TA	AA	AA	TA	AA	AA	AA	AA	AA	AA	TT	TT	AA	TA	AA	AA	AA	TT	AA	TT	AA	AA	AA	AA	AA	AA	AA	AA	AA	TA	AA	TT	AT	TT	AT	AA	AT	AA	TT	AA	AT	TT	AT	AA	AT	TA
m1150748	TT	TT	TT	AA	TT	TT	AT	TT	TT	TT	TT	TT	TT	AA	AA	TT	AT	TT	TT	TT	AA	TT	AA	TT	TT	TT	TT	TT	TT	TT	TT	TT	TT	TT	AA	TT	AT	TT	TT	TA	TT	AA	TT	TA	AA	TA	TT	TT	AA
m1109808	AA	AA	TT	AA	AA	AA	AT	TT	AT	TT	AA	AA	AA	AA	AA	AA	AT	TT	AA	AA	AA	AA	AA	AA	TT	AA	AA	TT	TA	AA	AA	AA	AT	AT	AA	AA	AA	TA	AA	AA	AT	AA	AA	AA	AA	TA	TA	AT	AT
m1212284	AA	AA	AA	TT	AA	AA	TA	AA	AT	AA	AA	AA	AA	TT	TT	AA	TA	AA	AA	AA	TA	AA	TT	AA	AA	AA	AA	AA	AA	AA	AA	AA	TA	AA	TT	AA	TT	AA	AA	AT	AA	TT	AA	AT	TT	AT	AT	AA	TA
m1095360	TT	TT	AA	TT	TT	TT	TT	AA	TA	AT	TT	TT	TT	TT	TA	TT	TA	AT	TT	TT	TT	TT	TT	TT	TT	TT	TT	TT	AA	TT	TT	TT	TA	TA	TT	TT	TT	AT	TT	TT	TA	TT	TT	TT	TT	AT	TT	TA	TT
m1220348	AA	AA	AT	AT	AA	AA	AA	AA	AA	AA	AA	AA	AA	AA	AA	AA	AA	AA	AA	AA	AA	AA	AA	AA	AA	AA	AA	AA	AA	AA	AA	AA	AA	TA	AA	AA	AA	AA	TA	AA	AA	AA	AA	AA	AA	AA	AA	AA	AA
m1076524	AA	AA	AA	AA	TA	TT	AA	AA	AT	AT	AA	AA	AT	AA	AA	AA	AA	AA	AA	AA	AA	AA	AA	AA	AA	AA	TT	AA	AT	TT	AA	TT	AA	AA	AA	TA	AA	AA	AA	AA	AA	AA	AA	AA	AA	AA	TA	AA	AA
m1027050	AA	AA	AA	TA	AA	AA	TA	AA	AA	AA	AT	AA	AA	TA	TT	TT	TA	AA	AA	AA	AA	AA	TT	TT	AA	AA	AA	AA	AA	AA	AA	AT	TT	AA	AT	AA	TA	AA	AA	AT	AA	TT	AA	AA	TT	TA	AA	AA	TT
m1717735	AA	AA	AA	TA	AA	AA	TA	AA	AA	AA	AT	AA	AA	TA	TT	TT	TA	AA	AA	AA	AA	AA	TT	TT	AA	AA	AA	AA	AA	AA	AA	AA	TT	AA	AT	AA	TT	AA	AA	AT	AA	TT	AA	AT	TT	TA	AA	AA	TT
m1219129	AA	AA	AA	TA	AA	AA	TA	AA	AT	AT	AT	AA	AA	TA	TT	TT	TA	AA	AA	AT	AA	AA	TT	TT	AA	AA	AT	AA	AA	AA	AT	AT	TA	AT	AT	AA	TA	AA	AA	AT	AA	TA	AA	AT	TT	TT	AA	AA	TT
m1068094	AA	AA	AA	TA	AA	AA	TA	AA	AA	AA	AT	AA	AA	TA	TT	TT	TA	AA	AA	AA	AA	AA	TT	TT	AA	AA	AA	AA	AA	AA	AA	AT	TT	AT	AT	AA	TA	AA	AA	AT	AA	TT	AA	AT	TT	TA	AA	AA	TT
m990692	AA	AA	TT	AA	TT	TA	AA	AA	AT	AT	AA	TA	TA	AA	AA	AA	AA	AA	TT	TT	AA	TT	AA	AA	AA	AA	TT	AA	TA	TT	TT	TA	AA	TA	AA	TA	AA	AT	TT	TA	TT	AA	TT	AA	AA	AA	TA	AA	AA
m1216643	TT	TT	AA	AA	AA	AA	AT	TT	TA	TA	TA	AA	AA	AA	AA	AA	AT	AA	AA	AA	TT	AA	AA	AA	TT	TT	AA	AA	AA	AA	AA	AA	AA	AA	AA	AT	AA	AA	AA	AA	AA	AA	AA	AA	AA	AA	AA	AT	AA
m5582461	AA	AA	AA	AA	AT	AT	AT	TT	AA	AT	AT	AA	TA	AA	AA	AA	AA	AA	AA	AA	AA	AA	TA	TA	AA	AA	AA	AA	AA	AA	AA	AA	AA	AA	AA	AA	AA	AA	AA	AA	AA	AA	AA	AA	TT	AT	AA	AA	AA
m1082841	AA	AA	AA	AT	AT	AT	AT	AA	AT	AT	AT	TA	TT	AT	AA	AA	AA	AT	TT	TT	AA	AA	AA	TA	AA	AA	TA	AA	TT	AA	AA	AT	AA	TA	AA	TA	TA	AT	TA	TA	AA	AA	AA	TT	AA	AA	TT	AA	AA
m1124354	AA	AA	AA	AA	AA	AA	AA	AA	AA	AA	AA	AA	AA	AT	AA	AA	AA	AT	AA	AA	AA	AA	AA	AA	AA	AA	AA	AA	AA	AA	AA	AA	AA	AA	TA	AT	AA	AA	AA	AA	AA	AA	AA	AA	AA	AA	AT	AA	AA
m1086479	AA	AA	AA	TA	AA	AA	TA	AA	AA	AT	AT	AA	AA	TT	TA	TT	TA	AT	AA	AA	AA	AA	TT	TT	AA	AA	AA	AA	AA	AA	AA	AA	TA	AT	TT	AT	TA	AA	AA	AT	AA	TT	AA	AT	TT	TA	AT	AA	TT
m1218153	AA	AA	AA	AA	AA	AA	AA	AA	AA	AA	AA	AA	AA	AA	AA	AA	AA	AT	AA	AA	AA	AA	AA	AA	AA	AA	AA	AA	AA	AA	AA	AA	AA	AA	TA	AT	AA	AA	AA	AA	AA	AA	AA	AA	AA	AA	AT	AA	AA
m1142583	TT	AA	AA	AA	AA	AA	AT	TT	AA	TT	AA	AA	AA	AA	AA	AA	AA	TT	AA	AA	AA	TT	AA	TT	AA	AA	AA	AA	AA	AA	TA	AA	TT	AT	AA	TT	TA	TA	AA	AT	AA	AA	AA	AT	AA	AA	TA	AA	AA
m1024266	AA	AA	AA	AA	AA	AA	AA	AA	AA	TA	AA	AT	AA	AA	AA	AA	AA	TA	AA	AA	AA	AA	AA	AA	AA	AA	AA	AA	AT	AA	TT	AA	AA	AT	AA	AA	AA	TT	AA	AA	AA	AA	AA	AA	AA	AT	AA	AA	AA
m1250769	AA	AA	TT	TT	TT	TA	TA	AA	AT	TA	AT	TT	TT	TT	TT	TT	TA	TT	TA	TT	AT	TT	TT	TT	AA	AA	TT	TT	TT	TT	TA	TT	TT	TT	TT	TA	TT	TA	TT	TT	TT	TT	TT	TT	TT	TT	TT	TT	TT
m2255314	AA	AA	AA	AA	AA	AA	AT	AA	AA	AA	AA	AA	AT	AA	AA	AA	AA	AA	AA	AA	AA	AA	AA	TT	AA	AA	AA	AA	AA	AA	AA	AA	AA	AA	AA	TA	TA	AA	AA	AT	AA	AA	AA	AT	AA	AA	TA	AA	AA
m1262350	AA	AA	AA	AA	AA	AA	AT	AA	AA	AA	AA	AA	AA	AA	AA	AA	AA	AA	AA	AA	AA	AA	AA	AT	AA	AA	AA	AA	AA	AA	AA	AA	AA	AA	AA	TA	TA	AA	AA	AT	AA	AA	AA	AT	AA	AA	TA	AA	AA
m100303149	AA	AA	AA	AA	AA	AA	AT	AA	AA	AA	AA	AA	AA	AA	AA	AA	AA	AA	AA	AA	AA	AA	AA	AT	AA	AA	AA	AA	AA	AA	AA	AA	AA	AA	AA	TA	TA	AA	AA	AT	AA	AA	AA	AT	AA	AA	TA	AA	AA
m7940660	TT	TT	TT	TA	TT	TT	TT	TT	TT	TT	TT	TA	AA	TT	TT	TT	TT	TT	AA	TT	TT	TT	TT	TT	TT	TT	TT	TT	TT	TT	TT	TT	TT	AT	TT	TT	TT	TA	AT	TT	TT	TT	TT	TT	TT	TT	TT	TT	TT
m1218916	AA	AA	AA	AA	AA	AA	AA	AA	AA	AA	AA	AA	AA	AA	AA	AA	AA	AA	AA	AA	AA	AA	AA	TT	AA	AA	AA	AA	AA	AA	AA	AA	AA	AA	AA	TA	TT	AA	AA	AT	AA	AA	AA	AA	AA	AA	TT	AA	AA
m100273834	AA	AA	AA	AA	AA	AA	AA	AA	TA	TA	AA	AA	AA	AA	TT	AA	AA	AA	AA	AA	AA	AA	AA	TT	AA	AA	AA	AA	AT	AA	AA	AA	AT	AT	AA	AA	AA	AA	AA	AA	AA	AA	AA	AA	AA	AA	AA	AA	AA
m989418	AA	AA	AA	AA	AA	AA	AA	AA	TA	TA	AA	AA	AA	AA	TT	AA	AA	AA	AA	AA	AA	AA	AA	TT	AA	AA	AA	AA	AT	AA	AA	AA	AT	AT	AA	AA	AA	AA	AA	AA	AA	AA	AA	AA	AA	AA	AA	AA	AA
m1861740	TT	TT	TT	TT	TT	TT	TT	TT	AT	AT	TT	TT	TT	TT	AA	TT	TT	TA	TT	TT	TT	TT	TT	AA	TT	TT	TT	TT	TA	TT	TT	TT	TA	TA	TT	TT	TT	TT	TT	TT	TT	TT	TT	TT	TT	TA	TT	TT	TA
m5970957	AA	TT	AT	AT	TT	TT	TT	AA	AT	TT	AT	TT	TT	AT	TT	AA	AA	TT	TA	TT	AA	TT	AA	AA	TT	AT	TA	AT	TT	TT	TT	TT	AT	TT	TT	TA	AT	TT	TT	TT	TT	AA	TT	TT	AA	TT	TA	TT	AA
m1126859	AA	AA	AA	AA	AA	AA	AA	AA	AA	AA	AA	AT	AA	AA	AA	AA	AA	AA	AA	AA	AA	AA	AA	TT	AA	AA	AA	AA	AA	AA	AA	AA	AA	AA	AA	TA	TT	AA	AA	AT	AA	AA	AA	AT	AA	AA	TT	AA	AA
m1052021	AA	AA	AA	AA	AA	AA	AA	AA	AA	AA	AA	AA	AA	AA	AA	AA	AA	AA	AA	AA	AA	AA	AA	TT	AA	AA	AA	AA	AA	AA	AA	AA	AA	AA	AA	TA	TA	AA	AA	AT	AA	AA	AA	AA	AA	AA	TT	AA	AA
m1216949	AA	AA	AA	AA	AA	AA	AT	AA	AA	AA	AA	AA	AA	AA	AA	AA	AA	AA	AA	AA	AA	AA	AA	TT	AA	AA	AA	AA	AA	AA	AA	AA	AA	AA	AA	TA	TA	AT	AA	AT	AA	AA	AA	AA	AA	AA	TT	AA	AA
m1104683	AA	AA	AA	AA	AA	AA	AA	AA	AA	AA	AA	AA	AA	AA	AA	AA	AA	AA	AA	AA	AA	AA	AA	TT	AA	AA	AA	AA	AA	AA	AA	AA	AA	AA	AA	TA	TT	AA	AA	AT	AA	AA	AA	AA	AA	AA	TT	AA	AA
m1113363	TT	TT	AA	TT	TT	TT	TT	TT	TA	AA	TA	TT	AA	TT	TA	TT	TT	AT	TT	TT	TA	TT	TT	TT	TT	TT	TT	AT	TA	TT	AA	TT	TA	TA	TT	TT	TT	AT	TA	TT	AA	TT	AA	TT	TT	TA	TT	TA	TT
m1200653	AA	AA	TT	AA	AA	AA	AA	AA	AA	TA	AT	AA	TA	AA	AT	AA	AA	TA	AA	AA	AT	AA	AA	AA	AA	AA	AA	TT	AT	AA	TT	AA	AT	AT	AA	AA	AA	TA	AT	AA	TT	AA	TT	AA	AA	AT	AA	AT	AA
m992268	TT	TT	TT	TT	TT	TT	TA	TT	AT	TT	AT	TA	TT	TT	TT	TT	TT	TT	TT	TT	AT	TT	TT	TT	TT	TT	AT	TT	TT	TT	TT	TT	TT	TT	TT	TT	TT	TT	TT	TA	TT	TT	TT	TT	TT	TT	TT	TT	TT
m1056037	TT	TT	AA	AT	AA	AA	AA	AA	AA	AA	AT	AA	AA	AA	AA	AT	AA	AA	AA	AA	AA	AA	AA	AA	AT	AA	AA	AA	AA	AA	AA	AA	AA	TA	AA	AT	AT	AT	TA	AA	AA	AA	AA	AA	AA	AA	AA	AA	AA
m1103494	AA	AA	AA	AA	AA	AA	AA	AA	AA	AA	AA	AA	AA	AA	AA	AA	AA	AA	AA	AA	AA	AA	AA	AA	AA	AA	AA	AA	AA	AA	AA	AA	AA	TA	AA	AA	AA	AA	TA	AA	AA	AA	AA	AA	AA	AA	AA	AA	AA
m1132581	AA	AA	AA	AA	AA	AA	AT	AA	AA	AA	AA	AT	AA	AA	AA	AA	AA	AA	AA	AA	TA	AA	AA	AA	TT	AA	TT	AA	AA	AA	AA	AA	AA	AA	AA	AA	AA	AA	AA	AA	AA	AA	AA	AA	AA	AA	AA	AT	AA
m5323445	TT	TT	AA	TT	TT	TT	TT	TT	TT	AA	TA	TT	AA	TT	TA	TT	TT	AA	TT	TT	TA	TT	TT	TT	TT	TT	TT	AA	TA	TT	AA	TT	TA	TA	TT	TT	TT	AA	TA	TT	AA	TT	AA	TT	TT	TA	TT	TT	TT
m1075962	AA	AA	TT	AA	AA	AA	AA	AA	AA	AA	AT	AA	TA	AA	AA	AA	AA	AA	AA	AA	AA	AA	AA	AA	AA	AA	AA	TA	AA	AA	AA	AA	AA	AA	AA	AA	AA	AA	AT	AA	TT	AA	TT	AA	AA	AA	AA	AT	AA
m1046207	AA	AA	TT	AA	AA	AA	AA	AA	AA	TT	AT	AA	TT	AA	AA	AA	AA	TA	AA	AA	AA	AA	AA	AA	AA	AA	AA	TT	AT	AA	TT	AA	AT	AT	AA	AA	AA	TA	AT	AA	TT	AA	TT	AA	AA	AT	AA	TT	AA
m1091056	AA	AA	TA	AA	AA	AA	AA	AA	AA	AA	AT	AA	TT	AA	AA	AA	AA	AA	AA	AA	AA	AA	AA	AA	AA	AA	AA	TT	AA	AA	AA	AA	AA	AA	AA	AA	AA	AA	AT	AA	TT	AA	TT	AA	AA	AA	AA	AT	AA
m983153	AA	AA	AA	TA	AA	AA	AT	AA	AA	AA	AA	AA	AA	AT	AA	AA	TA	AA	AA	AA	AA	AA	AA	AA	AA	AA	AA	AA	AA	AA	AA	AA	TT	AA	AA	AA	AA	AA	AA	AA	AA	AA	AA	AA	TT	AA	AA	AA	TT
m2275820	AT	AA	TT	AA	AA	AA	AA	AA	AA	TA	AT	AA	TT	AA	AT	AA	AA	TA	AA	AA	AT	AA	AA	AA	AA	AA	AA	TT	AT	AA	TT	AA	AT	AT	AA	AA	AT	TA	AA	AA	TT	AA	TT	AA	AA	AT	AA	AT	AA
m33847263	TT	TT	AA	TT	TT	TT	TT	TT	TT	AA	TT	TT	AT	TT	TT	TT	TT	AT	TT	TT	TA	TT	TT	TT	TT	TT	TT	AA	TA	TT	AA	TT	TA	TA	TT	TT	TT	AA	TT	TT	AA	TT	AA	TT	TT	TA	TT	TA	TT
m1212042	AA	AA	TT	AA	AA	AA	AA	AA	AA	TA	AA	AA	TA	AA	AA	AA	AA	TT	AA	AA	AA	AA	AA	AA	AA	AA	AA	TT	AA	AA	TT	AA	AA	AT	AA	AA	AA	TA	AT	AA	TT	AA	TT	AA	AA	AT	AA	AT	AA
m1695196	AA	AA	TT	AA	AA	AA	AA	AA	AA	TA	AT	AA	TA	AA	AA	AA	AA	TA	AA	AA	AT	AA	AA	AA	AA	AA	AA	TT	AT	AA	TT	AA	AT	AT	AA	AA	AA	AA	AA	AA	TT	AA	TT	AA	AA	AT	AA	AT	AA
m999513	AA	AA	TT	AA	AA	AT	AA	AA	AA	TA	AT	AA	TT	AA	AA	AA	AA	TA	AA	AA	AT	AA	AA	AA	AA	AA	AA	TT	TA	AA	TT	AA	AT	AT	AA	AA	AA	TA	AT	AA	TT	AA	TT	AA	AA	AT	AA	AT	AA
m1107847	TT	AA	AA	TT	TT	TT	TT	TT	TA	TT	TA	TT	AA	TA	TT	TT	TT	TT	AA	TT	TA	TT	TT	AA	TT	TA	TT	AA	AA	TT	AA	AT	TA	TT	AA	AT	TT	TT	TT	TA	AA	TT	AA	AA	TT	TT	AA	TT	TT
m1089832	AA	AA	AA	AA	AA	AA	AT	AA	AA	AA	AA	AT	AA	AA	AA	AA	AA	AA	AA	AA	TA	AA	AA	AA	TT	AA	TT	AA	AA	AA	AA	AA	AA	AA	AA	AA	AA	AA	AA	AA	AA	AA	AA	AA	AA	AA	AA	TA	AA
m1090449	AA	AA	TT	AA	AA	AA	AA	AA	AA	TT	AA	AA	TA	AA	AA	AA	AA	TT	AA	AA	AT	AA	AA	AA	AA	AA	AA	TT	AA	AA	TT	AA	AT	AT	AA	AA	AA	TA	AA	AA	TT	AA	TT	AA	AA	AT	AA	AA	AA
m3064370	AA	AA	TT	AA	AA	AT	AT	AA	AT	TA	AT	AT	TT	AA	AT	AT	AA	TA	AA	AA	TA	AA	AA	AT	AA	AA	TT	TT	TA	AA	TT	AA	AT	AT	AA	AA	AA	TA	AT	AA	TT	AA	TT	AA	AA	AT	AA	TA	AA
m5971295	TT	TT	TT	TA	TT	TT	TT	TT	TT	TT	TT	TT	TT	TT	TT	TA	TT	TT	TT	TT	TT	TT	TT	TT	TT	TT	TT	TT	TT	TT	TT	TT	TT	AT	TT	TA	TA	TA	TA	TT	TT	TT	TT	TT	TT	TT	TT	TT	TT
m1020174	AA	AA	TT	AA	AA	AT	AA	AA	AA	TA	AT	AA	TA	AA	AT	AA	AA	TA	AA	AA	AT	AA	AA	AA	AA	AA	AA	TT	TA	AA	TT	AA	AT	AT	AA	AA	AA	TA	AT	AA	TT	AA	TT	AA	AA	AT	AA	AT	AA
m100296501	TT	TT	AA	TT	TT	TA	TT	TT	TA	AT	TA	TT	AA	TT	TA	TT	TT	AA	TT	TT	TA	TT	TT	TT	TT	TT	TT	AA	AT	TT	AA	TT	TA	AA	TT	TT	TT	AA	AA	TT	AA	TT	AA	TT	TT	AA	TT	TA	TT
m1051462	TT	TT	AA	TT	TT	TA	TT	TT	TT	AA	TA	TA	AT	TT	TA	TT	TT	AT	TT	TT	AA	TT	TT	TT	TT	TT	AA	AA	AT	TT	AA	TT	TA	TA	TT	TT	TT	AA	TA	TT	AA	TT	AA	TT	TT	TA	TT	AT	TT
m981498	AA	AA	AA	TA	AA	AA	AA	AA	AA	AA	AA	AA	AA	AT	AA	AA	TA	AA	AA	AA	AA	AA	AA	AA	AA	AA	AA	AA	AA	AA	AA	AT	TT	AA	AA	AA	AA	AA	AT	AA	AA	AT	TA	AA	TT	TA	TA	AA	TT
m5411536	TT	TT	TT	AA	TT	TT	TA	TT	TT	TT	TA	TT	TT	TA	TT	TT	AT	TT	TT	TT	TT	TT	TT	TT	TT	TT	TT	TT	TT	TT	TT	TT	AT	TT	TT	TT	TT	TT	TT	TT	TT	TT	TT	TT	AA	TT	TT	TT	AA
m1338444	AA	AA	AA	TA	AA	AA	TT	AA	AA	AA	AA	AT	AA	AT	AA	AA	TA	AA	AA	AA	AA	AA	AA	AA	AA	AA	AA	AA	AA	AA	AA	AA	TA	AA	AA	AA	AA	AA	AA	AA	AA	AA	AA	AA	TT	AA	AA	AA	TT
m989151	AT	TT	TT	AA	AA	AA	AT	AA	TA	TA	AT	AA	AA	AA	AT	AA	TT	TA	AA	AA	AT	AA	AA	AA	AA	AA	AA	AA	TA	TT	TT	AA	TT	AT	AA	AA	AA	TA	AA	TT	AA	AA	AA	AA	AA	TT	AA	AA	AA
m2259214	AA	TT	AA	AA	AA	AA	AA	AA	AA	AA	AA	AA	AA	AA	AA	AA	AA	AT	AA	AA	AA	AA	AA	TT	AA	AA	AA	AA	AA	AA	AA	AA	AA	AA	AA	TA	AA	AA	AA	AT	AA	AA	AA	AA	AA	AA	TT	AA	AA
m1077152	AA	AA	AA	AT	AA	AA	AT	AA	AA	AA	AA	AA	AA	AT	AA	AA	TA	AA	AA	AA	AA	AA	AA	AA	AA	AA	AA	AA	AA	AA	AA	AA	TA	AA	AA	TA	AA	AA	AA	AA	AA	AA	AA	AA	TT	AA	AT	AT	TT
m5411953	TA	TT	AT	AA	TT	TT	AT	TT	AT	TA	TA	TA	AT	TT	TT	TT	AA	TT	TT	TT	TT	TT	AA	AT	AA	TT	TT	TT	TT	TT	AA	AA	AT	AT	TT	AT	AA	TA	AA	TT	TA	TA	AA	TA	TA	AT	TT	TT	AA
m1217329	AA	TT	AA	AA	AA	AA	AA	AA	AA	AA	AA	AA	AA	AA	AA	AA	AA	AA	AA	AA	AA	AA	AA	AA	TT	AA	AA	AA	AA	AA	AA	AA	AA	AA	AA	TA	AA	AA	AA	AA	AA	AA	AA	AA	AA	AA	TA	AA	AA
m1237234	TT	TT	AA	TT	TT	TA	TT	TT	TT	AT	TA	TT	AT	TT	TA	TT	TT	AA	TT	TT	TA	TT	TT	TT	TT	TT	TT	AA	AT	TT	AA	TT	TA	TA	TT	TT	TT	AT	AT	TT	AA	TT	AA	TT	TT	TA	TT	AT	TT
m1210082	AA	TT	TT	AA	AA	AA	AA	AA	AT	TA	AT	AA	TT	AT	AA	AA	AA	AA	TT	AA	AT	AA	AA	AA	AA	AA	AA	TT	TT	AA	TT	TT	AT	AT	TT	AA	AA	TA	TA	AA	TT	AA	TT	TT	AA	AT	TT	TA	AA
m2276382	TA	TT	TT	TT	TT	TT	TT	TT	TA	TT	TA	TT	TT	TA	TT	TT	TT	TT	AA	TT	TT	TT	TT	TT	TT	TT	TT	TT	TT	TT	TT	TT	TT	TT	TT	TT	TT	TT	TT	TT	TT	TT	TT	AA	TT	TT	TT	TT	TT
m1031360	AA	TT	AA	AA	AA	AA	AT	AA	AA	AA	AT	AA	AA	TA	AA	AA	TA	AA	AA	AA	AA	AA	AA	AA	AA	AA	AA	AA	AA	AA	AA	AA	TA	AA	AA	TA	AA	AA	AA	AT	AA	AA	TT	AA	TT	AA	AA	AT	TT
m1102142	AA	AA	AA	AA	AA	AA	AA	AA	AA	AA	AA	AT	AA	AA	AA	AA	AA	AA	AA	AA	AA	AA	AA	AA	TT	AA	AA	AA	AA	AA	AA	AA	AA	AA	AA	AT	TT	AT	AA	AA	AA	AA	AA	AA	AA	AA	AA	AA	AA
m1093213	AA	AA	AA	AA	AA	AA	AA	AA	AA	AA	AA	TA	TA	AA	AA	AA	AA	AA	AA	TT	AT	AA	AA	TT	AA	TT	TT	AA	AA	AA	AA	AA	AA	AA	AA	AA	AA	AA	AA	AA	AA	AA	AA	AA	AA	AT	AA	AA	AA
m1007203	AT	AA	AA	AT	AA	AA	AA	AA	AA	AA	AA	TA	TT	AA	AA	AA	AA	AA	AA	TT	AT	AA	AA	TA	AA	TT	TT	AA	AA	AA	AA	AA	AA	AA	AA	AA	AA	AA	AA	AA	AA	AA	AA	AA	AA	AT	AA	AA	AA
m1076322	AA	AA	AA	AA	AA	AA	AA	AA	AA	AA	AA	AT	AT	AA	AA	AA	AA	AA	AA	AA	AA	AA	AA	AA	TT	AA	AA	AA	AA	AA	AA	AA	AA	AA	AA	AT	AT	AT	AA	AA	AA	AA	AA	AA	AA	AA	AA	AA	AA
m1127042	TT	TT	TT	TT	TT	TT	TT	TT	TT	TT	TT	TA	TT	TT	TT	TT	TT	TT	TT	TT	TT	TT	TT	TT	AA	TT	TT	TT	TT	TT	TT	TT	TT	TT	TT	TA	AA	TT	TT	TT	TT	TT	TT	TT	TT	TT	TT	TT	TT
m1119526	TT	AA	AA	AA	AA	AA	AA	AA	AA	AA	AA	AA	AA	AT	TT	AA	AA	TT	TT	AA	TA	AT	AA	TT	TT	AA	AA	TA	TA	AA	TA	AA	TT	AT	AA	AT	AA	AT	TA	AT	TT	AA	AA	TA	AA	TA	AA	AA	AA
m1043620	AA	AA	AA	AA	AA	AA	AT	AA	AA	AA	AA	AT	AA	AA	AA	AA	AA	AA	AA	AA	AA	AA	AA	AA	TT	AA	AA	AA	AA	AA	AA	AA	AA	AT	AA	AT	AT	AA	AA	AA	AA	AA	AA	AA	AA	AA	AA	AA	AA
m1094055	TT	TT	AA	TT	AA	AA	TT	AA	TA	AA	AA	TT	TT	TA	AA	AA	TT	AA	TT	TT	TA	AA	TT	TT	AA	TT	AA	TA	AA	TT	AA	AA	TA	AA	TT	AT	AA	AT	TT	TT	TT	AA	TT	TT	TA	TA	TA	AA	TT
m1225638	AA	AA	AA	AT	AA	AA	AA	AA	AA	AA	AA	AA	AA	AA	AA	AA	AA	AA	AA	AA	AA	AA	AA	AA	AA	AT	AA	AA	AA	AA	AA	AT	AA	AA	TT	AT	AA	AA	AA	AA	AA	AT	AA	AA	AA	AA	AA	AA	AA
m1121205	TT	TT	TT	TT	AA	TT	TT	AA	TT	TT	TT	TT	TT	TT	TT	AA	TT	AA	TT	TT	AA	TT	TT	TT	TT	TT	TA	TA	AT	TT	AA	TT	AT	TA	TT	TT	TT	AT	TT	TT	AA	TT	TT	TT	TT	TT	TA	AT	TT
m1087626	AA	AA	AA	AA	TT	AA	AA	AA	AT	AA	TA	AA	AA	AT	AA	AA	AA	TT	AA	AA	AT	AA	AA	AA	TT	AA	TA	AA	TT	AA	TT	AT	TA	TT	AA	AT	TA	AT	AT	TA	AA	AA	AA	AT	AA	AT	AT	AA	AA
m1128149	AA	AA	AA	AA	AA	AA	TA	AA	TA	TA	AT	TA	AT	AA	AA	AA	AT	AA	TT	TT	AA	AA	TT	TT	AA	AA	AA	AA	AA	TT	TT	AA	AA	AA	TT	TA	AA	AA	AA	AT	AT	AA	TT	AA	TA	AA	AA	TA	AA
m100302602	AA	TT	TT	TT	TT	AA	AA	AA	AT	AA	TA	AA	AA	TA	TT	TT	TA	AA	AA	AA	AA	TA	AA	AA	AA	AT	TA	AA	TT	AA	TT	TT	TT	TT	AA	AT	TT	TT	AT	TT	TA	TT	AA	AT	AA	AT	TT	AA	TT
m100302603	AA	TT	TT	TA	TA	AA	AA	AA	AT	AA	TA	AA	AA	TA	TT	TT	TA	AA	AA	AA	AA	TA	AA	AA	AA	AT	TT	AA	TT	AA	TA	TT	TA	TT	AA	AT	TT	TT	AT	TA	TA	TA	AA	AT	AA	AT	TT	AA	TT
m100302601	AA	AA	TT	AA	AT	AT	AT	AA	AT	TA	AT	AA	AA	TT	TT	AA	AA	AA	AA	AA	AA	AA	AA	AA	AA	AA	AA	AA	AA	AA	AT	AA	AT	AA	AA	AA	AA	TA	AA	AA	TA	AA	AA	AA	AA	AT	TT	AA	AT
m100302604	TT	TT	TT	AT	TT	TT	TT	TT	TT	TT	TT	TT	TT	AT	TT	TT	AT	TT	TT	TT	TT	TT	TT	TT	TT	TT	TT	TT	TT	TT	TT	AA	TA	TT	TT	TT	TT	TT	TA	TT	TT	AT	AT	TT	TT	AT	AA	TT	AA
m2257745	AA	AA	AA	AT	AA	AA	AA	AA	AT	AT	TA	AA	AT	AA	AA	AA	AA	AA	AA	AA	AA	AA	AA	AA	AA	AA	TT	AA	AT	AA	AA	AT	AA	TA	AA	AT	TA	TT	AT	TA	AA	AA	AA	AT	AA	AA	AT	AA	AA
m7353094	TT	TT	TT	TT	TT	TT	TA	TT	TT	TT	TT	TT	TT	TT	TT	TT	TT	TT	TT	AA	TA	TT	TT	TT	TT	TT	TT	TT	TT	TT	TT	TT	TT	TT	TT	TT	TT	TT	TT	TT	AT	TT	TT	TA	TT	TT	AA	TT	AT
m982276	AA	AA	AA	AA	AA	AA	AA	AA	AA	AA	AA	AA	AA	AA	AA	AA	AA	AA	AA	AA	AA	AA	AA	AA	AA	AA	AA	AA	TA	AA	AA	AA	AA	AT	AA	AA	AA	AA	AA	AA	AA	AA	AA	AA	AA	AT	AA	AA	AA
m29429656	AA	AA	AA	AA	AA	AA	TT	AA	TA	TA	AT	TT	TT	AA	AA	AA	AT	AA	TT	TT	AA	AA	TT	TT	AA	AA	AA	AA	AA	TT	AA	AA	AA	AA	TT	TT	AA	AA	AA	AT	AT	AA	TT	AA	TT	AA	AA	TT	AA
m1127468	AA	TT	AA	AA	AA	AA	TA	AA	TA	TT	AT	TT	TT	AA	AA	AA	AT	AA	TT	TT	AA	AA	TT	TT	AA	AA	AA	AA	AA	TT	TT	AA	AA	AA	TT	AT	AT	AA	AA	AT	AT	AA	TT	AA	AA	AA	AA	TA	AA
m1127153	AA	AA	AA	AA	AA	AA	TA	AA	TA	TT	AT	TT	TT	AA	AA	AA	AT	AA	TT	TT	AA	AA	TT	TA	AA	AA	AA	AA	AA	TT	AA	AA	AA	AA	TT	AA	AA	AA	AA	AA	AT	AA	AA	AA	TA	AA	AA	TA	AA
m1694753	TT	TT	TT	TA	TT	TT	AT	AA	AT	AT	TA	AA	AA	TT	TT	TT	TT	TT	AA	AA	TT	TT	AA	AA	TT	TT	TT	TT	TT	AA	TT	TT	TT	TT	AA	TT	TT	TT	TT	TT	AA	TT	TT	TT	AT	TT	TT	AT	TT
m2253843	AA	AA	AA	AA	AA	AA	AA	TT	AA	AA	AA	AA	AA	AA	AA	AA	AA	TA	AA	AA	AA	AA	AA	AA	AA	AA	AA	AA	TA	AA	AA	AA	TA	AT	AA	AA	AA	AA	AA	AT	AA	AA	AA	AA	AA	AT	AA	AA	AA
m3024755	AA	AA	AA	AT	AA	AA	AA	TT	AT	AT	TA	AA	AA	AT	AA	AA	AA	TA	AA	AA	AT	AA	AA	AA	TT	AA	AA	AA	TA	AA	AA	AA	TA	AT	AA	AT	AA	AA	AA	AT	AA	TT	AA	AA	AA	AT	AA	AA	AA
m1203001	AA	AA	AA	AA	AA	AA	AT	TT	AT	AA	AT	AA	AA	AA	AA	AA	AA	AA	AA	AA	AA	AA	AT	AA	AA	AT	AA	AT	TA	AA	AA	AA	TA	AT	AA	AA	AA	AA	AA	AT	AA	AA	AA	AA	AA	AT	AA	AA	AA
m1164605	AA	AA	AA	AA	AA	AA	TA	AA	TA	AA	AT	TT	TT	AA	AA	AA	AT	AA	TT	TT	AA	AA	TT	TT	AA	AA	AA	AA	AA	TT	AA	AA	AA	AA	TT	AT	AA	AA	AA	AA	TT	AA	AA	AA	TT	AA	AA	TA	AA
m2261140	AA	AA	AA	AT	AA	AT	TA	TT	TA	TA	AT	TT	TT	AA	TT	AA	AT	AA	TT	TT	AA	AA	TT	TT	AA	AT	TT	AA	AT	TT	AA	AA	AA	AA	TT	AT	AA	TA	AA	AT	TT	AA	TT	AA	TT	AA	AA	TA	AA
m1089375	AA	AA	AA	AA	AA	AA	AT	AA	AA	AA	AA	AA	AA	AA	AT	AA	AA	AA	AA	AA	AA	AA	AA	AA	AA	AA	AA	AA	TA	AA	AA	AA	AA	AT	AA	AA	AA	AA	AA	AA	AA	AA	AA	AA	AA	AT	AA	AA	AA
m1079045	TA	AA	TT	AT	TT	AA	AA	AA	AT	AA	TA	AA	AA	AT	AA	AA	AA	AT	AA	AA	TA	AT	AA	AA	AA	TA	AA	TT	AA	AA	AA	AT	AA	TA	AA	TA	TT	AT	TT	TT	AA	AT	TT	TT	AA	TT	AT	AT	AA
m1006675	AA	AA	AA	AA	AA	AA	AA	AA	AA	AA	AA	AA	AA	AA	AA	AA	AA	AA	AA	AA	AA	TT	AA	AA	AA	AA	AA	AA	TA	AA	AA	AA	TA	AT	AA	AA	AA	AA	AA	AA	AA	AA	AA	AA	AA	AT	AA	AA	AA
m2291215	AA	AA	AA	AA	AT	AA	AA	AA	AA	AA	AA	AA	AA	AA	TT	AA	AA	AA	AA	AA	AA	AA	AA	AA	AA	AA	AA	AA	AT	AA	AA	AA	AA	AA	AA	AA	AA	AA	AA	AT	AA	AA	TT	AA	AA	AA	AA	AA	AA
m1046576	AA	AA	AA	AA	AA	AA	TA	AA	AA	AT	AA	AA	AA	AA	AA	AA	AA	AA	AA	AA	AA	AA	AA	AA	AA	AA	AA	AA	TA	AA	AA	AA	TA	AT	AA	AA	TA	AA	AA	AA	AA	AA	AA	AA	AA	AT	AT	AA	AA
m1165439	TT	AA	TT	TT	TT	TT	TT	AA	TT	TT	TT	TT	TT	TT	TT	TT	TT	TT	TT	TT	TT	TT	TT	TT	TT	TT	TT	TT	AT	TT	TT	TT	AA	TA	TT	TT	TT	TT	TT	TT	TT	TT	TT	TT	TT	TT	TT	TT	TT
m100226158	TT	AA	AA	AA	AT	TT	TA	AA	TT	AA	AT	TT	TT	AA	AA	AA	AT	AT	TT	TT	AA	AA	TT	TA	AA	TT	AA	TT	AA	TT	AA	AA	AT	AA	TT	TA	AA	AA	AA	TT	AT	AA	TT	AA	TA	AA	AA	AT	AA
m1127622	TA	TA	TT	TT	TT	TA	TT	AA	TT	TT	TT	TT	TT	TT	TT	TT	TT	TT	TT	TT	TT	TT	TT	TT	TT	TT	TT	AA	TT	TT	TT	TT	TT	TA	TT	TT	TT	TT	TA	TT	TT	TT	TT	TT	TT	TA	TT	AA	TT
m2291442	TT	TT	AA	TA	TT	TT	TA	TA	AA	AT	AT	TT	TT	TT	TT	AA	TT	TA	TT	TT	TA	TT	TT	AA	AA	TT	TT	TT	TT	TT	TT	TA	TT	AT	TT	TA	AA	AT	AT	TT	TT	TT	TT	AA	TT	TT	AA	TT	TT
m3954722	TT	TT	TT	TA	TT	TT	TT	TA	TA	TT	TT	TT	TT	TT	TT	AA	TT	TA	TT	TT	TT	TT	TT	AA	AA	TT	TT	TT	TT	TT	TT	TT	TT	TT	TT	TT	TT	TT	TT	TT	TT	TT	TT	TT	TT	TT	TT	TT	TT
m1110156	TT	TT	TT	TT	TT	TA	AT	TT	TA	AA	TA	AT	AA	TT	TT	TT	TA	TT	AA	AA	TT	TT	AA	TT	TT	AA	TT	AA	TT	AA	TT	TT	TA	TT	TA	TA	TA	TA	TT	AA	TT	TA	AA	TT	AA	TA	TT	TA	TA
m1110848	AA	AA	AA	AA	AA	AA	AA	AA	AA	AA	AA	AA	AA	AA	TT	AA	AA	AA	AA	AA	AA	AA	AA	AA	AA	AA	TT	AA	TT	AA	AA	AA	AA	AA	AA	AA	AA	AA	AA	AA	TT	AA	AA	AA	TT	AA	AA	AA	AA
m2261983	AT	TT	TT	TT	TT	AA	AT	TT	AA	AA	AA	AA	AA	TA	TT	AA	TA	TT	AA	AA	TT	TT	AA	TT	TT	AA	TT	AA	TT	AA	TT	TT	TA	TT	AA	AT	TT	TT	AA	AA	TT	TA	AA	TT	AA	TA	TT	TA	TA
m2277065	TT	AA	AA	TT	AA	TT	AT	TT	AA	AA	AA	AA	AA	TA	AA	TT	AA	AA	AA	AA	AA	TT	AA	AA	AA	AA	AA	AA	TA	AA	TT	AA	TT	AT	AA	AA	AA	AA	AA	AA	AA	AA	TT	AA	AA	TA	TT	AA	TT
m5323392	TT	TT	TT	TT	TT	TT	TA	TT	TT	TT	AA	TT	TT	TT	AA	TT	TT	AA	TT	TT	TT	TT	TT	TT	TT	TT	AA	TT	AA	TT	TT	TT	TT	TA	TT	TT	TT	TT	TT	TT	AA	TT	TT	TT	TT	TA	TT	TT	TT
m1248251	AA	AA	AA	AA	TT	AA	AT	TT	AA	AA	AT	AA	AA	AA	AA	TT	AA	TT	AA	AA	AT	TT	AA	AA	AA	AA	TT	TT	TT	AA	TT	AA	TA	AT	AA	AA	AT	AA	AA	AA	TA	AA	AA	AA	AA	TA	AT	TA	AT
m100193637	AA	TT	TT	AT	TT	AA	TT	AA	TT	TT	TA	TT	TT	TT	TT	AA	AT	TT	TT	TT	TT	AA	TT	TT	TT	TT	TT	TT	AT	TT	AA	TA	AA	TA	TT	TT	TA	TT	TT	TT	TT	TT	AA	TT	TT	AT	AA	TA	AA
m1404434	TT	AA	AA	TA	AA	TT	AA	TT	AA	AA	AT	AA	AA	AA	AA	TT	TA	AA	AA	AA	AA	TT	AA	AA	AA	AA	AA	AA	TA	AA	TT	AT	TT	AT	AA	AA	AT	AA	AA	AA	AA	AA	TT	AA	AA	TA	TT	AT	TT
m1079802	TT	AA	AA	AA	AT	AT	AA	TT	AA	AA	AA	AA	AA	AA	AA	TT	AA	TT	AA	AA	AA	AA	AA	AA	AA	AA	TT	TT	TT	AA	TT	AA	TA	AT	AA	AA	AA	AA	AA	AA	TA	AA	AA	AA	AA	TA	AT	TA	AA
m1220530	AA	AA	AA	AA	AA	AA	AA	TT	AA	AA	TT	AA	AA	AA	AA	TT	AA	AT	AA	AA	AT	AA	AA	AA	AA	AA	AA	TT	TT	AA	AA	AA	TA	AT	AA	AA	AA	AA	AA	AA	TA	AA	AA	AA	AA	TA	AA	TT	AA
m2306882	AA	AA	AA	AA	AA	AA	AT	AA	AA	AA	AA	AA	AA	AA	AA	AA	AA	AA	AA	AA	AA	AA	AA	AA	AA	AA	AA	AA	TA	AA	AA	AA	TA	AA	AA	AA	AA	AA	AA	AA	AA	AA	AA	AA	AA	TA	AA	AA	AA
m100294073	TT	TT	TT	TT	AA	TT	TA	AA	TT	TA	TT	TT	TT	TT	AA	AA	TT	AA	TT	TA	AA	TT	TT	AT	TT	TT	AA	TT	AA	TT	AT	TT	AA	TA	TT	TT	TT	TA	TT	TT	AA	TT	TT	TT	TT	AA	TT	AT	TT
m3945701	TT	TT	TT	TT	AA	TT	TA	AA	TT	TA	TT	TT	TT	TT	AA	AA	TT	AA	TT	TA	AA	TT	TT	AT	TT	TT	AA	TT	AA	TT	AT	TT	AA	TA	TT	TT	TT	TA	TT	TT	AA	TT	TT	TT	TT	AA	TT	AT	TT
m4990006	TA	TT	TT	TT	TT	TT	TA	AA	TT	TA	TT	TT	TT	TT	AA	AA	TT	AT	TT	TT	TT	TT	TT	TT	TT	TT	AA	TT	AA	TT	AT	TT	AA	TA	TT	TT	TT	TT	TT	TT	AT	TT	TT	TT	TT	AT	TT	AT	TT
m1675478	TT	TT	TT	TT	TA	TT	TA	TT	TA	TT	TT	TA	TT	TT	TT	TT	TT	TT	TT	AA	AA	TT	TT	TT	TT	TT	TT	TT	TT	TT	TT	TT	TT	TT	TT	TA	TT	TT	TT	TT	TA	TT	TT	TA	TA	TT	AA	TT	AT
m1250607	AA	AA	TT	TT	TT	TT	TA	AA	AT	AT	AT	AA	TA	TT	TT	AA	TT	TT	TA	TT	AA	AA	TT	TT	TT	TT	TT	TT	AT	TT	AA	TT	TT	TA	AA	AA	AA	TA	TT	TT	TT	TA	TT	AA	TT	AT	TT	AA	TT
m5971555	TT	AA	TT	TT	TT	TT	TT	AT	TT	TT	TT	TT	TA	TT	TT	TT	TT	TT	TT	TT	TT	TT	TT	TT	TT	TT	TT	TT	TT	TT	TT	TT	TT	TT	TT	TT	TT	TT	TT	TT	TT	TT	TT	TT	TT	TT	TT	TA	TT
m1069051	TT	AA	TT	TT	TT	TT	TT	AA	TT	TT	TT	TT	AA	TT	TT	TT	TT	TT	TT	TT	TA	TT	TT	TT	TT	AA	TT	TT	TT	TT	TT	TT	TT	TT	TT	TT	TT	TT	TT	AA	TT	TT	TT	TT	TT	TA	TT	AA	TT
m1307784	AT	TT	AA	TT	AA	AA	AA	AA	AA	AA	TA	AA	AA	AA	AA	AA	AA	AA	TT	TT	AA	AA	AA	AA	AA	AA	AA	AA	AA	AA	AA	AA	AA	AA	TT	AT	TT	AA	AA	AA	AA	TT	AA	TA	AA	AA	AT	AA	AA
m3937462	TT	AA	TT	TT	TT	TT	TT	TT	TT	TT	TT	TT	TT	TT	TT	TT	TT	TT	TT	TT	TT	TT	TT	TT	TT	TT	TT	TT	TT	TT	TT	TT	TT	TT	TT	TT	TT	TT	TT	TT	TT	TT	TT	TT	TT	TT	TT	TT	TT
m1055641	AA	TT	TT	AT	AA	AA	TT	AA	TT	TA	AT	TT	TT	AA	TT	AA	AT	AA	TT	TT	TT	AA	TA	TT	TT	TT	AA	AA	TA	TT	TA	TA	AA	TT	TT	TT	TT	TT	TA	TT	AA	AT	AA	TT	TT	TT	TT	TA	AT
m2278297	TT	AA	AA	AA	TT	AA	TT	TT	AA	AA	AA	AA	AA	AA	AA	TT	AA	TT	AA	AA	AA	AA	AA	AA	AA	AA	TT	TT	TT	AA	TT	AA	TT	AT	AA	AA	AA	AA	AA	AA	TT	AA	AA	AA	AA	TT	TT	TT	AA
m1115450	AA	AA	AA	TA	AA	TA	AT	AA	AA	AA	AA	AA	AA	TA	AA	AA	TA	AA	AA	AA	AA	AA	AA	AA	AA	AA	AA	AA	AA	AA	AA	AA	AT	AA	AA	AA	AA	AT	AA	AA	TT	AA	AA	AA	AA	AA	AA	AA	AA
m1128606	AA	AA	AA	AA	TT	AA	AA	AA	AT	AA	AT	AA	AA	AA	AA	AA	AA	AA	AA	AA	AA	AA	AA	AA	AA	AA	AA	AA	AA	AA	AA	AA	AA	AA	AA	AA	AA	AA	AA	AA	AA	AA	AA	AA	AA	AA	AA	AA	AT
m3958857	TT	AA	AA	AA	AA	AA	AA	AA	AT	TT	AA	AA	AA	AA	TT	AA	TT	AA	AA	AA	AA	AA	AA	AA	AA	AA	AA	AA	AA	TT	AT	AA	AA	TT	AA	AA	AA	AA	AA	AT	AA	AA	AA	AA	AA	TA	AA	AA	AA
m2280022	AA	TT	TT	AT	TT	AA	AT	TT	AA	TA	AA	AA	TT	AA	TT	TT	AA	TT	TA	AA	TT	AA	AA	TT	TT	TT	TT	TT	AA	TT	TT	TT	AA	TT	TT	TT	TT	TT	TA	AA	AA	AA	AA	TT	AA	AA	AA	TT	AT
m983028	AT	TT	AA	AA	AA	AA	AA	AA	AT	AA	AT	TA	TT	AT	AA	AA	AA	TT	TA	AA	TA	AA	AA	AA	AA	AA	AT	AA	AA	AT	AA	AT	AA	AA	TT	AT	AA	AA	AA	AA	AA	AT	AA	TA	AA	AA	AA	AA	AA
m1101425	AA	TT	AA	AA	TA	AA	AA	TT	AA	AA	AA	AA	AA	AT	AA	AT	AA	AA	AA	AA	AT	AA	AA	AA	AA	TT	AA	AA	AA	AA	AT	AA	AA	AA	AA	AA	AA	AA	AA	AT	AA	AT	AA	AA	AA	AT	AA	TT	AA
m2259576	AA	AA	AA	AA	AT	AA	AT	TT	AA	AT	AT	AA	AA	AA	TT	AT	AA	AA	AA	AA	AT	AT	AA	TT	AA	TA	TA	TT	AT	AA	AA	AA	AA	AA	AA	AA	AA	AA	AA	AT	AA	AA	AA	AA	TA	AT	AA	TT	AA
m1306170	AA	TT	AA	AA	AT	AT	AA	AA	AT	AA	AT	TA	TA	AT	AA	AA	AA	TT	TT	AA	TA	AA	AA	AA	AA	AA	AT	AA	AA	AT	AA	AT	AA	AA	TT	AT	TA	AA	AA	AA	AA	AT	AA	TA	AA	AA	AA	AA	AA
m1196031	AA	TT	AA	AA	TT	AA	AA	TT	AA	AA	AT	AA	AA	AA	AA	AA	AA	AA	AA	AA	AT	AA	AA	AA	AA	TT	AA	AA	AA	AA	AT	AA	AA	AA	AA	AT	AA	AA	AA	AT	AA	AA	AA	AA	AA	AT	AA	TT	AA
m3950036	AA	AA	AA	AA	AA	AA	AA	AA	AA	AA	AA	AA	AA	AA	TT	TT	AA	AT	AA	AA	AA	AA	AA	AA	AA	AA	AA	AA	AA	AA	AA	AA	AA	AA	AA	AA	AA	AA	AA	AA	AA	AA	AA	AA	TT	AA	AA	AA	AA
m1126506	AA	TT	AA	AA	TA	AA	AA	TT	AA	AA	AA	AA	AA	AA	AA	AA	AA	AA	AA	AA	AA	AA	AA	AA	AA	TT	AA	AA	AA	AA	AT	AA	AA	AA	AA	AA	AA	AA	AA	AT	AA	AT	AA	AA	AA	AT	AA	TT	AA
m100247442	TT	TT	AA	TA	TT	TT	TT	TT	TA	TT	TT	AT	AA	TA	TT	AA	TT	TT	AT	TT	AT	AA	TT	TT	AA	TT	TA	TT	TT	AA	TT	AT	TT	AT	AA	AA	AA	AT	AA	TT	TT	TT	TT	AA	TT	TT	TT	TT	TT
m1132295	TT	TT	AA	TT	TT	TT	TT	TT	TT	TT	TT	AT	AA	TA	TT	AA	TT	TT	AA	TT	AT	AA	TT	TT	AA	TT	TA	TT	TT	AA	TT	AA	TT	AT	AA	AT	AA	AA	AA	TT	TT	TT	TT	AA	TT	TT	TT	TT	TT
m1010105	AA	AA	TT	AT	AA	AA	AA	AA	AT	AA	AA	TA	TT	AT	AA	TT	AA	AA	TT	AA	TA	TT	AA	AA	TT	AA	AT	AA	AA	TT	AA	TT	AA	TA	TT	TA	TT	TA	TT	AA	AA	AA	AA	TT	AA	AA	AA	AA	AA
m7353078	AA	AA	AA	AA	AA	AA	AT	AA	AT	AA	AA	AA	AA	AA	AA	AA	AA	AT	AA	TT	TA	AA	AA	AA	AA	AA	AA	AA	AA	AA	AA	AA	AA	AA	AA	AA	AA	AA	AA	AA	AA	AA	AA	AT	TT	AA	TA	AA	TA
m1165451	AA	AA	AA	AA	AA	AA	AA	AA	AT	AA	AA	AA	AA	AA	AA	AA	AA	AT	AA	AT	TT	AA	AA	AA	AA	AA	AA	AA	AA	AA	AA	AA	AA	AA	AA	AA	AA	AA	AA	AA	AA	AA	AA	AA	TT	AA	AT	AA	AA
m1275763	TT	AA	AA	AA	AA	AA	AT	AA	AT	AA	AT	TT	TA	AT	AA	AA	AA	TA	TT	AA	TA	AA	AA	AA	AA	AA	AT	AA	AA	AT	AA	AT	AA	AA	TT	AT	TA	AA	AA	AA	AA	AA	AA	TA	AA	AA	AA	AA	AA
m1135672	AA	AA	AA	AA	AT	TT	AA	TT	AA	AA	AA	AA	AA	AA	AA	AA	AA	AA	AA	AA	AT	AA	AA	TA	AA	TT	AA	TT	AA	AA	TT	AA	AA	AA	AA	TA	AA	AA	AA	AT	AA	AA	AA	AA	AA	AT	AT	TT	AA
m1284943	AA	AA	AA	AA	TT	AA	AT	AA	AA	AA	AA	AT	AA	AA	AA	AA	AT	AA	AA	AA	AA	AA	AA	TT	AA	TT	AA	AA	AA	AA	AA	AA	AT	AT	AA	AA	AA	AA	AA	AA	AA	AA	AA	AA	AA	AA	AA	AA	TA
m1032566	AA	TT	TT	AA	AA	AA	AT	AA	AT	AT	AT	AA	AA	AA	AA	AA	AA	AA	AA	AA	AA	AA	AA	TA	AA	TT	AA	AA	AA	AA	AA	AA	AA	AT	AT	TA	AA	TA	AA	AA	AA	AA	AA	AA	AA	AT	AA	AA	AA
m1092651	AA	AA	AA	AA	AA	AA	AT	AA	AA	AA	AA	AA	AT	AA	AA	AA	AA	AA	AA	AA	AA	AA	AA	AA	AA	AA	AA	AA	AA	AA	AA	AA	AT	AA	AA	AA	AA	AA	AA	AA	AA	AA	AA	AA	AT	AA	AA	AA	AT
m1035095	AA	AA	AA	AA	AA	AA	AT	AA	AT	AA	AA	AA	AT	AA	AA	AA	AA	AA	AA	AA	AA	AA	AA	AA	AA	AA	AA	AA	AA	AT	AA	AT	AT	AA	AA	AA	AA	AA	AA	AA	AA	AA	AA	AA	AT	AA	AA	AA	AT
m1090716	AA	AA	AA	AT	AA	AT	AA	AA	AT	AT	AT	TA	AT	TT	AT	AA	TA	AT	AA	AA	AA	AA	AA	AA	AA	AA	AA	AA	AA	AA	AA	TT	AA	AT	AA	AA	AA	AA	AA	AA	AA	AA	AA	AT	AA	AA	AA	TT	AA
m1341461	AA	AA	AA	AA	AA	AA	AT	AA	AT	AA	AT	AA	AT	AA	AA	AA	AA	AA	AT	AT	AA	AA	AA	AA	AA	AA	AA	AA	AT	AA	AA	AT	AA	AA	AA	AT	AA	AA	AA	AT	AA	AA	TA	AA	AA	AT	AA	AA	AA
m1095755	AA	AA	AA	AA	AA	AA	AA	AA	AA	AA	AA	AA	AA	TT	AA	AA	TA	AT	AA	AA	AA	AA	AA	AA	AA	AA	AA	AA	AA	AA	AA	AA	AA	AA	AA	AA	AA	AA	AA	AA	AA	AA	AA	AA	AA	AT	AT	AT	AA
m1252028	TT	TT	TT	AT	AA	AA	AT	AA	AA	TT	AT	TT	AA	AA	AA	AT	AA	AA	AA	AA	AA	TT	AA	TT	TT	AA	AA	AA	AA	TT	AA	TT	AA	TT	AA	TT	AT	AA	AA	TT	AT	AA	AA	AA	AT	AA	AA	AA	AA
m2248753	AA	AA	AA	AA	AA	TT	TA	AA	TA	AT	AT	TT	AT	TT	TA	AT	TT	AA	TT	TT	AA	AA	TA	TT	AA	AT	AT	AA	AT	AA	TA	TT	TT	AA	AA	AA	AA	TA	TA	AA	TA	AA	AA	AT	AT	TA	TT	AA	TT
m1100882	AA	AA	AA	AA	AT	TT	AT	TT	TT	AA	AT	TT	AA	AA	AA	TT	AA	AA	TT	TT	AA	AA	AA	AA	AA	AA	AA	AA	AT	AA	AT	TT	AA	AA	AA	AA	AA	AA	AA	AA	AA	AA	AA	AA	AA	AA	AA	AA	AA
m991409	AA	AA	AA	AA	AA	AA	AA	TT	AT	AA	AT	AT	AA	AA	AA	TT	AA	AA	AA	AA	AA	AA	AA	AA	AA	AA	AA	AA	AT	AA	AA	AT	AA	AA	AA	AA	AA	AA	AA	AA	AA	AA	AA	AA	AA	AA	AA	AA	AA
m1103219	AA	AA	AA	AA	AA	AA	AA	TT	AT	AA	AT	TT	AT	AA	AA	TT	AA	AA	AA	AA	AA	AA	AA	AA	AA	AA	AA	AA	AT	AA	AA	AT	AA	AA	AA	AA	AA	AA	AA	AA	AA	AA	AA	AA	AA	AA	AA	AA	AA
m100279701	TT	TT	TT	TT	TT	TT	TT	TT	TT	AA	TT	TA	AA	AA	TT	TT	TT	AA	TT	TT	AA	TT	TT	TT	TT	TT	TT	AA	TT	TT	TT	TT	TT	AA	AA	TT	AA	TT	TT	AA	TT	AA	TT	AA	TT	TA	TT	TT	TT
m1102634	AA	AA	AA	AT	AA	AA	AA	AA	AT	AT	AA	AT	TA	AT	AA	AA	AA	TT	AA	AA	AT	AA	AA	AA	AA	AA	AA	TA	AA	AA	AA	AA	AA	AT	TT	AT	TT	AT	AA	TA	AA	TT	AA	TT	AA	AT	AA	AA	AA
m1105537	AA	AA	TT	TT	AA	AA	TT	AA	TA	TA	TA	AA	TT	TT	AA	AA	TA	TT	TT	TT	TT	AA	AA	AA	AA	TT	TT	TT	TA	AA	AA	TA	TT	TT	TT	TT	TT	TT	AT	TT	TT	TT	AA	TT	TT	TA	AT	AA	TT
m1045578	AA	AA	AA	AA	AA	AA	AA	TT	AA	AA	AT	TT	AA	AA	AA	TT	AA	AA	AA	AA	AA	AA	AA	AA	AA	AA	AA	AA	AA	AA	AA	AA	AA	AA	AA	AA	AA	AA	AA	AA	AA	AA	AA	AA	AA	AA	AA	AA	AA
m1044739	AA	TT	AA	AA	AA	AA	AA	TT	AA	AA	AT	TT	AA	AA	AA	TT	AA	AA	AA	AT	AA	AA	AA	AA	AA	AA	AA	AA	AT	AA	AA	AT	AA	AA	AA	AA	AA	TA	AA	AA	AT	AA	AA	AA	AA	AA	AA	AA	AA
m978767	AA	AA	AA	AA	AA	AA	AA	TT	AT	AA	AT	TA	AA	AA	AA	TT	AA	AA	AA	AA	AA	AA	AA	AA	AA	AA	AA	AA	AT	AA	AA	TT	AA	AA	AA	AA	AA	AA	AA	AA	AA	AA	AA	AA	AA	AA	AA	AA	AA
m1092224	AA	AA	AA	AA	AA	AA	AA	AA	AA	AA	AA	AA	TA	AT	AA	AA	AA	TA	AA	AA	AT	AA	AA	AA	AA	AA	AA	TA	AA	AA	AA	AA	AA	AT	TT	AA	TT	AA	AA	TA	AA	TT	AA	TT	AA	AT	AA	AA	AA
m4911028	TT	TT	TT	TT	TT	TT	TT	TT	TT	TT	TT	TT	AA	TA	TT	TT	TT	AT	TT	TT	TA	TT	TT	TT	TT	TT	TT	AT	TT	TT	TT	TT	TT	TA	AA	TA	AT	TT	TT	AT	TT	AA	TT	AA	TT	TA	TT	TT	TT
m1103414	AA	AA	AA	AA	AA	AA	AA	AA	AT	AT	AA	AA	TA	AT	AA	AA	AA	AA	AA	AA	AT	AA	AA	AA	AA	AA	AA	TT	AA	AA	AA	AA	AA	AT	TT	AT	TA	AA	AA	TA	AA	TT	AA	TT	AA	AT	AA	AA	AA
m1242151	TT	AA	TT	TA	TT	TT	TT	AA	TT	TT	TT	TT	AA	TA	TT	TT	TT	AT	TT	TT	AA	TT	TT	TT	TT	TT	TT	TT	TT	TT	TT	TT	TT	TA	AA	TA	AT	TA	TT	AT	TT	AA	TT	AA	TT	TT	TT	TT	TT
m4261973	TT	TT	TT	TT	TA	AA	TA	AA	TA	TT	TA	AA	TT	TT	TT	AA	TT	TT	AA	AA	TT	TT	TT	TT	TT	TT	TT	TT	TA	TT	TT	AA	TT	TT	TT	TT	TT	TT	TT	TT	TT	TT	TT	TT	TT	TT	TT	TT	TT
m992993	AA	AA	AA	AA	AA	AA	AA	AA	AA	AA	AA	AT	TT	AT	AA	AA	AA	AA	AA	AA	AT	AA	AA	AA	AA	AA	AA	AT	AA	AA	AA	AA	AA	AA	TT	AA	TA	AA	AA	TA	AA	TT	AA	TT	AA	AT	AA	AA	AA
m1235654	AA	TT	AA	AA	AA	AA	AA	TT	AT	AA	AT	TA	AA	AA	AA	TT	AA	AA	AA	AA	AA	AA	AA	AA	AA	AA	AA	AA	AT	AA	AA	TT	AA	AA	AA	AA	AA	AA	AA	AA	AT	AA	AA	AA	AA	AA	AA	AA	AA
m2253908	AA	AA	AA	AA	AT	TA	AT	TT	AT	AT	AT	TA	AA	AA	AA	TT	AA	AA	TA	TT	AA	AA	AA	AA	AA	AA	AA	AT	AT	AA	AT	TA	AA	AA	AA	AA	AA	AT	AA	AA	AA	AA	AA	AA	AA	AA	AA	AA	AA
m3025755	AA	TT	TT	AT	AA	AA	AT	AA	AT	TA	AT	AA	AA	AA	AA	AA	AA	AA	AA	AA	AA	AA	AA	TT	AA	TT	AA	AA	AA	AA	AA	AA	AA	TA	AA	TA	TA	TA	AA	AA	AA	AA	AA	AA	AA	AT	AA	AA	AA
m1089414	AA	AA	TT	TT	AA	AT	TA	AA	AT	TA	AT	AA	TA	TT	AA	AA	TA	TT	TT	TT	TT	AA	AA	AA	AA	TT	TT	TT	TA	AA	AA	TA	TA	TT	TT	TA	TT	TT	AT	TA	TT	TT	AA	TT	TT	TA	AA	AA	TT
m3955024	TT	TT	TT	TT	AA	AA	AA	TT	TA	AA	TA	TT	TT	AA	TT	TT	AT	TT	TT	TT	TT	TT	TT	TT	TT	TT	TT	TT	TT	TT	AA	TT	TT	TT	TT	TT	TT	TT	TT	TT	AA	TT	TT	TT	TT	AA	AA	TT	AA
m5412026	TT	AA	AA	TA	TT	TT	TA	TT	TT	AT	TT	TT	TT	TT	TT	TT	TT	TT	TT	TT	TT	TT	TT	AA	TT	AA	TT	TT	TT	TT	TT	TT	TT	AT	TT	AT	TT	AA	TT	TT	TT	TT	TT	TT	TT	TA	TT	TT	TT
m1057100	AA	AA	TT	TT	AA	AA	TA	AA	AT	TA	AA	AT	TT	TT	AA	AA	TA	TT	TT	TT	TT	AA	AA	AA	AA	TT	TT	TT	TA	AA	AA	TA	TA	TT	TT	TT	TT	TT	AT	TA	TT	TT	AA	TT	TT	TA	AT	AA	TT
m1092585	AA	TT	TT	TT	AA	AT	TA	AA	AT	TA	AT	AT	TT	TT	AA	AA	TA	TT	TT	TT	TT	AA	AA	AA	AA	TT	TT	TT	TA	AA	AA	TA	TA	TT	TT	TA	TT	TT	AT	TA	TT	TT	AA	TT	TT	TA	AT	AA	TT
m1239611	TT	AA	TT	AT	TT	TT	AT	TT	TT	TT	TA	TT	AA	AA	TT	TT	AT	AT	AA	AA	AA	TT	TT	TT	AA	TT	TT	AA	TT	TT	TT	AT	TA	TA	AA	AT	AA	TT	TA	AA	TA	AA	AA	AA	AA	AT	TA	TT	AA
m1235955	AA	AA	AA	AA	AA	AA	AA	AA	AA	AA	AA	AA	AA	AA	AA	AA	AA	AA	TA	TT	AA	AA	AA	AA	AA	TT	AA	AA	AA	AA	AA	AA	AA	AA	AA	AA	AA	AA	AA	AA	AA	AA	AA	AA	AA	AA	AA	AA	AA
m34875935	TT	TT	TT	AA	TT	TT	TT	TT	TT	TT	TT	TT	TT	TT	TT	TT	TT	TT	AA	AA	TT	TT	TT	TT	TT	TA	TT	TT	TT	TT	TT	TT	TT	TT	TT	TT	TT	TT	TT	TT	TT	TT	TT	TT	TT	TT	TT	TT	TT
m1165073	AA	TT	AA	TA	AA	AA	TA	AA	AT	AT	AA	AA	TT	TT	AA	AA	TA	TA	TT	TT	TA	AA	AA	AA	TA	AA	AA	TT	AA	AA	AA	TA	AT	AT	TT	TA	TT	AA	AT	TT	AT	TT	TT	TT	TT	TA	AT	AA	TT
m1227232	AA	TT	AA	TA	AA	AA	TA	AA	AA	AA	AA	AA	TT	TT	AA	AA	TA	TA	TT	TT	TT	AA	AA	AA	TT	AA	AA	TT	AA	AA	AA	TA	AT	AT	TT	TA	TT	AA	AA	TT	AT	TT	TT	TT	TT	TA	AT	AA	TT
m100270567	TT	AA	TT	AT	TT	TT	AT	TT	TA	TA	TA	TT	AA	AA	TT	TT	AA	AT	AA	AA	AT	TT	TT	TT	AA	TT	TT	AA	TA	TT	TT	AT	TA	TA	AA	AT	AA	TT	TA	AA	TA	AA	AA	AA	AA	AT	TA	TT	AA
m4909310	TT	AA	AA	TA	TT	TT	TA	TT	TA	AA	TA	TT	TT	TT	TT	TT	TT	TA	TT	TT	TT	TT	TT	AA	TT	AA	TT	TT	AA	TT	TT	TT	TT	AT	TT	TT	TT	AT	TA	TT	TT	TT	TT	TT	TT	TA	TT	TT	TT
m1091463	AA	TT	TT	AT	AA	AA	AT	AA	AT	TT	AT	AA	AA	AA	AA	AA	AA	AA	AA	AA	AA	AA	AA	TT	AA	TT	AA	AA	AA	AA	AA	AA	AA	TA	AA	AT	AA	TA	AA	AA	AA	AA	AA	AA	AA	AT	AA	AA	AA
m5412047	TT	AT	TA	AA	TT	TT	TA	TT	TA	AT	TA	TT	TT	TT	TT	TT	TT	TT	TT	TT	TT	TT	TT	AT	TT	AA	TT	TT	TT	TT	TT	TT	TT	AT	TT	TA	TA	AT	TT	TT	TT	TT	TT	TT	TT	TA	TT	TT	TT
m1137394	AA	AA	AA	AA	AA	AA	AA	AA	AA	AA	AA	TT	AA	AA	AA	TT	AA	AA	AA	AA	AA	AA	AA	AA	AA	AT	AT	AA	AA	AA	AA	AA	AA	AA	AA	AA	AA	AA	AA	AA	AA	AA	AA	AA	AA	AA	AA	AA	AA
m1022321	AA	AA	AA	AA	AA	AA	AT	AA	AA	AA	AA	AA	AA	AA	AA	TT	AA	AA	AA	AA	AT	AA	AA	AA	AA	AT	AT	AA	AA	AA	AA	AA	AA	AA	AA	AA	AA	AA	AA	AA	AA	AA	AA	AA	AA	AA	AA	AA	AA
m4396697	TT	AA	AA	TA	TT	TA	TA	TT	TA	AA	TA	TT	TT	TT	TT	TT	TT	TT	TT	TT	TT	TT	TT	AA	TT	AA	TT	TT	TT	TT	TT	TT	TT	AT	TT	TA	TT	AA	TT	TT	TT	TT	TT	TT	TT	TA	TT	TT	TT
m1310206	AA	TT	TT	AT	AA	AA	AT	AA	AA	TA	AT	AA	AA	AA	AA	AA	AA	AA	AA	AA	AA	AA	AA	TT	AA	TT	AA	AA	AA	AA	AA	AA	AA	TA	AA	AA	AA	TT	AA	AA	AA	AA	AA	AA	AA	AT	AA	AA	AA
m995929	AA	TT	TT	AT	AA	AA	AT	AA	AT	TA	AT	AA	AA	AA	AA	AA	AA	AA	AA	AA	AA	AA	AA	TT	AA	TT	AA	AA	AA	AA	AA	AA	AA	TA	AA	AT	AA	TT	AA	AA	AA	AA	AA	AA	AA	AT	AA	AA	AA
m1095875	AA	TT	TT	AA	AA	AT	AT	AA	AT	TA	AT	AA	AA	AA	AA	AA	AA	AA	AA	AA	AA	AA	AA	TT	AA	TT	AA	AA	AA	AA	AA	AA	AA	TA	AA	AT	AA	TT	AA	AA	AA	AA	AA	AA	AA	AT	AA	AA	AA
m1127680	AA	TT	TT	AT	AA	AA	AT	AA	AA	TA	AT	AA	AA	AA	AA	AA	AA	AA	AA	AA	AA	AA	AA	TT	AA	TT	AA	AA	AA	AA	AA	AA	AA	TA	AA	AT	AA	TT	AA	AA	AA	AA	AA	AA	AA	AT	AA	AA	AA
m1070902	AA	TT	TT	AT	AA	AA	AT	AA	AT	TT	AT	AA	AA	AA	AA	AA	AA	AA	AA	AA	AA	AA	AA	TT	AA	TT	AA	AA	AA	AA	AA	AA	AA	TA	AA	AT	AA	TT	AA	AA	AA	AA	AA	AA	AA	AT	AA	AA	AA
m1204491	AA	TT	TT	AT	AA	AT	AT	AA	AA	TA	AT	AA	AA	AA	AA	AA	AA	AA	AA	AA	AA	AA	AA	TT	AA	TT	AA	AA	AA	AA	AA	AA	AA	TA	AA	AT	AA	TT	AA	AA	AA	AA	AA	AA	AA	AT	AA	AA	AA
m1055213	AA	TT	TT	AT	AA	AT	AT	AA	AT	TA	AT	AA	AA	AA	AA	AA	AA	AA	AA	AA	AA	AA	AA	TT	AA	TT	AA	AA	AA	AA	AA	AA	AA	TA	AA	AT	AA	TT	AA	AA	AA	AA	AA	AA	AA	AT	AA	AA	AA
m1127107	AA	TT	TT	AT	AA	AA	AT	AA	AT	TA	AT	AT	AA	AA	AA	AA	AA	AA	AA	AA	AA	AA	AA	TT	AA	TT	AA	AA	AA	AA	AA	AA	AA	TA	AA	AT	AA	TA	AA	AA	AA	AA	AA	AA	AT	AT	AA	AA	AA
m7342697	TA	AA	AA	TA	TT	TT	TA	TT	TA	AT	TA	TT	TT	TT	TT	TT	TT	TT	TT	TT	TT	TT	TT	AA	TT	AA	TT	TT	TT	TT	TT	TT	TT	AT	TT	TA	TT	TA	TT	TT	TT	TT	TT	TT	TT	TA	TT	TT	TT
m5411375	TT	AA	AA	TA	TT	TT	TA	TT	TT	AT	TT	TT	TT	TT	TT	TT	TT	TT	TT	TT	TT	TT	TT	AA	TT	AA	TT	TT	TT	TT	TT	TT	TT	AA	TT	TA	TT	AA	TT	TT	TT	TT	TT	TT	TT	TA	TT	TT	TT
m1204980	AA	AA	TT	TT	AA	TA	TA	AA	AT	TA	AT	TA	TT	TT	AA	AA	TA	TT	TT	TA	TT	AA	AA	AA	AA	TT	TT	TT	TA	AA	AA	TA	TA	TT	TT	TA	TA	TT	AT	TA	TT	TT	AA	TT	TT	TA	AT	AA	TT
m100269425	AA	TT	TT	AT	AA	AA	AT	AA	AT	TA	AT	AT	AA	AA	AA	AA	AA	AA	AA	AA	AA	AA	AA	TT	AA	TT	AA	AA	AA	AA	AA	AA	AA	TA	AA	AT	AA	TA	AA	AA	AA	AA	AA	AA	AA	AT	AA	AA	AA
m1254428	AA	TT	TT	AT	AA	AA	AT	AA	AT	TA	AT	AT	AA	AA	AA	AA	AA	AA	AA	AA	AA	AA	AA	TT	AA	TT	AA	AA	AA	AA	AA	AA	AA	TA	AA	AT	AA	TA	AA	AA	AA	AA	AA	AA	AA	AT	AA	AA	AA
m1230298	AA	TT	TT	AA	AA	AA	AT	AA	TT	TA	AT	AA	AA	AA	AA	AA	AA	AA	AA	AA	AA	AA	AA	TT	AA	TT	AA	AA	AA	AA	AA	AA	AA	TT	AA	TT	AA	TT	AA	AA	AA	AA	AA	AA	AA	AT	AA	AA	AA
m5971408	TT	AA	AA	TT	TT	TT	TA	TT	TA	AA	TA	TT	TT	TT	TT	TT	TT	TT	TT	TT	TT	TT	TT	AA	TT	AA	TT	TT	TT	TT	TT	TT	TT	AT	TT	TA	TT	AA	TT	TT	TT	TT	TT	TT	TT	TA	TT	TT	TT
m1082366	AA	AA	TT	TT	TT	TA	TT	TT	TA	TA	AA	TT	TT	TT	AA	AA	TA	TT	TT	TT	TT	AA	AA	AA	AA	TT	TT	TT	TT	AA	TT	TT	TT	TT	TT	TT	TT	TT	AT	TT	TT	TT	AA	TT	TT	TT	AA	AT	TT
m1089793	AA	TT	TT	AT	AA	AA	AT	AA	AT	TA	AT	AA	AA	AA	AA	AA	AA	AA	AA	AA	AA	AA	AA	TT	AA	TT	AA	AA	AA	AA	AA	AA	AA	TA	AA	AT	AA	TA	AA	AA	AA	AA	AA	AA	AA	AT	AA	AA	AA
m2266236	AA	TT	TT	AA	AA	AT	AT	AA	AT	TA	AT	AA	AA	AA	AA	AA	AA	AA	AA	AA	AA	AA	AA	TT	AA	TT	AA	AA	AA	AA	AA	AA	AA	TA	AA	AT	AA	TT	AA	AA	AA	AA	AA	AA	AA	AT	AA	AA	AA
m100193529	AT	TT	TT	TT	AA	AA	AT	AA	AT	TT	AA	AA	AA	AA	AA	AA	AA	AA	AA	AA	AA	AA	AA	TT	TT	TT	AA	AA	AA	AA	AA	AA	AA	TT	AA	AA	AA	TT	AA	AT	AA	AA	AA	AA	AA	AA	AA	AA	AA
m982374	AT	TT	TT	AT	AA	AA	AT	AA	AT	TT	AT	AA	AA	AA	AA	AA	AA	AA	AA	AA	AA	AA	AA	TT	AA	TT	AA	AA	AA	AA	AA	AA	AA	TA	AA	AA	AA	TT	AA	AA	AA	AA	AA	AA	AA	AT	AA	AA	AA
m5969622	TT	AA	AA	TA	TT	TT	TA	TT	TT	AT	TA	TT	TT	TT	TT	TT	TT	TT	TT	TT	TT	TT	TT	AA	TT	AA	TT	TT	TT	TT	TT	TT	TT	AT	TT	TA	TT	AA	TT	TT	TT	TT	TT	TT	TT	TA	TT	TT	TT
m1108616	AA	TT	TT	AA	AA	AA	AA	AA	AA	TA	AT	AA	AA	AA	AA	AA	AA	AA	AA	AA	AA	AA	AA	TT	AA	TT	AA	AA	AA	AA	AA	AA	AA	TT	AA	AA	AT	TT	AA	AA	AA	AA	AA	AA	AA	AT	AA	AA	AA
m2276355	AA	TT	TT	AA	AA	AA	AT	AA	AT	TA	AT	AA	AA	AA	AA	AA	AA	AA	AA	AA	AA	AA	AA	TT	AA	TT	AA	AA	AA	AA	AA	AA	AA	TA	AA	AT	AT	TT	AA	AA	AA	AA	AA	AA	AA	AT	AA	AA	AA
m100221576	TT	TT	AA	TT	TT	TT	AA	TT	AA	AA	AA	AA	TT	TT	TT	TT	TT	TA	TT	TT	TT	AA	TT	AA	TT	TA	AA	AA	AA	TT	TT	TT	TT	AA	TA	TT	TT	AA	AA	TT	AA	TT	TT	TT	TT	AA	TT	TT	TT
m100173633	AA	AA	TT	AA	AA	AA	AA	AA	AA	AA	AA	AA	AA	AA	AA	AA	AA	AA	AA	AA	AA	TT	AA	AA	AA	AA	AA	AT	AA	TT	AA	AA	AA	AA	AA	AA	AA	AA	AT	AA	AA	AA	AA	AT	AA	AA	AA	AA	AA
m100221577	AA	AA	TT	AA	AA	AA	AA	AA	AA	AA	AA	AA	AA	AA	AA	AA	AA	AA	AA	AA	AA	TT	AA	AA	AA	AA	AA	AT	AA	TT	AA	AA	AA	AT	AA	AA	AA	AA	AT	AA	AA	AA	AA	AT	AA	AA	AA	AA	AA
m1211780	AA	AA	TT	AA	AA	AA	TA	AA	TA	TT	AA	AT	AA	AA	AA	AA	AA	AT	AA	AA	AA	AA	AA	TT	AA	TT	AA	AT	TT	AA	AA	AA	AA	TA	AT	AA	AA	TA	TT	AA	TA	AA	AA	AA	AA	TT	AA	AA	AA
m5411457	TT	TT	AA	TA	TT	AT	AT	TT	TT	AA	TT	TT	TT	TT	TT	TT	TT	TT	TT	TT	TT	TT	TT	AT	TT	AA	TT	TT	TT	TT	TT	TT	TT	AA	TT	TT	TT	AA	TT	TT	TT	TT	TT	TT	TT	AA	TT	TT	TT
m1391903	TT	AA	TT	AT	TT	TT	TT	TT	TT	TT	AA	AA	AA	AA	TT	TT	AT	TT	AA	AA	AA	TT	TT	TT	AA	TT	TT	AA	TT	TT	TT	TA	AT	TA	AA	AT	AA	TT	TT	AA	TA	AA	AA	AT	AA	TA	TT	TT	AA
m1063020	AA	AA	TT	AT	AA	AA	TA	AA	AA	TT	AA	AA	AA	AA	AA	AA	AA	AA	AT	AA	AA	AA	AA	TA	AA	TT	AA	AA	AA	AA	AA	AA	AA	TA	AA	AT	AA	TT	AA	AA	AA	AA	AA	AA	AA	TA	AA	AA	AA
m1072050	AA	TT	AT	TA	AA	AA	AT	AA	AA	AA	AA	AA	TT	TT	AA	AA	TA	AA	TT	TT	TA	AA	AA	AA	TT	AA	AA	TT	AA	AA	AA	AA	AA	AA	TT	AA	TT	AA	AA	TT	AT	TT	TT	AA	TT	AT	AA	AT	TT
m100255986	TT	AA	AA	AA	TA	TT	AA	TT	TA	AA	AT	TT	AA	AA	TT	TT	TT	TT	AA	AA	AA	TT	TT	AA	AA	AA	TT	AA	TT	TT	AA	TT	TA	AA	AA	AT	AA	AA	TT	AA	TA	AA	AA	AA	AA	AA	TT	TT	AA
m1261447	TT	AA	AA	AA	TA	TT	AA	TT	TA	AA	AT	TT	AA	AA	TT	TT	TT	TT	AA	AA	AA	TT	TT	AA	AA	AA	TT	AA	TT	TT	AA	TT	TA	AA	AA	AT	AA	AA	TT	AA	TA	AA	AA	AA	AA	AA	TT	TT	AA
m1264294	TT	AA	AA	TA	TT	TT	TA	TT	TA	AT	TA	TT	TT	TT	TT	TT	TT	TT	TT	TT	TT	TT	TT	AA	TT	AA	TT	TT	TT	TT	TT	TT	TT	AT	TT	TA	TA	AA	TT	TT	TT	TT	TT	TT	TT	AT	TT	TT	TT
m1265666	TT	AA	AA	TA	TT	TT	TA	TT	TA	AT	TT	TT	TT	TT	TT	TT	TT	TT	TT	TT	TT	TT	TT	AA	TT	AA	TT	TT	TT	TT	TT	TT	TT	AT	TT	TA	TT	AA	TA	TT	TT	TT	TT	TT	TT	AT	TT	TT	TT
m1263306	TA	AA	AA	TA	TT	TT	TA	TT	TA	AT	TA	TT	TT	TT	TT	TT	TT	TT	TT	TT	TT	TT	TT	AA	TT	AA	TT	TT	TT	TT	TT	TT	TT	AT	TT	TA	TT	AA	TT	TT	TT	TT	TT	TT	TT	AT	TT	TT	TT
m979934	AA	TT	AA	TT	AA	AA	TA	AT	AT	TT	TA	AA	TA	TT	AA	AA	TA	AA	TT	TT	TA	AA	AA	AA	TT	AA	AA	TT	AA	AA	AA	AT	AT	AT	TT	TA	TT	TT	AT	TT	AT	TT	TT	TA	TT	AT	AT	AA	TT
m100279742	AA	AA	TT	AA	AA	AA	AT	AA	AT	TA	AT	AA	AA	AA	AA	AA	AA	AA	AA	AA	AA	AA	AA	TT	AA	TA	AA	AA	AA	AA	TT	AA	AA	TA	AA	AT	AA	TA	AA	AA	AA	AA	AA	AA	AA	TA	AA	AA	AA
m2339922	AA	AA	TT	AA	AA	AA	AA	AA	AA	AA	AA	AA	AA	AA	AA	AA	AA	AA	AA	AA	AA	AA	AA	AA	AA	AA	AA	AA	TT	AA	AA	AA	AA	TT	AT	AA	AA	AA	AA	AA	AA	AA	AA	AA	AA	AA	AA	TT	AA
m1197118	AA	TT	AA	TT	AA	AA	TA	AA	AT	AA	AA	AT	TT	TT	AA	AA	TT	AA	TA	TT	TA	AA	AA	AA	TT	TT	AA	TT	AA	AA	AA	AA	TT	AA	TT	AA	AA	AT	AA	TA	TT	TT	AA	TT	TT	AA	AA	AT	TT
m1107438	AA	AA	AA	AA	AA	AA	AA	AA	AT	AT	TA	TT	AT	AA	AA	TT	AA	AA	AT	AA	AT	TT	AA	AA	TT	AA	AA	AA	AA	AA	AA	TA	AA	AA	AA	TA	TA	AT	AA	AA	AA	AA	AA	AA	AA	AA	AA	AA	AA
m1228304	AT	AA	TT	AA	TT	TT	AA	AA	AA	AA	AA	AA	AA	AA	AA	AA	AA	AA	AA	AA	AA	AA	AA	AA	AA	AA	AA	AA	AA	AA	TT	AA	AA	TA	AA	AA	AA	TT	AA	AA	AA	AA	AA	AA	AA	AA	AA	AA	AA
m3534447	TT	TT	TT	TT	TT	TT	TT	TT	TA	TT	AT	AA	TT	TT	TT	AA	TT	TT	TT	TT	TT	AA	TT	TA	AA	TT	TT	TT	TT	TT	TT	AT	TT	TT	TT	AT	AA	TT	TT	TT	TT	TT	TT	TT	TT	TT	TT	TT	TT
m1129776	TT	TT	TT	TA	TT	AT	TA	TT	TA	AA	AA	AA	TA	TT	AA	AA	TT	AA	TT	TT	TA	AA	AA	TT	TT	TT	AA	TT	TT	AA	TT	AA	TA	TT	TT	AT	AA	TT	TT	TT	TT	TT	AA	TT	TT	AA	TT	TT	TT
m1092069	AA	AA	AA	AA	AA	TA	AT	AA	AT	AT	TA	TA	AT	AA	TT	AA	AA	AT	AA	AA	AT	TT	TT	AA	AA	AA	TT	AA	AA	TT	AA	TA	AT	AA	AA	TA	TT	AA	AA	AA	AA	AA	TT	AA	AA	AT	AA	AA	AA
m2252444	AA	AA	AA	AA	TT	AA	AA	AA	AA	AA	AT	AA	AA	AA	AA	AA	AA	AT	AA	AA	AA	AA	AA	AA	AA	AA	AA	AA	TA	AA	AA	AA	AA	AA	AA	AA	AA	AA	TA	AA	AT	AA	AA	AA	AA	AA	AA	TA	AA
m1207836	TT	TT	AA	AA	AA	AA	AA	AA	AA	AA	AT	AA	AA	AA	AA	AA	AA	AA	AA	AA	AA	AA	AA	AA	AA	AA	AA	AA	TA	AA	AA	AA	AA	AA	AA	AA	AA	AA	AA	AA	AA	AA	AA	AA	AA	AA	AA	TA	AA
m980406	TA	AA	AA	AA	AA	TT	AA	AA	AT	AA	AA	AA	AA	AA	AA	AA	AA	TT	AA	AA	AA	AA	AA	AA	AA	AA	AA	AA	TT	AA	AA	AA	AA	AA	AA	AA	AA	AT	TT	AA	AA	AA	AA	AA	AA	AA	AA	TA	AA
m1262453	AT	TT	TT	TT	TT	TT	TT	TT	TA	TT	TT	TT	TT	TT	TT	TT	TT	TT	TT	TT	TA	TT	TT	TT	TT	TT	TT	TT	TT	TT	TT	TT	TT	TT	TT	TT	TT	TT	TT	TT	TT	TT	TT	TT	TT	TT	TT	TT	TT
m1397352	TT	AA	TT	TT	TA	AA	TA	TT	AA	AT	AA	TT	TT	TT	TT	TT	TT	TA	TT	TT	TA	TT	TT	AA	TT	TT	TT	TT	AA	TT	TT	TT	TT	TT	TT	TT	TT	TT	AT	TT	TA	TT	TT	TT	TT	AT	TT	AT	AA
m1252793	AA	TT	TT	TT	TT	AA	TT	TT	TT	TT	TT	TT	TT	TT	TT	TT	TT	AA	TT	TT	TT	TT	TT	TT	TT	TT	TT	TT	AT	TT	TT	TT	TT	TT	TT	TT	TT	TT	AT	TT	TT	TT	TT	TT	TT	TT	TT	AT	TT
m100294057	AT	TT	TT	TT	TT	TT	TT	TT	TA	TT	TT	TT	TT	TT	TT	TT	TT	TT	TT	TT	TA	TT	TT	TT	TT	TT	TT	TT	TT	TT	TT	TT	TT	TT	TT	TT	TT	TT	TT	TT	TT	TT	TT	TT	TT	TT	TT	TT	TT
m1060737	TT	AA	AA	TA	AA	AA	TA	AA	TA	TA	AT	AA	AA	TA	AA	AA	TT	AA	AA	AA	AA	TT	AA	TA	AA	AA	AA	AA	AA	AA	AT	AA	TA	AA	AA	AA	AA	AA	AA	AA	AA	AA	AA	AA	TT	TA	TT	AA	AA
m1068541	AA	TT	AA	AA	AA	AA	AA	AA	AA	AA	AA	AA	AA	AA	AA	AA	AA	AA	AA	AA	AA	AA	AA	AA	AA	AA	AA	AA	AA	AA	AA	AA	AT	AA	AA	AA	AA	AA	AA	AA	AA	AA	AA	AA	AA	AT	AA	AA	AA
m1127193	TT	AA	AA	TT	AT	AA	TA	AA	AA	AA	AT	AA	AA	TT	TT	AA	TA	AA	AA	TT	AA	TT	AA	AA	TA	AA	AA	AA	AA	AA	TT	AA	TT	TA	AA	AT	AA	TT	AA	AA	AA	AA	AA	AT	TT	AT	TA	TT	TT
m1091267	TT	AA	AA	AA	AA	AA	AA	AA	AA	AA	AA	AT	AT	AT	AA	AA	AA	AT	AT	TT	AA	AA	AA	AA	AA	AA	AA	AA	TA	AA	AA	AA	AA	AA	AA	AA	AA	AA	AT	AT	AT	AA	AT	AA	AA	AA	AA	TT	AA
m2257011	TT	TT	AA	AA	TT	TT	AA	TT	TA	TA	AT	AA	AA	AA	TT	AA	AA	TT	AA	AA	AT	AA	AA	TT	AA	TT	AA	AA	AA	AA	AT	AA	AT	AT	AA	AA	AA	AA	AT	AA	TT	AA	TT	AA	AA	AT	AA	AA	AT
m992456	AA	TT	TT	TT	AA	TA	TT	TT	TT	TT	TT	TT	TT	TT	TT	TT	TT	TT	TT	TT	TA	TT	TT	TT	TT	TT	TT	TA	TT	TT	TT	TT	TT	TT	TT	TT	TT	TT	TA	TT	TA	TT	TT	TT	TT	TT	TT	TT	TT
m1212274	TT	TT	AA	TA	AA	AA	TA	AA	TT	TT	TA	AA	TT	AA	TT	TT	TT	TT	TT	TT	AA	TT	TT	AA	TT	TT	TT	TT	TT	AT	AA	TT	TT	AA	AA	AA	AA	AA	TT	AA	TT	TT	AA	TT	TT	TA	TT	AT	TT
m984136	AA	AA	AA	AA	AA	TA	AT	TT	AT	AA	AT	AT	AT	AA	TA	AA	AA	AA	AA	AA	AA	AA	AA	AA	AA	AT	AA	AA	AA	TT	AA	AA	AA	AA	AA	AT	AA	AA	AA	AA	AA	AA	AA	AA	AA	AA	AA	AA	AA
m1214325	TT	TT	TT	TT	TT	TT	TA	TT	TA	TT	AT	TT	TT	TT	TT	AA	TT	TT	TT	TT	TA	AA	TT	TT	TT	TT	AA	TT	TT	TT	TT	AT	TT	TT	TT	TT	TT	TT	TT	TT	TT	TT	TT	TA	TT	TT	TT	TT	TT
m100254607	TT	TT	TT	TT	TT	TA	TA	TT	TT	TA	TT	TT	TT	TT	AA	TT	TT	TT	TT	TT	TA	TT	TT	TT	TT	TT	TT	TT	TT	AA	TT	TT	TT	TT	TT	TA	TT	TT	TA	TT	TA	TT	TT	TT	TT	TT	TT	TT	TT
m1015566	AA	AA	AA	AA	AA	AT	AT	AA	AA	AT	AA	AA	AA	AA	TT	AA	AA	AA	AA	AA	AT	AA	AA	AA	AA	AA	AA	AA	AA	TT	AA	AA	AA	AA	AA	AT	AA	AA	AT	AA	AT	AA	AA	AA	AA	AA	AA	AA	AA
m1124790	AA	AA	AA	AA	AA	AA	AA	AA	AA	AA	AT	AA	AA	AA	TT	AA	AA	AA	AA	AA	AA	AA	AA	AA	AA	AA	AA	AA	AA	TT	AA	AA	AA	AA	AA	AT	AA	AA	AA	AA	AA	AA	AA	AA	AA	AA	AA	AA	AA
m1105903	AA	AA	AA	AA	AA	AA	AT	AA	AA	AA	AA	AT	AA	AA	AA	AA	AA	AA	TT	AA	AA	TT	AA	AA	AA	TT	AA	AA	AA	AA	AA	AA	AA	AA	AA	AT	TT	AA	AA	AA	AA	AA	AA	TA	AA	AA	AA	AA	AA
m1041768	AA	AA	AA	AA	AA	AA	AT	AA	AT	AA	AA	AT	AT	AA	AA	AA	AA	AA	TT	AA	AA	AA	AA	AA	AA	TT	AA	TT	AA	AA	AA	AA	AA	AA	AA	AT	TA	AA	AA	AA	AA	AA	AA	TT	AA	AA	AA	TT	AA
m3022857	AA	AA	TT	TT	AA	AT	AT	AA	AA	AA	AT	TA	AA	TA	TT	TT	TA	AA	TT	AA	TT	AA	TA	AA	AA	TT	AA	AA	AA	TT	AA	AA	TA	TA	TT	TT	TT	TT	TA	TA	AT	TT	TT	AA	TT	AA	TT	AA	TT
m1099060	AA	AA	AA	AA	AA	AA	AA	AA	AA	AA	AA	AA	AA	AA	AA	AA	AA	AA	AA	AA	AA	AA	AA	AA	AA	AA	AA	AA	AT	AA	AA	AA	AA	AA	AA	AA	AA	TT	AT	AA	AA	AA	AA	AA	AA	AA	AA	AA	AA
m1127470	AA	AA	AA	AA	AA	AA	AA	AA	AT	AA	AA	AA	AA	AA	AA	AA	AA	AA	AA	AA	AA	TT	AA	AA	AA	AT	AA	AA	AA	AA	AA	AA	AA	AA	AA	AT	AA	AA	AA	AA	AA	AA	AA	TA	AA	AA	AA	AA	AA
m1248723	AA	TT	AA	TT	AA	AT	AT	AA	AT	AA	TA	AT	AA	TA	TT	TT	TT	AA	TT	AA	AT	TT	AA	AA	TT	TT	TT	AA	TT	AA	AT	TT	TA	TA	AA	AT	TT	TT	AT	AA	AT	AA	TT	AT	TT	AA	TA	AA	TA
m100272637	TT	AA	TT	AA	TA	TT	TA	TT	TA	TA	AT	TA	TA	AT	AA	AA	AA	TT	AA	TT	TA	AA	TT	TT	AA	AA	AA	TT	AA	TT	TA	AA	AA	AT	TT	TA	AT	AA	TA	TT	TA	TT	AT	TA	AA	TT	AT	TT	AT
m1680720	AA	AA	AA	TT	AA	AA	AT	AA	AT	AA	AA	AA	AA	TA	AA	AA	TT	AA	AA	AA	AT	AA	AA	AA	AA	AA	AA	AA	AA	AA	AA	AT	TA	AA	AA	AA	AA	AA	AA	AA	AA	AA	TT	AA	TT	AA	TA	AA	TA
m4003699	TT	AA	TT	AA	TA	TT	TA	TT	TA	TA	AT	TA	TA	AT	AA	AA	AA	TT	AA	TT	TA	AA	TT	TT	AA	AA	AA	TT	AA	TT	TA	AA	AA	AT	TT	TA	AT	AA	TA	TT	TA	TT	AT	TA	AA	TT	AT	TT	AT
m2279688	AA	AA	AA	AA	AA	AA	AA	AA	AA	AA	AA	AA	AA	AA	TT	AA	AA	AA	AA	AA	AA	AA	AA	AA	AA	AA	AA	AA	AA	TT	AA	AA	AA	AA	AA	AT	AT	AA	AA	AA	AA	AA	AA	AA	AA	AA	AA	AA	AA
m1209509	AA	AA	AA	AT	AA	AA	AA	AA	AA	AA	AA	AA	AA	AA	AA	AA	AA	AA	TT	AT	AA	AA	AA	AA	AA	TT	AA	AA	AA	AA	AA	AA	AA	AA	AA	AA	AA	AA	AA	AA	AA	AA	AA	AA	AA	AA	AA	AA	TT
m1229459	AA	AA	AA	AA	AA	AA	AA	AA	AT	AA	AA	AA	AA	AA	AA	AA	AA	AA	TT	AA	AA	TT	AA	AA	AA	TT	AA	AA	AA	AA	AA	AA	AA	AA	AA	AT	TT	AA	AA	AA	AA	AA	AA	TA	AA	AA	AA	AA	AA
m1243376	TA	TT	AA	AA	AA	TT	AA	TT	AA	AA	AA	AA	AA	AA	AA	AA	AA	AA	AA	AA	AA	AA	AA	AA	AA	TT	AA	AA	AA	AA	AA	AA	AA	AA	AA	AA	AA	AA	AA	AA	AA	TT	AA	AA	AA	AA	AA	TT	AA
m1081064	TT	AA	AA	AA	AA	TT	AA	TA	AA	AA	AA	AA	AA	AA	AA	AA	AA	AA	AA	AA	AA	AA	AA	AA	AA	TA	AA	AA	AA	AA	AA	AA	AA	AA	AA	AA	AA	AA	AA	AA	AA	TT	AA	AA	AA	AA	AA	TA	AA
m1006887	TT	AA	TT	AA	TT	TT	TA	TT	TA	TT	AT	TA	TT	AT	TT	TT	AA	TT	TT	TT	TA	TT	TT	TT	AA	TT	AA	TT	AA	TT	TA	AA	AA	TT	TT	TT	TA	TT	TA	TT	TA	TT	AA	TT	AA	TT	AT	TT	AA
m4910560	TT	AA	AA	AA	AA	AA	TA	AA	AA	TT	AT	AA	AA	AA	AA	AA	AA	TT	AA	AA	AA	AA	AA	TT	AA	AA	AA	TT	AA	AA	AA	AA	TA	AA	AA	AA	AA	AA	AA	TA	AA	AA	AA	AA	AA	TT	AA	AT	AA
m2257698	TT	AA	AA	AA	AA	AA	TA	AA	AT	TT	AT	AA	AA	AA	AA	AA	AA	TT	AA	AA	AT	AA	AA	TT	AA	AA	AA	TA	AA	AA	AA	AA	TA	AT	AA	AA	AA	AA	AA	TA	AA	AA	AA	AA	AA	TT	AA	AT	AA
m3025121	TT	AA	AA	AA	AA	AA	TA	AA	AT	TA	AA	AA	AA	AA	AA	AA	AA	TT	AA	AA	AA	AA	AA	TT	AA	AA	AA	TT	AA	AA	AA	AA	TT	AT	AA	AA	AA	AA	AA	TT	AA	AA	AA	AA	AA	TT	AA	AT	AA
m2267491	TT	AA	AA	AA	AA	AA	TA	AA	AT	TT	AT	AA	AA	AA	AA	AA	AA	TT	AA	AA	AA	AA	AA	TA	AA	AA	AA	TT	AA	AA	AA	AA	TA	AT	AA	AA	AA	AA	AA	TA	AA	AA	AA	AA	AA	TT	AA	AT	AA
m1093381	AA	AA	AA	AA	AA	AA	AA	AA	AT	AA	AA	AA	AA	AA	AA	AA	AA	AA	TT	AA	AA	TT	AA	AA	AA	TT	AA	AA	AA	AA	AA	AA	AA	AA	AA	AT	AA	AA	AA	AA	AA	AA	AA	TA	AA	AA	AA	AA	AA
m1067484	AA	AA	AA	AA	AA	AA	AA	AA	AA	AA	AA	AT	AT	AA	AA	AA	AA	AA	TT	AA	AA	TT	AA	AA	AA	TT	AA	AA	AA	AA	AA	AA	AA	AT	AA	AT	TT	AA	AA	AA	AA	AA	AA	TA	AA	AA	AT	AA	AT
m986964	AA	AA	AA	AA	AA	AA	AA	AA	AT	AT	AA	AA	AT	AA	AA	AA	AA	AA	TA	AA	AA	AA	AA	AA	AA	TA	AA	AT	AA	AA	AA	AA	AA	AA	AA	AT	TA	AT	AA	AA	AT	AA	AA	TA	AA	AA	AA	AA	AA
m1045541	AA	AA	AA	AA	AA	AA	AT	AA	AT	AA	AA	AT	AT	AA	AA	AA	AA	AA	TT	AA	AA	TA	AA	AA	AA	TT	AA	AA	AA	AA	AA	AA	AA	AT	AA	AT	TA	AT	AA	AA	AA	AA	AA	TA	AA	AA	AT	AA	AT
m1075972	AA	AA	AA	AA	AA	AA	AA	AA	AT	AA	AA	AA	AT	AA	AA	AA	AA	AA	TT	AA	AA	TT	AA	AA	AA	TT	AA	AA	AA	AA	AA	AA	AA	AA	AA	AT	TA	AA	AA	AA	AA	AA	AA	TA	AA	AA	AT	AA	AT
m1094448	AA	AA	AA	AA	AA	AA	AA	AA	AT	AA	AA	AT	AT	AA	AA	AA	AA	AA	TT	AA	AA	AA	AA	AA	AA	TT	AA	AA	AA	AA	AA	AA	AA	AA	AA	AT	TT	AA	AA	AA	AA	AA	AA	TT	AA	AA	AA	AA	AA
m2277790	AA	AA	AA	AA	AA	AA	AA	AA	AA	AA	AA	AA	AA	AA	AA	AA	AA	AA	TT	AA	AA	AA	AA	AA	AA	TA	AA	AA	AA	AA	AA	AA	AA	AA	AA	AA	TA	AT	AA	AA	AA	AA	AA	TA	AA	AA	AT	AA	AT
m3064580	AA	AA	AA	AA	AA	AA	AA	AA	AA	AA	AA	AA	AA	AA	AA	AA	AA	AA	TA	AA	AA	AA	AA	AA	AA	TT	AA	AA	AA	AA	AA	AA	AA	AA	AA	AA	TT	AT	AA	AA	AA	AA	AA	TA	AA	AA	AT	AA	AT
m1096246	AA	AA	AA	AA	AA	AA	AA	AA	AA	AA	AA	AT	AT	AA	AA	AA	AA	AA	AA	AA	AT	AA	AA	AA	AA	AA	AA	AA	AA	AA	AA	AA	AA	AA	AA	AA	AA	AA	AT	AA	AA	AA	AA	AA	AA	AA	AA	AA	AA
m983019	AA	AA	AA	AA	AA	AA	AA	AA	AA	AA	AA	AA	AA	AA	AA	AA	AA	AA	TA	AA	AA	AA	AA	AA	AA	TT	AA	AA	AA	AA	AA	AA	AA	AA	AA	AA	AT	AA	AA	AA	AA	AA	AA	TA	AA	AA	AA	AA	AA
m2275647	TT	TT	TT	TT	TT	TT	TT	TT	TA	TT	TT	AA	TA	TT	TT	TT	TT	TT	AA	TT	TT	AA	TT	TT	TT	AA	TT	TA	TT	TT	TT	TT	TT	TT	TT	TA	TA	TT	TT	TT	TA	TT	TT	AA	TT	TT	TA	TT	TA
m100276249	AA	AA	AA	AA	AA	AA	AA	AA	AA	AA	AA	AT	AT	AA	AA	AA	AA	AA	AA	AA	AT	AA	AA	AA	AA	AA	AA	AA	AA	AA	AA	AA	AA	AA	AA	AA	AA	AA	AT	AA	AA	AA	AA	AA	AA	AA	AA	AA	AA
m1125287	TT	AA	TT	AA	AA	TT	AT	AA	AA	AA	AT	AT	AA	AA	AA	TT	AA	AA	AA	AA	AA	AA	TT	AA	TT	AA	AA	AA	AA	TT	AA	AA	AA	TA	AA	AA	AA	TA	AT	AA	AA	AA	AA	AT	AA	TA	AA	AA	AA
m1128664	AA	AA	AA	AA	AA	AA	AT	AA	AA	AA	AA	AT	AA	AA	AA	AA	AA	AA	TT	AA	AA	AA	AA	AA	AA	TT	AA	AA	AA	AA	AA	AA	AA	AA	AA	AT	TT	AA	AA	AA	AA	AA	AA	TA	AA	AA	AA	AA	AA
m1079926	AA	AA	TT	AA	AA	AA	AA	AA	AA	AA	TT	AA	TA	AA	AA	AA	AA	AA	AA	TT	TA	AA	AA	AA	AA	AA	TT	AA	TA	AA	AA	TA	AA	AT	TA	TA	AA	AA	AA	AA	AA	AA	AA	AA	AA	AA	AA	AA	AA
m1095509	AA	AA	AA	AA	AA	AA	AA	AA	AT	AA	AA	AA	AA	AA	AA	AA	AA	AA	TT	AA	AA	TT	AA	AA	AA	TT	AA	AA	AA	AA	AA	AA	AA	AA	AA	AT	AT	AA	AA	AA	AA	AA	AA	TA	AA	AA	AA	AA	AA
m4404268	TT	TT	TT	TT	TT	TA	TT	TT	TT	TT	TT	TA	TA	TT	TT	TT	TT	TT	AA	TT	TA	AA	TT	TT	TT	AA	TT	TT	TT	TT	TT	TT	TT	TT	TT	TT	TA	TT	TA	TT	TA	TT	TT	TT	TA	TT	TT	TT	TT
m4394191	AA	AA	AA	AA	AA	AA	AT	AA	AA	AT	AA	AA	AA	AA	AT	AA	AA	AA	AA	AA	AA	AA	TA	AA	AA	AA	AA	AA	AA	AA	AA	AA	AA	AA	AA	AA	AA	AA	AA	AT	AA	AA	AA	AA	AA	TA	AA	TA	AA
m1095949	TT	TT	AA	AA	TT	TT	AA	TT	AT	AT	AA	AA	AA	AA	TT	AA	AA	AA	TT	AA	AT	AA	TT	AA	TT	TT	AA	TT	AA	AA	AT	AA	AA	AA	AA	AA	TA	AA	AA	AT	TA	AA	AA	TT	AA	TA	AA	TT	AT
m1091937	AA	AA	AA	AA	AA	AA	AA	AA	AA	AA	AA	AT	AT	AA	AA	AA	AA	AA	TA	AA	AA	TT	AA	AA	AA	TT	AA	AA	AA	AA	AA	AA	AA	AA	AA	AT	AT	AA	AA	AA	AA	AA	AA	TA	AA	AA	AT	AA	AT
m2265419	AA	AA	TT	TA	TT	TT	AT	TT	TA	TT	TA	AT	AA	TA	TT	AA	TT	TT	TT	AA	TT	TT	TT	TA	AA	TT	AA	AA	AA	TT	AT	AA	TT	TA	TT	TT	AT	AA	TT	AA	TT	TT	TT	TT	TT	AA	TT	AA	TT
m1034732	AA	AA	AA	AA	AA	AA	AT	AA	AA	AA	AA	AT	AT	AA	AA	AA	AA	AA	TT	AA	AA	TT	AA	AA	AA	TT	AA	AA	AA	AA	AA	AA	AA	AA	AA	AA	AT	AA	AA	AA	AA	AA	AA	TA	AA	AA	AA	AA	AA
m1091678	TA	AA	AA	TA	AA	AA	AT	AA	AT	AA	AA	AA	AA	TA	AA	AA	TT	AA	AA	AA	AA	AA	AA	AA	AA	AA	AA	AA	AA	AA	AA	AA	TA	AA	AA	AA	AA	AA	AA	AA	AA	AA	TT	AA	TT	AA	TA	AA	TA
m994982	AA	AA	TT	AT	AA	TA	AA	AA	AT	AA	TT	AT	TA	AT	AA	TA	AA	AA	AA	TT	TA	AA	AA	AA	AA	AA	TT	AA	TA	AA	AA	TA	AA	AA	TA	TA	AA	AA	TT	TA	AA	AA	AA	AA	AA	AA	AA	AT	AA
m1081526	TT	AA	AA	TA	AA	AA	TA	AA	TA	AA	AA	AA	AA	TA	AA	AA	TT	TT	AA	AA	AA	AA	AA	TA	AA	AA	AA	AA	AT	AA	AA	AA	TT	TA	AA	AA	AA	AA	AA	AA	AA	AA	TT	AA	TT	AT	TT	AA	TT
m2262907	AA	TT	TT	AT	TT	TA	AT	TT	AT	TA	TA	TT	TT	AT	AA	TT	AA	AA	TA	TT	TA	AA	AA	AA	TT	TT	TA	AA	TA	TT	TA	TT	AA	AT	TA	TT	TA	TT	TA	TA	TT	TT	AA	TA	AA	AT	AT	AA	AT
m1233157	TT	AA	AA	AA	AA	TT	AA	TT	AA	AA	AT	AT	AA	AA	AA	AA	AA	AA	AA	AA	AA	AA	AA	AT	AA	AA	AA	AA	AA	AA	AA	AA	AA	AA	AA	AA	AA	AA	AA	AA	AT	AA	AA	AA	AA	AA	AA	TT	AA
m2279733	TT	TT	TT	TT	TT	TT	TT	TT	TT	TT	TT	TT	TT	TT	TT	TT	TT	TT	AA	TT	TT	AA	TT	TT	TT	AA	TT	TT	TT	TT	TT	TT	TT	TT	TT	TT	AA	TT	TT	TT	TT	TT	TT	AT	TT	TT	TA	TT	TA
m3021636	AA	AA	AA	AA	AA	AA	AA	AA	AA	AA	AA	AA	AT	AA	AA	AA	AA	AA	TT	AA	AA	TT	AA	AA	AA	TT	AA	AA	AA	AA	AA	AA	AA	AA	AA	AT	TT	AA	AA	AA	AA	AA	AA	TA	AA	AA	AA	AA	AA
m3064662	AA	AA	AA	AA	AA	AA	AA	AA	AA	AA	AA	AA	AT	AA	AA	AA	AA	AA	TT	AA	AA	AA	AA	AA	AA	TT	AA	AA	AA	AA	AA	AA	AA	AA	AA	AA	TT	AA	AA	AA	AA	AA	AA	TT	AA	AA	AA	AA	AA
m1075382	AA	AA	AA	AT	AA	AA	AA	AA	AA	AA	AA	AA	AA	AA	AA	AA	AA	AA	AA	AA	AA	AA	AA	AA	AA	AA	AA	AA	AA	AA	AA	AA	AA	AA	AA	AA	TA	TA	AT	AA	AA	AA	AA	AA	AA	AA	AA	AA	AA
m1111149	AA	AA	AA	AA	AA	AA	AT	AA	AA	AT	AA	AA	AA	AA	TT	AA	AA	AA	AA	AA	AA	AT	TT	AA	AA	AA	AA	AA	AA	AA	AA	AA	AA	AA	AA	AA	AA	AA	AA	AA	AA	AA	AA	AA	AA	TA	AA	AA	AA
m1695549	AA	AA	AA	AA	AA	AA	AA	AA	AT	AA	AA	AA	AT	AA	AA	AA	AA	AA	TT	AA	AA	TT	AA	AA	AA	TT	AA	AA	AA	AA	AA	AA	AA	AA	AA	AT	TT	AA	AA	AA	AA	AA	AA	TA	AA	AA	AT	AA	AT
m1009730	AA	AA	AA	AA	AA	AA	AA	AA	AA	AA	AA	AA	AA	AA	AA	AA	AA	AA	TT	AA	AA	TT	AA	AA	AA	TT	AA	AA	AA	AA	AA	AA	AA	AA	AA	AT	TT	AA	AA	AA	AA	AA	AA	TA	AA	AA	AT	AA	TT
m1343443	TT	AA	AA	TT	TT	TA	TT	AA	TA	TT	TA	AA	AT	TA	TT	TT	TT	TT	AA	AA	AT	TT	TT	TT	TT	TT	TA	TT	AT	TT	TT	AA	TA	TT	AA	AA	AA	TT	AA	AT	TT	TT	TT	TT	TT	TT	TT	TA	TT
m7352400	TT	TT	TT	TT	TT	TT	TT	TT	TT	TT	TT	AA	TT	TT	TT	TT	TT	TT	AA	TT	TT	AA	TT	TT	TT	AA	TT	TT	TT	TT	TT	TT	TT	TT	TT	AA	AA	TT	TT	TT	TT	TT	TT	AT	TT	TT	TA	TT	TA
m100257614	AA	TT	TT	AT	AA	AA	AA	TT	AA	AA	AA	TT	TA	AA	AA	AA	AA	AA	TT	TT	TA	AA	AA	AA	AA	AA	AA	AA	TA	AA	AA	TT	AA	AA	TT	TT	TT	AA	TT	TA	AA	AA	AA	AA	AA	AA	AA	AA	AA
m1065533	TT	TT	TT	TT	AA	AA	TA	TT	TA	TT	TT	TT	TT	TT	TT	TT	TT	TT	TT	TT	TT	TT	AA	TT	TT	TT	TT	TT	TT	AA	TT	TT	TT	TT	TT	TT	TT	TT	TT	TT	TT	TT	TT	TT	TT	AT	TT	TT	TT
m3024745	AA	AA	AA	AT	AA	AA	AA	AA	AA	AA	AA	AT	AT	AA	AA	AA	AA	AA	TT	AA	AT	TT	AA	AA	AA	TT	AA	AA	AA	AA	AA	AA	AA	AA	AA	AT	AT	AA	AT	AA	AA	AA	AA	TA	AA	AA	AA	AA	AA
m981431	AT	AA	AA	AT	TT	AA	AA	TT	AT	TT	AT	AA	AA	AA	AA	TT	AA	AA	AA	AA	AT	AA	AA	AA	TT	AA	AA	AA	AA	TT	TT	AT	AT	AT	AA	AA	AA	TT	AA	AA	TA	TT	AA	AA	AA	AA	AA	AA	AA
m988704	TA	TT	TT	AA	AA	AT	AT	TT	AT	AT	TA	TA	TT	AT	TT	TA	AA	AT	TT	TA	TA	AA	TT	AA	AA	TT	TA	TA	TA	AA	AT	TA	AA	AA	TA	TA	TA	AT	TA	TT	AA	AA	AA	TT	AA	TA	AA	TT	AT
m2256857	AA	TT	AA	AA	AA	AA	AA	AA	AT	AA	AA	AA	AA	AA	AA	AA	AA	AA	TT	AA	AA	TT	AA	AA	AA	TT	AA	AA	AA	AA	AA	AA	AA	AA	AA	AT	TT	AA	AA	AA	AA	AA	AA	TA	AA	AA	AA	AA	AA
m2258428	AA	AA	TT	AA	AA	AA	AT	AA	AT	TT	AT	AT	AA	AA	TT	TT	AA	TT	AA	AA	AA	AA	TA	AA	TT	AA	TT	TA	TA	TT	AA	TT	AA	AT	AA	AT	AA	TT	AT	AT	AA	TT	AA	AA	AA	TT	AA	TT	AA
m1104865	AA	AA	AA	AA	TT	AA	AT	AA	AA	TA	AA	AA	AA	AA	TT	AA	AA	AA	AA	AA	AA	AA	TT	AA	AA	AA	AA	TT	AA	AA	AA	AA	AA	AA	AA	AA	AA	AA	AA	AT	AA	AA	AA	AA	AA	TA	AA	TT	AA
m1242399	AA	AA	TT	AA	AA	AA	AA	AA	AT	AA	AT	AT	AA	AA	AA	TT	AA	TA	AA	AA	AA	AA	AA	AA	AA	AA	TT	AA	TA	AA	AA	TT	AA	AA	AA	AA	AA	AA	AT	AA	AA	AA	AA	AA	AA	AA	AA	AA	AA
m2256531	AA	AA	AA	AA	AA	AA	AT	AA	AA	TA	AA	AA	AA	AA	TT	AA	AA	AA	AA	AA	AA	TT	TT	AA	AA	AA	AA	TT	AA	AA	AT	AA	AA	AA	AA	AA	AA	AT	AA	AT	AA	AA	AA	AA	AA	TA	AA	TT	AA
m1239112	AA	AA	AA	AA	AA	AA	AT	TT	AA	TA	AA	AA	AA	AA	TA	AA	AA	AA	AA	AA	AA	AA	TT	AA	AA	AA	AA	TT	AA	AA	AA	AA	AA	AA	AA	AA	AA	AA	AA	AT	AA	AA	AA	AA	AA	TA	AA	TT	AA
m1166429	AA	AA	AA	AA	AA	AA	AT	AA	AA	TA	AA	AA	AA	AA	TA	AA	AA	AA	AA	AA	AA	TT	TT	AA	AA	AA	AA	TT	AA	AA	AT	AA	AA	AA	AA	AA	AA	AA	AA	TT	AA	AA	AA	AA	AA	TA	AA	TT	AA
m1131505	AA	AA	AA	AA	AA	AA	AT	TT	AA	TA	AA	AA	AA	AA	TT	AA	AA	AA	AA	AA	AA	AA	TT	AA	AA	AA	AA	AT	AA	AA	AA	AA	AA	AA	AA	AA	AA	AA	AA	AT	AA	AA	AA	AA	AA	TA	AA	TT	AA
m3064862	TT	TT	TT	TT	TT	TT	TA	TT	TT	AT	TT	TT	TT	TT	AT	TT	TT	TT	TT	TT	TT	AT	AA	TT	TT	TT	TT	AA	TT	TT	TA	TT	TT	TT	TT	TT	TT	TT	TT	TA	TT	TT	TT	TT	TT	AT	TT	AA	TT
m1162147	AA	AA	AA	AA	AA	AT	AA	AA	AA	TA	AA	AA	AA	AA	TA	AA	AA	AA	AA	AA	AA	AA	TT	AA	AA	AA	AA	AT	AA	AA	AT	AA	AA	AA	AA	AA	AA	AA	AA	AA	AA	AA	AA	AA	AA	TA	AA	TT	AA
m3028261	AA	AA	AA	AA	AA	AA	AT	TT	AA	TA	AA	AA	AA	AA	TT	AA	AA	AA	AA	AA	AA	AA	TT	AA	AA	AA	AA	AT	AA	AA	AA	AA	AA	AA	AA	AA	AA	AA	AA	AT	AA	AA	AA	AA	AA	TA	AA	TT	AA
m988712	TT	TT	TT	TT	TT	TT	TA	TT	TT	AA	TT	TT	TT	TT	AA	TT	TT	TT	TT	TT	TT	AA	AA	TT	TT	TT	TT	AA	TT	TT	TA	TT	TT	TT	TT	TT	TT	TT	TT	TA	TT	TT	TT	TT	TT	AT	TT	AA	TT
m2256486	AA	AA	AA	AA	AA	AA	AT	TT	AA	TA	AA	AA	AA	AA	TA	AA	AA	AA	AA	AA	AT	TT	TT	AA	AA	AA	AA	AA	AA	AA	AT	AA	AA	AA	AA	AA	AT	AA	AT	AT	AA	AA	AA	AA	AA	TA	AA	TT	AA
m100237784	TA	TT	AA	AT	AA	AA	AT	TT	AT	TT	TA	TA	TT	AT	TA	AA	AA	AA	AA	TT	AA	AA	TT	TT	AA	AA	AA	AT	AA	AA	TT	AA	AT	TA	TA	TA	AA	AA	AA	TA	TA	AA	AA	AA	AA	TT	TA	TT	AA
m1310918	AA	AA	AA	AT	AA	AA	AA	AA	AA	AA	AA	AA	AA	AA	AA	AA	AA	AA	AA	AA	AT	AA	AA	AA	TT	AA	AA	AA	AA	TT	AA	AA	AA	AT	AA	AT	AA	TT	AT	AT	AA	TT	AA	AA	AA	AA	AA	AA	AA
m3064552	TA	TT	AA	AT	AA	AA	AT	TT	AT	TT	TA	TA	TT	AT	TA	AA	AA	AA	AA	TT	AA	AA	TT	TT	AA	AA	AA	AT	AA	AA	TT	AA	AT	TA	TA	TA	AA	AA	AA	TT	TT	AA	AA	AA	AA	TT	TT	TT	AA
m983765	AT	AA	TT	TA	TT	TT	TA	AA	TA	AA	AT	AT	AA	TA	AA	TT	TT	TA	TT	AA	TT	TT	AA	AA	TT	TT	TT	TT	TT	TT	AA	TT	TA	AT	AT	AT	TT	TT	TT	AT	AT	TA	TT	TT	TT	AA	AT	AA	TT
m1048421	AA	AA	AA	AT	AA	AA	AA	AA	AA	AA	AA	AA	AA	AA	AA	AT	AA	AA	AA	AA	AT	AA	AA	AA	TA	AA	AA	AA	AA	TT	AA	AA	AA	AT	AA	AT	AT	TA	AT	AT	AT	TA	AA	AA	AA	AA	AA	AA	AA
m3020760	AA	AA	AA	AA	AA	AA	AT	AA	AA	TA	AA	AA	AA	AA	TA	AA	AA	AA	AA	AA	AA	TT	TT	AA	AA	AA	AA	TT	AA	AA	AT	AA	AA	AA	AA	AA	AA	AA	AA	TA	AA	AA	AA	AA	AA	TA	AA	TT	AA
m7940442	TT	TT	AA	TA	TA	TT	TT	TT	TT	TT	TA	TA	TT	TT	TT	AA	TT	AT	TT	TT	TT	TT	TT	TT	AA	TT	AA	TT	AA	TT	TT	AA	TT	TA	TT	TA	TT	AA	AT	TT	TT	AA	TT	TT	TT	TT	TT	TT	TT
m1147988	AA	AA	AA	AA	TT	TT	AA	TT	AA	TA	AT	TA	TA	AA	AA	AA	AA	AA	AA	AA	AA	AA	AA	TT	AA	AA	AA	AA	AA	AA	AA	AA	AA	AT	AA	AA	AT	TT	AT	AT	AA	AA	AA	AA	AA	AA	AA	AT	AT
m100277779	AA	AA	AA	AA	TT	TT	AA	TT	AA	TA	AT	TA	TA	AA	AA	AA	AA	AA	AA	AA	AA	AA	AA	TT	AA	AA	AA	AA	AA	AA	AA	AA	AA	AT	AA	AA	AT	TT	AT	AT	AA	AA	AA	AA	AA	AA	AA	AT	AT
m100265813	AA	AA	AA	AA	TT	TT	AA	TT	AA	TT	AA	TT	TT	AA	AA	AA	AA	AA	AA	AA	AA	AA	AA	TT	AA	AA	AA	AA	AA	AA	AA	AA	AA	AT	AA	AA	AT	TT	AT	AT	AA	AA	AA	AA	AA	AA	AA	AT	AA
m1081885	AA	AA	AA	AA	AA	AT	AT	AA	AA	TA	AA	AA	AA	AA	TT	AA	AA	AA	AA	AA	AA	AA	TT	AA	AA	AA	AA	AA	AA	AA	AA	AA	AA	AA	AA	AA	AT	AA	AA	AA	AA	AA	AA	AA	AA	TA	AA	AT	AA
m1097603	AA	AA	AA	AA	TT	AA	AA	AA	AA	AA	AA	AA	AA	AA	AA	AA	AA	AA	AA	AA	AA	AA	AA	AA	AA	AA	AA	AA	AA	AA	AA	AA	AA	AA	AA	AA	AA	AA	AA	AA	AA	AA	AA	AA	AA	AA	AA	AA	AA
m1078438	TT	TT	AA	AA	AA	AA	AT	AA	AA	TA	TA	TA	TT	AT	TA	AA	AA	AT	AA	TT	AA	AA	TT	TT	AA	AA	AA	AA	AA	AT	AA	AA	AA	AA	AA	AT	AA	AA	AA	TA	AA	AA	AA	AA	AA	TA	AA	AA	AA
m1019261	AA	AA	AA	AA	AA	AA	AT	AA	AA	TA	AA	AA	AA	AA	TA	AA	AA	AA	AA	AA	AA	TT	TA	AA	AA	AA	AA	TT	AA	AA	AT	AA	AA	AA	AA	AA	AT	AA	AA	TA	AA	AA	AT	AA	AA	TA	AA	TT	AA
m1093057	TT	TT	TT	TT	TT	TT	TA	TT	TT	AT	TT	TT	TT	TA	AT	TT	TT	TT	TT	TT	TT	TT	AT	TT	TT	TT	TT	AA	TT	TT	TT	TT	TT	TT	TT	TT	TT	TA	TT	AA	TT	TT	TT	TT	TT	AT	TT	AA	TT
m3026517	TT	TT	AA	AA	AA	AA	AA	AA	AA	AA	TT	TA	TT	AA	AA	AA	AA	AA	AA	TT	AA	AA	AA	TT	AA	AA	AA	AA	AA	AA	AA	AA	AA	AA	AA	AA	AA	AA	AA	AA	AA	AA	AA	AA	AA	AA	AA	AA	AA
m3064572	TT	TT	TT	AA	AT	TA	AA	AA	AT	AA	TA	TT	TT	AT	AA	AA	AA	TT	AA	TT	AA	TT	AA	TT	AA	AA	TT	TA	TT	TT	AT	TA	AA	AA	TA	AT	AA	AA	TA	TA	AA	AA	AA	AA	AA	AA	AA	AA	AA
m7336089	TT	TT	TT	AA	AA	AA	AT	AA	AA	AA	TA	AA	TA	AT	AA	AT	AA	TT	AA	TT	AA	TT	TT	TT	AA	AA	TA	AA	TT	TT	AA	TT	AA	AA	AA	AT	AA	AA	TT	AA	AA	AA	AA	AA	AA	TT	AA	AA	AA
m3956963	TT	TT	TT	TT	TT	TT	TA	TT	TT	TA	TT	TT	TT	TT	AA	TT	TT	TT	TT	TT	TT	TT	AA	TT	TT	TT	TT	TT	TT	TA	TT	TT	TT	TT	TT	TT	TA	TT	TT	TT	TT	TT	TT	TT	TT	AT	TT	TT	TT
m2258640	AA	AA	AA	TT	TA	AA	TA	TT	TT	TT	AT	AA	AA	TT	AA	TT	TT	AA	TT	AA	TT	AA	AA	AA	TT	TT	AA	AT	AA	AA	TA	AA	TT	TT	AT	TA	TT	TT	TT	AT	TT	TT	TT	TT	TT	AA	TT	TT	TT
m1139871	AA	AA	TT	AA	AA	AA	AA	AA	AT	AA	AT	AT	AA	AA	TT	AA	AA	TT	AA	AA	AA	AA	TT	AA	AA	AA	TT	AA	TT	AA	AA	TT	AA	AA	AA	AA	AA	AA	TA	AA	AA	AA	AA	AT	AA	AA	AA	AA	AA
m1233446	TA	TT	TT	AA	TT	TT	AA	AA	AT	AA	TA	TT	TT	TT	AA	AA	AA	TT	AA	TT	AA	TT	AA	TT	AA	AA	TT	TA	TT	TT	TT	TT	AA	AA	TT	AT	AA	AA	TA	TA	AA	AA	AA	AA	AA	AA	AA	AA	AA
m1125529	AT	AA	AA	TT	TA	TT	TT	TT	TT	TA	AT	AA	AA	AA	TT	TT	TT	AA	TT	AA	TT	AA	TT	AA	TT	TT	AA	AT	AA	AA	TT	AA	TT	TT	AT	TT	TT	TT	TT	AT	TT	TT	TT	TT	TT	TT	TT	TT	TT
m100249510	TT	TT	TT	AA	AA	AA	AA	AA	AT	AT	TA	TT	TT	AA	TT	AA	AA	TT	AA	TT	AA	TT	TT	TT	AA	AA	TT	AA	TT	TT	AA	TT	AA	AA	AA	AA	AA	AT	TA	AA	AA	AA	AA	AA	AA	AA	AA	AA	AA
m100294189	AA	AA	AA	TT	AT	AT	TT	TT	TA	TT	AT	AA	AA	TA	AA	TT	TT	AA	TT	AA	TT	AA	AA	AA	TT	TT	AA	AT	AA	AA	TA	AT	TT	TT	AT	TA	TT	TT	TA	AT	TT	TT	TT	TT	TT	TT	TT	TT	TT
m1108825	AA	AA	AA	AA	TT	AA	AT	AA	AA	AT	AA	AA	AA	AA	TT	AA	AA	AA	AA	AA	AA	AA	TT	AA	AA	AA	AA	AA	AA	AA	AA	AA	AA	AA	AA	AA	AA	AA	AA	AA	AA	AA	AA	AA	AA	AT	AA	AA	AA
m1098802	AA	AA	TT	AT	TT	AT	AT	AA	AT	AT	AT	AT	AA	AA	TT	AA	AA	TT	AA	AA	AA	AA	TT	AA	AA	AA	TA	AA	TT	AA	AT	TT	AA	AA	AA	AA	AA	AA	TA	AA	AA	AA	AA	AA	AA	AT	AA	AA	AA
m3064448	TT	TT	AA	AA	AA	AA	AT	AA	AA	AT	TA	TA	TA	TA	TT	AA	AA	AT	AA	TT	AA	AA	TA	TT	AA	AA	AA	AA	AA	AA	AA	AA	AA	AA	AA	AT	AT	AA	AA	TA	AA	AA	AA	AA	AA	AT	AA	AA	AA
m1088980	AA	AA	AA	AA	AA	AA	TA	TT	TA	TT	AT	AA	AA	TA	AA	TT	TT	AA	TT	AA	TT	AA	AA	AA	TT	TT	AA	AA	AA	AA	TT	AA	TT	TT	AT	TA	TT	TT	TA	AA	TT	TT	TT	TT	TT	TA	TT	TT	TT
m1692891	TT	TT	TT	TT	TT	TA	TA	TT	TT	TA	TT	TT	TT	TT	AA	TT	TT	TT	TT	TT	TT	TT	AT	TT	TT	TT	TT	TT	TT	TA	TT	TT	TT	TT	TT	TT	TT	TT	TT	TT	TT	TT	TT	TT	TT	TA	TT	TT	TT
m100237993	TT	TT	TT	TT	TT	TA	TA	TT	TT	TA	TT	TT	TT	TT	AA	TT	TT	TT	TT	TT	TT	TT	AT	TT	TT	TT	TT	TT	TT	TA	TT	TT	TT	TT	TT	TT	TT	TT	TT	TT	TT	TT	TT	TT	TT	TA	TT	TT	TT
m100244914	TT	TT	TT	TA	TT	TT	TA	TT	TT	TT	TT	TT	TT	TT	TT	TT	TT	TT	TT	TT	AA	TT	TT	AA	TT	TT	TT	TT	TT	TT	TT	TT	TT	TT	TT	TT	TT	TT	AA	TT	TT	TT	TT	TT	TT	TT	TT	TT	TT
m1085374	TT	TT	TT	TT	TT	TT	TA	TT	TT	TT	TT	TT	TT	TT	TT	TT	TT	TT	TT	TT	TT	TT	TT	AA	TT	TT	TT	TT	TT	TT	TT	TT	TT	TT	TT	TT	TT	TT	TT	TT	TT	TT	TT	TT	TT	AA	TT	TT	TT
m1079655	AA	AA	AA	AA	AA	AA	AA	AA	AT	AA	AA	AA	AA	AA	AA	AA	AA	AA	AA	AA	AA	AA	AA	AA	AA	AA	AA	AA	AA	AA	AA	AA	AA	AA	AA	AA	AA	AA	AA	AA	AA	AA	AA	AA	AA	AA	AA	AA	AA
m3064762	AA	AA	AA	AA	AA	AA	AT	AA	AA	AA	AA	AA	AA	AA	AA	AA	AA	AA	AA	AA	AT	AA	AA	AA	AA	AA	AA	AA	AA	AA	AA	AA	AA	AA	AA	AA	AA	AA	TA	AA	AA	AA	AA	AA	AA	AT	AA	AA	AA
m100249259	AA	AA	AT	AT	AA	AA	AA	AA	AA	AA	AA	AA	AA	AA	AA	AA	AA	AA	AA	AA	AA	AT	AA	AA	AA	AA	AA	AA	AA	AA	AA	AA	AA	AT	AA	AA	TT	AT	TT	AA	AA	AA	AA	AA	AA	AA	AA	AA	AA
m3033792	TA	AA	AA	AA	TT	TT	AA	TT	AA	AA	TA	AA	TA	AA	AA	AA	AA	AA	AA	AA	AA	TT	AA	AA	AA	AA	AA	AA	AA	AA	AA	AA	AA	AA	AA	AA	TT	AA	AA	TT	AA	AA	AA	AA	AA	AA	AA	TT	AA
m1695994	AA	AA	AA	AA	AA	AA	AA	AA	AA	AA	AA	AA	TA	AA	AA	AA	AA	AA	AA	AA	AA	AA	AA	AA	TT	AA	AA	AA	AA	AA	AA	AA	AA	AA	AA	AA	AA	AA	TT	AA	AT	AA	AA	AA	AA	AA	AT	AA	AA
m1237142	AA	AA	AA	AA	TA	AT	AA	AA	AA	AA	TA	AA	TT	AA	AA	AA	AA	AA	AA	AA	AA	TT	AA	AA	AA	AA	AA	AA	AA	AA	AA	AA	AA	AA	AA	AA	TT	AA	AA	AA	AA	AA	AA	AA	AA	AA	AA	AA	AA
m7940367	TT	TT	TT	TT	AT	TA	TT	TT	TT	TT	AT	TT	AA	TT	TT	TT	TT	TT	TT	TT	TT	TT	TT	TT	TT	TT	TT	TT	TT	TT	TT	TT	TT	TT	TT	TT	AA	TT	TT	TT	TT	TT	TT	TT	TT	TT	TT	TT	TT
m3064447	AA	TT	TT	TA	AA	AA	TA	AA	TA	TT	AT	TT	AT	TT	TT	AA	TT	TT	TT	TT	TA	AA	TT	TT	TT	TT	TT	TT	TT	TT	TA	TT	TT	TA	TT	TT	AA	AT	AA	AA	TA	TT	AA	TT	TT	TT	TT	AT	TT
m2260563	TA	TT	AA	AT	TT	TT	AA	TT	AA	AA	TA	TA	TT	AA	AA	TT	AA	AA	TT	TT	TT	TT	AA	TT	TT	TT	AA	TT	AA	AA	AA	AA	AA	TA	AA	TT	TT	TT	AA	TT	AA	AA	TT	TT	AA	AA	AA	TT	AA
m1228828	AA	AA	TT	TT	TT	TA	AT	AA	TA	TT	TA	AT	AA	AT	TT	TT	TT	TA	AA	AA	AA	TT	TT	AA	AA	AA	TT	AA	TT	TT	TT	TT	TT	AT	TT	AT	AA	TT	AT	TT	TT	TT	TT	AA	TT	TA	AA	AA	TT
m1236842	AA	TT	AA	AA	AA	AA	TA	TT	AT	AA	AA	TA	TT	TT	AA	AA	AA	AT	TT	TT	TT	AA	AA	TT	TT	TT	AA	TT	AA	AA	AA	AA	AA	TT	AT	TA	TA	AA	AA	AA	AA	AA	AA	TT	AA	AA	AA	TT	AA
m1337936	TT	TT	TT	TT	AA	TA	TT	TT	TT	TT	AT	TT	TT	TT	TT	AT	TT	TT	TT	TT	TT	AA	TT	TT	TT	TT	TT	TT	TT	TT	TA	TT	TT	TA	TT	TT	TT	AA	TT	TT	TT	TT	AA	TT	TT	TT	TT	TT	TT
m2262619	TT	AA	AA	AA	TT	TT	AA	TT	AA	AA	TA	AA	TA	AA	AA	AA	AA	AA	AA	AA	AT	TT	AA	AA	AA	AA	AA	AA	AA	AA	AA	AA	AA	AA	AA	AA	TT	AA	AT	TT	AA	AA	AA	AA	AA	AA	AA	TT	AA
m977228	TT	TT	TT	TA	AA	TA	TT	TT	TT	TT	AT	TT	TT	TT	TT	AA	TT	TT	TT	TT	TT	AA	TT	TT	TT	TT	TT	TT	TT	TT	TA	TT	TT	TA	TT	TT	TT	AA	TT	TT	TT	TT	AA	TT	TT	TT	TT	TT	TT
m1228131	TT	TT	TT	TT	TT	TT	TT	AA	TT	TT	TT	TT	TT	TT	TT	TT	TT	TT	TT	TT	TT	TT	TT	TT	TT	TT	TT	TT	TT	TT	TT	TT	TT	TT	TT	TT	TT	TT	TT	AA	TT	TT	TT	TT	TT	TT	TT	AA	TT
m5970724	TT	AA	AA	AA	AA	AA	TA	TT	AA	AA	AA	AA	AA	AA	AA	AA	AA	AA	AA	AA	TT	AA	AA	TT	AA	TT	AA	AA	AA	AA	AA	AA	AA	AA	AA	AA	AA	AA	AA	AA	AA	AA	AA	AA	AA	TT	AA	TT	AA
m3064477	TT	AA	AA	AA	AA	AA	TA	TT	AA	AA	TA	AA	AA	AA	AA	AA	AA	AA	AA	AA	AA	AA	AA	TT	AA	TT	AA	TT	AA	AA	AA	AA	AA	AA	AA	AA	AA	AA	AA	AA	AA	AA	AA	AA	AA	AA	AA	TT	AA
m1005017	AA	AA	TT	TT	AA	AA	AT	AA	TA	TT	AA	AT	AA	AT	TT	AA	TT	AA	AA	AA	AA	AA	TT	AA	AA	AA	TT	AA	TT	TT	TT	TT	TT	AA	TT	AT	AA	AT	TA	AA	TA	TT	AA	AA	TT	TT	AA	AA	TT
m5325430	TA	TT	AA	AT	TT	TT	TA	TT	AT	AA	AT	TT	TT	TA	AA	TT	AA	AA	TT	TT	TT	TT	AA	TT	TT	TT	AA	TT	AA	AA	AT	AA	AA	TA	AA	TA	TT	TA	AT	TT	AT	AA	TT	TT	AA	AA	AT	TT	AA
m2279301	AA	TT	AA	AT	AA	AT	AA	TT	AA	AA	AA	TA	TT	TA	AA	AA	AA	AT	TT	TT	AA	AA	AA	AA	TT	AA	AA	AA	AA	AA	AA	AA	AA	TA	AA	AA	TT	AA	AA	AA	AA	AA	AA	TT	AA	AA	AA	TT	AA
m1235730	TT	TT	TT	TT	TT	TT	AT	TT	TT	TT	TT	TT	TT	TT	TT	TT	TT	TT	TT	TT	TT	TT	TT	AA	TT	AT	TT	TT	TT	TT	TT	TT	TT	TT	TT	TT	TT	TT	TT	TT	TT	TT	TT	TT	TT	AT	TT	TT	TT
m1018803	AA	AA	AA	AA	AT	AT	TA	AA	AA	AA	AA	AA	AA	AA	AA	AA	AA	AA	AA	AA	AA	AA	AA	TT	AA	TT	AA	AA	AA	AA	AA	AA	AA	AA	AA	AA	AA	AA	AA	AA	AA	AA	AA	AA	AA	TT	AA	AA	AA
m3954999	AA	AA	TT	TA	TT	TT	AT	AA	TT	TT	AA	AA	AA	AT	TT	TT	TT	TA	AA	AA	AA	TT	TT	AA	AA	AA	TT	AA	TT	TT	TT	TT	TT	AT	TT	AT	AA	TT	TA	TT	TT	TT	TT	AA	TT	AT	AA	AA	TT
m4990959	TA	AA	AA	AA	TT	AA	AA	TT	AA	AA	TA	AA	TA	AA	AA	TT	AA	AA	AA	AA	TT	TT	AA	AA	AA	AA	AA	AA	AA	AA	AA	AA	AA	AT	AA	AA	TT	TT	AA	AA	AA	AA	TT	AA	AA	AA	AA	TT	AA
m3947231	AA	TT	AA	AA	AA	AA	TA	TT	AA	AA	TA	TA	TT	TA	AA	AA	AA	AT	TT	TT	TT	AA	AA	TT	TT	TT	AA	TT	AA	AA	AA	AA	AA	TA	AA	TA	TA	AA	AT	AA	AA	AA	AA	TT	AA	TA	AT	TT	AA
m3533921	TT	TT	AA	AT	AA	AA	AA	AA	AA	AA	AA	AA	AA	AA	AA	AA	AA	AA	AA	AA	AA	AA	AA	AA	AA	AA	AA	AA	AA	AA	AA	AA	AA	AA	AA	AA	AA	AA	AA	AA	AA	AA	AA	AA	AA	AA	AA	AA	AA
m4003775	AA	TT	AA	AA	AA	AA	AA	TT	AA	AA	AA	TA	AA	AA	AA	AA	AA	AT	TT	TT	AA	AA	AA	AA	AA	AA	AA	AA	AA	AA	AA	AA	AA	AA	AA	AA	AT	AA	AA	AA	AA	AA	AA	TT	AA	AA	AA	TT	AA
m2255871	AA	AA	AA	AA	AA	AA	AA	AA	AT	AA	AA	AA	AA	AA	AA	AA	AA	AA	AA	AA	AA	AA	AA	AA	AA	AA	AA	AA	AA	AA	AA	AT	AA	AA	AA	AA	AA	AA	AA	AA	AA	AA	AA	AA	AA	AA	AA	AA	AA
m1092743	TT	AA	AA	AA	AA	AA	AA	TT	AA	AA	AA	AA	AA	AT	AA	AA	AA	AA	AA	AA	AA	AA	AA	AA	AA	AA	AA	AA	AA	AA	AA	AA	AA	AA	AA	AA	AA	TA	AA	AA	TA	AA	AA	AA	AA	AT	TT	TT	AA
m7354216	AA	TT	TT	TT	TT	TT	TT	TT	TT	TA	TT	TT	TT	AA	TT	TT	TT	TT	TT	TT	TT	TT	TT	TT	TT	TT	TT	TT	TT	TT	TT	TT	TT	AT	TT	TT	TT	AT	TT	TT	AT	TT	TT	TT	TA	TA	AA	TT	TA
m1035946	AA	AA	AA	AA	AT	AA	TA	AT	AA	AA	AA	AA	AA	AA	AA	AA	AA	AA	AA	AA	AA	AA	AA	TT	AA	TT	AA	AA	AA	AA	AA	AA	AA	AA	AA	AA	AA	AT	AA	AA	AA	AA	AA	AA	AA	AA	AA	AA	AA
m1054862	AA	AA	AA	AA	AA	AA	TA	AA	AA	AA	AA	AA	AA	AA	AA	AA	AA	AA	AA	AA	AA	AA	AA	TT	AA	TT	AA	AA	AA	AA	AA	AA	AA	AA	AA	AA	AT	AT	AA	AA	AA	AA	AA	AA	AA	TA	AA	AA	AA
m1267445	TT	TT	AA	AA	TT	TT	TA	TT	AA	AA	TA	TA	TT	TA	AA	TT	AT	AA	TT	TT	TT	TT	AA	TT	TT	TT	AA	TT	AA	AA	AT	AA	AA	AT	AA	TA	TT	TT	AT	TT	AT	AA	TT	TT	AA	AA	AA	TT	AA
m1862715	TT	AA	TT	AT	AA	AA	AA	AA	AA	AA	AA	AA	AA	AA	TA	TT	AA	AA	AA	AA	AA	AA	TT	AA	TT	AA	AA	AA	AA	AA	AA	TA	AA	TT	AA	AA	AA	AA	AA	AA	AA	AA	AA	AA	TA	AA	TT	AA	AT
m100251122	TT	TT	AA	AT	TT	TA	TT	TT	TT	TT	TA	TT	TT	TT	TT	TT	TT	AA	TT	TT	TT	AA	TT	TT	TT	TT	TT	TT	TT	TT	AA	TT	TT	AT	TT	TA	TT	TA	AA	TT	TT	TT	AA	TT	TT	TT	TT	TT	TT
m100294999	TT	AA	TT	TT	AA	TT	AT	AA	TA	TT	AT	AT	AA	AT	TT	TT	TT	TA	AA	AA	AA	TT	TT	AA	AA	AA	TT	AA	TT	TT	TT	TT	TT	TA	TT	AT	AA	TT	TA	TT	TT	TT	TT	AA	TT	TA	AA	AA	TT
m1024037	AA	TT	TT	TT	AA	TT	AT	TT	TA	AA	TA	TT	AA	TT	TT	AA	TT	TT	AA	AA	TT	TT	TT	AA	AA	TT	TT	AA	AT	TT	AA	AT	TT	TA	TT	TT	TT	AT	AA	AA	TT	TT	TT	AA	TT	TA	TT	AA	AA
m4910791	AA	AA	AA	AA	AA	TT	AA	AA	AA	AA	AA	TT	TT	TT	AA	AA	AA	AA	TT	TT	TT	AA	AA	TT	TT	TT	AA	TT	AA	TT	AA	AA	AT	AA	TA	TA	TT	AA	AA	AA	TT	AA	AA	TT	TA	AA	TT	TT	AA
m2262317	AT	AA	AA	AA	TT	TT	AA	AA	AA	AT	TA	AA	TT	AT	AA	AA	AA	AA	AA	AA	AA	AA	AA	AA	TT	AA	AA	AA	AA	AA	AA	AA	AT	AT	AA	AA	AA	TT	AA	AT	TT	AA	AA	AA	AT	AT	TT	AA	AT
m1201900	TT	AA	TT	AA	AA	AA	AA	AA	AA	AA	AA	AA	AA	AA	AA	AA	AA	TT	AA	AA	AA	TT	AA	AA	AA	AA	AA	AA	AA	AA	TT	AA	AA	TA	AA	AA	AA	AA	TA	AA	AA	AA	TT	AA	AA	AA	AA	AA	AA
m1001988	TT	TT	AA	AT	AA	AA	TT	TT	TT	TT	AA	TT	AA	TT	TT	TT	TT	AA	TT	TT	TT	AA	TT	TT	TT	TT	TT	TT	TT	TT	AA	TT	TT	AT	TT	TT	TT	TT	TT	TT	TT	TT	AA	TT	TT	TT	TT	TT	TT
m1091506	AA	AA	AA	AA	AA	AT	AA	AA	AT	AA	AT	AA	AT	AA	AA	AA	AA	AA	AT	AT	AA	AA	AA	AT	AA	AT	AA	AA	AA	AA	AA	AA	AA	AA	AA	AA	AA	AA	AA	AT	AT	AA	AT	AA	AA	AA	AA	AA	AA
m1674421	AA	AA	TT	TT	TT	TT	TT	TT	TT	TT	TT	TT	AA	TT	TT	TT	TT	TT	AA	AA	AA	TT	TT	TT	TT	TT	TT	TT	TT	AA	TT	TT	TT	TA	TT	TA	TA	TT	TT	TT	TT	TT	TT	AA	TT	TT	AA	TT	TT
m4538087	TT	AA	TT	TT	TT	TT	TA	TT	TT	TT	TT	TA	AA	AA	TT	TT	TT	TT	AA	AA	TT	TT	TT	TT	TT	TT	TT	TT	TT	AA	TT	TT	TT	TA	TT	TA	TA	TT	TT	TT	TT	TT	TT	AA	TT	TT	TT	TT	TT
m1081652	TA	AA	AA	AA	TT	TT	AA	AA	AA	AT	AA	AA	AA	AT	AA	AA	AA	AA	AA	AA	AA	AA	AA	AA	AA	AA	AA	AA	AA	AA	AA	AA	AT	AT	AA	AA	AA	TA	AA	AA	TT	AA	AA	AA	AT	AT	TT	AA	AT
m100226493	TT	AA	AA	AA	TT	TT	AA	AA	AA	AA	AA	AA	AA	AT	AA	AA	AA	AA	AA	AA	AA	AA	AA	AA	AA	AA	AA	AA	AA	AA	AA	AA	AA	AT	AA	AA	AA	TT	AA	AA	TT	AA	AA	AA	AA	AT	TT	TT	AA
m1071064	AA	AA	TT	TT	AA	AT	TT	AA	TA	TT	AA	TA	AA	AA	TT	TT	TT	TA	AA	AA	TT	TT	TT	TT	TT	TT	TT	TT	TT	AA	TT	TT	TT	TA	TT	TA	TA	TT	TT	TT	TT	TT	TT	AA	TT	TT	TT	AA	TT
m3533071	AA	AA	TT	TA	AA	AT	AA	AA	AA	AA	TA	AA	AA	AA	AA	AA	AA	TT	AT	AA	AA	TT	AA	AA	AA	AA	AA	AA	AA	AA	TT	AA	AA	TA	AA	AT	AA	AT	TA	AA	AA	AA	TT	AA	AA	AA	AA	AA	AA
m1388797	AA	AA	AA	AT	AA	AA	AA	AA	AA	TT	TT	AA	AA	TT	TT	TT	AA	AA	AA	AA	TT	AA	TT	AA	AA	AA	AA	AA	AA	AA	AA	AA	AA	AA	TT	AA	TT	AA	AA	TT	AA	TT	AA	AA	TT	TT	AA	AA	AA
m1088004	AA	AA	AA	AT	AA	AA	AA	AA	AA	AA	AA	AA	AA	AA	AA	AA	AA	AA	AA	AA	AA	TT	AA	AA	AA	AA	AA	AA	AA	AA	AA	AA	AA	AT	AA	AT	AA	AA	AA	AA	AA	AA	AA	AA	AA	AA	AA	AA	AA
m1082551	TT	TT	TT	TT	TT	TT	AA	TT	TT	TT	TT	TT	TT	TT	TT	TT	TT	TT	TT	TT	TT	TT	TT	AA	TT	AA	TT	AA	TT	TT	TT	TT	TT	TT	TT	TT	TT	TT	TT	TT	TT	TT	TT	TT	TT	AA	TT	TT	TT
m4910271	AA	AA	TT	AA	AA	AA	AA	AA	AA	AA	AA	AA	AA	AA	AA	AA	AA	AA	AA	AA	AA	AA	AA	AA	AA	AA	AA	AA	AA	AA	AA	AA	AA	AT	AA	AT	AA	TT	TT	AA	AA	AA	AA	TT	AA	AA	AA	AA	AA
m1069206	AA	AA	AA	AT	TT	AA	AT	TT	AA	AA	AT	AA	AA	AA	AA	AA	AA	TT	AA	AA	AA	AT	AA	AA	TT	TT	AA	AA	AA	AA	TT	AA	AA	AA	AA	AT	TA	AT	AT	AA	TA	AA	AA	AA	AA	AA	AA	AA	AA
m2256346	TA	AA	AA	AA	TT	AT	AT	TT	AT	AT	AT	AA	AT	AA	AA	AA	AA	TT	AA	AA	AT	AA	AA	AA	TT	TT	AA	AA	AA	AA	TT	AA	AA	AA	AA	AT	AA	AA	AT	AA	TT	AA	AA	AA	AA	AA	AA	AA	AA
m1097099	AA	TT	AA	AA	AA	AA	AT	AA	AA	AA	TA	AT	AA	AA	AA	AA	TT	AA	AA	AA	AA	AA	AA	AA	AA	AA	TT	AA	AA	AA	AA	AA	AT	AA	AA	AA	AA	TT	AA	AA	AA	AA	AA	AA	AA	TT	TA	AA	TT
m979392	AA	AA	AA	AA	TT	AA	AA	AA	AA	AA	AT	AA	AA	AA	AA	AA	AA	AA	AA	AA	AA	TT	AA	AA	AA	AA	AA	AA	AA	AA	AA	AA	AA	AA	AA	AA	AA	AA	AA	AA	AA	AA	AA	AA	AA	AA	AA	AA	AA
m1250818	AA	TT	AA	AA	AA	AA	AT	AA	AT	AT	TA	AT	AA	TA	AA	AA	TT	AA	AA	AA	AA	AA	AA	AA	AA	AA	TT	AA	AT	AA	AA	AA	AT	TA	AA	AA	AA	AT	AA	AA	AA	AA	AA	AA	AA	TT	TA	AA	TT
m1136312	TA	AA	TT	TT	TT	AA	AT	TT	TA	TT	AT	TA	TT	AT	TT	AT	AA	AA	TT	TT	TT	TT	TT	TT	TT	TT	AA	TT	AT	TT	TT	TT	TA	TT	TT	TT	TT	AA	TT	AA	TT	TT	TT	TT	TT	AT	AA	TT	AA
m996462	AT	TT	AA	AA	AA	TT	TA	AA	AT	AA	TA	AT	AA	TA	AA	TA	TT	TT	AA	AA	AA	AA	AA	AA	AA	AA	TT	AA	TA	AA	AA	AA	AT	AA	AA	AA	AA	TT	AA	TA	AA	AA	AA	AA	AA	TA	AT	AA	TT
m5324189	AA	TT	AA	AA	AA	AA	AA	AA	AT	AA	AA	AT	TT	TT	AA	AA	AA	AT	AA	AA	AA	AA	AA	TT	AA	AA	TT	AA	AA	AA	AA	AA	AA	AA	AA	AA	AA	AA	AA	AA	TT	AA	AA	AA	AA	TT	TT	AA	AA
m100198566	AT	TT	AA	AA	TT	TT	TT	AA	AT	AA	TT	AT	AA	TT	AA	TA	TT	TT	AA	AA	AA	AA	AA	AA	AA	AA	TT	AA	TT	AA	AA	AA	AT	AA	AA	AA	AA	TT	AA	TT	AA	AA	AA	AA	AA	TA	TT	TT	TT
m1095048	AT	AA	AA	AA	TT	TT	AA	TT	AT	TT	TA	AA	AA	AA	TT	AA	AA	TA	TT	TT	AA	TT	TT	AA	TT	AA	AA	AA	AA	AA	AA	AA	AT	AA	AA	AA	AT	TA	TT	AA	AA	AA	AA	TT	TT	AA	AT	AA	AA
m3222482	AA	AA	AA	AA	AA	AA	AA	AA	AA	AT	AA	AA	AA	AA	AA	AA	AA	AA	AA	AA	AA	AA	AA	AA	AA	AA	AA	AA	AA	AA	AA	AA	AA	AA	AA	AA	AA	TT	AT	AA	AA	AA	AA	AA	AA	AA	AA	AA	AA
m982085	AA	AA	AA	TA	AA	AA	AT	AA	AT	AT	AT	TA	AA	AT	TT	AA	AA	AA	AA	AA	AA	AA	AA	AA	AA	TA	AT	AA	AA	AA	TT	AA	TA	TA	AA	TA	TA	AT	AT	AA	AA	AA	AA	AA	AT	AT	AA	AA	AA
m1125437	TA	AA	AA	TA	AA	AA	AT	AA	AA	AT	AA	TA	AA	AT	TT	AA	AA	AA	AA	AA	AA	TT	AA	AA	AA	TA	AA	AA	AA	AA	AA	AA	TA	TA	AA	TA	TA	AT	AT	AA	AA	AA	AA	AA	AT	TA	AA	AA	AA
m1086264	AA	AA	AA	AA	AA	AA	AA	TT	AA	AA	AA	AA	AA	AA	AA	AA	AA	AA	AA	AA	AA	AA	AA	AA	AA	AA	AA	AT	AT	AA	AA	AA	TA	AT	AA	AA	AT	AT	TT	AA	AA	AA	AA	AA	AA	AA	AA	AA	AA
m984812	TT	TT	TT	TT	AA	TA	TT	AA	TT	TA	TA	TT	TT	TT	TT	TT	TT	TT	TT	TT	TT	TT	TT	TT	TT	TA	TT	TT	TT	TT	TT	TT	TT	TT	TT	TT	TT	TT	TT	TT	TT	TT	TT	TT	TT	TT	TT	AT	TT
m1263501	TT	TT	TT	TT	AT	AA	TT	AA	TA	TA	TA	TT	TT	TT	TT	TT	TT	TT	TT	TT	TA	TT	TT	TT	TT	TA	TT	TT	TT	TT	TA	TT	TT	TT	TT	TT	TT	TT	TT	TT	TT	TT	TT	TT	TT	TT	TT	AT	TT
m1203750	TT	TT	TT	TT	AA	TA	TT	AA	TA	TT	TA	TT	TT	TT	TT	TT	TT	TT	TT	TT	TA	TT	TT	TT	TT	TA	TT	TT	TT	TT	TT	TT	TT	TT	TA	TT	TT	TT	TT	TT	TT	TT	TT	TT	TT	TT	TT	AT	TT
m3958546	AA	AA	AA	AT	AA	AT	AA	AA	AT	AA	AA	TA	AT	AT	TT	AA	AA	AT	TT	TT	TA	AA	AA	AA	TT	TT	AA	AT	AA	AA	AA	AA	TT	TA	TT	TA	AT	AA	AA	AA	AA	TT	AA	AT	AT	AA	AA	AT	AA
m3026293	TT	AA	TT	TA	AA	TA	TA	AA	TA	AT	TA	AA	AA	AA	AA	TT	TA	AA	AA	AA	AA	TT	AA	AA	TT	AA	AA	AA	TT	TT	AT	TT	AT	AT	AA	AT	TT	TT	AA	TA	AA	AA	AA	TA	AA	AT	AT	AA	TA
m1049837	AA	TT	AA	AA	AA	AA	AT	AA	AT	AA	TA	AT	AA	TA	AA	AA	TT	AA	AA	AA	AA	AA	AA	AA	AA	AA	TT	AA	AT	AA	AA	AA	AT	TA	AA	AA	AT	AT	AA	AA	AA	AA	AA	AA	AA	TT	TA	AA	TT
m4993466	TT	TT	TT	AT	AA	AA	TT	TT	TT	TA	TA	AT	TT	TA	AA	TT	TT	TT	TT	TT	AA	TT	TT	TT	TT	AA	TT	TT	TT	TT	AT	TT	AT	AT	TT	AT	AA	TT	AT	TT	TT	AA	TT	TT	TT	AT	AT	AT	TT
m1219127	TT	TT	TT	AA	AA	TA	TA	TT	TA	TA	TA	AT	TT	TA	AA	TT	TT	TT	TA	AA	AA	TT	TT	TT	TT	AA	TT	TT	TT	TT	AA	TT	AA	AT	TT	AT	AA	TT	AA	TT	TT	AA	TT	TT	AA	AT	AA	AA	TT
m2261417	AT	AA	AA	AA	TT	TT	AA	AA	AA	AT	AA	AA	AA	AA	AA	AA	AA	AA	AA	AA	AA	AA	AA	AA	AA	AA	AA	TT	AA	AA	AT	AA	AT	AA	AA	AA	AT	AA	TA	AT	AA	AA	AA	AA	AA	TA	AT	TT	AA
m2279018	TT	TT	TT	TT	AT	AT	TT	TT	TA	TA	TT	TT	TT	TT	TT	TT	TT	TT	TT	TT	TT	TT	TT	TT	TT	TT	TT	AA	TT	TT	TA	TT	TA	TT	TT	TT	TT	TT	AT	TA	TT	TT	TT	TT	TT	AT	TT	AT	TT
m3937672	AA	AA	AA	AA	TT	TA	AA	AA	AA	AT	AA	AA	AA	AA	AA	AA	AA	AA	AA	AA	AA	AA	AA	AA	AA	AA	AA	TT	AA	AA	AT	AA	AT	AA	AA	AA	AA	AA	TA	AT	AA	AA	AA	AA	AA	TA	AT	TT	AA
m5969826	AA	AA	AA	AA	TA	TA	AA	AA	AT	AT	AA	AA	AA	AA	AA	AA	AA	AA	AA	AA	AA	AA	AA	AA	AA	AA	AA	TA	AA	AA	AT	AA	AT	AA	AA	AA	AA	AA	TA	AT	AA	AA	AA	AA	AA	TA	AT	TA	AA
m995229	AA	AA	AA	AA	TA	TT	AA	AA	AT	AT	AA	AA	AA	AA	AA	AA	AA	AA	AA	AA	AA	AA	AA	AA	AA	AA	AA	TT	AA	AA	AT	AA	AT	AA	AA	AA	AA	AA	TA	AT	AA	AA	AA	AA	AA	TA	AT	TA	AA
m4909695	TT	TT	TT	TT	AA	AA	TT	TT	TA	TA	TT	TT	TT	TT	TT	TT	TT	TT	TT	TT	TT	TT	TT	TT	TT	TT	TT	AA	TT	TT	TA	TT	TA	TT	TT	TT	TT	TT	AT	TA	TT	TT	TT	TT	TT	AT	TA	AT	TT
m1002325	AA	AA	AA	AA	TT	TA	AA	AA	AT	AT	AA	AA	AA	AA	AA	AA	AA	AT	AA	AA	AA	AA	AA	AA	AA	AA	AA	TT	AA	AA	AT	AA	AT	AA	AA	AA	AA	AA	TA	AT	AA	AA	AA	AA	AA	TA	AA	TA	AA
m1202759	AA	AA	AA	AA	TT	TT	AA	AA	AT	AT	AA	AA	AA	AA	AA	AA	AA	AA	AA	AA	AA	AA	AA	AA	AA	AA	AA	TT	AA	AA	AT	AA	AT	AA	AA	AA	AA	AA	TT	AT	AA	AA	AA	AA	AA	TA	AT	TA	AA
m100230772	TT	AA	TT	TA	AA	AA	TT	AA	AT	AA	AA	AA	AA	AA	AA	TT	TT	AA	AA	TT	AA	TT	AA	AA	TT	AT	AA	AA	TA	TT	AA	TT	AT	TT	AA	AA	TT	TT	AA	TT	AA	AA	AA	TA	AA	AT	AA	AA	TA
m991499	AA	AA	AA	AA	TT	TT	AA	AA	AT	AT	AA	AA	AA	AA	AA	AA	AA	AA	AA	AA	AA	AA	AA	AA	AA	AA	AA	TT	AA	AA	AT	AA	AT	AA	AA	AA	AA	AA	TA	AT	AA	AA	AA	AA	AA	TA	AT	TA	AA
m2257379	AA	TT	AA	AT	TT	TA	AA	TT	TA	TT	TA	TT	TT	TT	TT	AA	AT	TT	TT	TT	TT	AA	TT	TT	AA	TT	TT	TT	AT	AA	TA	AA	TA	TA	TT	TA	AT	AA	TT	AT	TT	TT	TT	AT	TA	TA	TA	TT	AT
m12772264	AA	TT	AA	AT	TT	AA	AT	TT	TA	TA	TA	TT	TT	TT	TT	AA	AT	TT	TT	TT	TT	AA	TT	TT	AA	TT	TT	TT	AT	AA	TT	AA	TA	TA	TT	TA	AA	AA	TT	AT	TT	TT	TT	AT	TA	TA	TA	TT	AT
m3028001	AA	TT	AA	AT	TA	AT	AA	TT	TA	AA	TA	TA	TT	AA	TT	AA	AA	TT	TT	TT	TT	AA	TT	AA	AA	TT	AA	TA	AA	AA	TA	AA	TA	TA	TT	TA	AA	AA	AT	AT	TA	TT	TT	TA	TT	AA	AA	TT	AA
m980513	AA	TT	AA	AA	AA	AA	AA	TT	AA	AA	TA	AA	TT	AA	AT	AA	AA	AT	TT	TT	TA	AA	AA	AA	AA	TT	AA	TA	AA	AA	AA	AA	TA	TA	TT	TA	TT	AA	AA	AT	AA	TT	AA	AT	AA	AA	AA	AA	AA
m1090000	TT	AA	AA	AA	AA	AA	AT	AA	AA	AA	AA	AA	AA	AA	TT	TT	AA	AA	AA	AA	AA	AA	TT	AA	AA	TT	AA	AA	AA	AA	AA	AA	AA	AA	AA	AA	AA	AA	AA	AA	AA	AA	AA	AA	AT	AA	AA	AA	AA
m993648	TT	AA	TT	TT	AA	TA	TA	AA	AT	TT	TA	TT	TT	TT	TT	TT	TT	TT	TT	TT	TT	TT	AA	TT	TT	TT	TT	AT	TT	TT	TT	TT	TT	TT	TT	TT	TT	TT	TA	TA	TT	TT	AA	TT	AT	TT	TT	AT	TT
m2277536	AA	AA	TT	TA	AA	AA	TT	AA	TT	TT	AA	TA	AA	AT	TA	TT	TT	TT	AA	AA	AA	AA	TT	TT	TT	AA	AA	AA	TT	TT	TA	TT	AT	AT	AA	AT	AA	TT	AA	TA	AA	AA	AA	AT	TT	AT	TA	TA	TT
m5372219	TT	AA	TT	TT	TT	AA	TA	AA	TT	TT	AA	AA	AA	TT	TT	TT	TT	AA	AA	AA	AA	AA	TT	TT	TT	AA	AA	AA	TT	TT	TT	TT	AA	AT	AA	AA	AA	TT	TT	TA	TT	AA	TT	TT	TT	TT	TT	TT	TT
m5050428	AA	TT	AA	AA	AA	TT	AA	TT	AA	AA	TT	AA	TT	AA	AA	AA	AA	AA	TT	TT	TT	TT	AA	AA	AA	TT	TT	TA	AA	AA	AA	AA	TA	TA	TT	TT	TT	AA	AA	AT	AA	TT	AA	AT	AA	AA	AA	AA	AA
m1200982	AA	TT	AA	AA	AA	TT	AA	TT	AT	AA	TA	AT	TT	AA	AA	AA	AA	AT	TT	TT	TT	AA	AA	AA	AA	TT	TT	AT	AA	AA	AA	AA	TA	TA	TT	TA	TA	AT	AA	AT	AA	TT	AA	AT	AA	AA	AA	AA	AA
m1089823	AA	TT	AA	AA	AA	TT	AA	AA	AA	AA	TA	AT	TA	AA	AT	AA	AA	TT	TT	TT	TA	AA	AA	AA	AA	TT	AT	TT	AA	AA	AA	AA	TA	TA	TT	TA	TA	AT	AT	AT	TT	TT	TT	TA	AA	AA	AA	AA	AA
m1109764	AA	TT	AA	AT	TA	TA	AA	TT	AA	AA	TA	AT	TT	AA	AT	AA	AA	TA	TT	TT	TA	AA	AA	AA	AA	TT	AA	TT	AA	AA	AA	AA	TT	TA	TT	TA	TT	AA	AT	AT	TT	TT	TT	TA	AA	AA	AA	AA	AA
m1122111	AA	TT	AA	AT	AA	TT	AA	AA	AA	AA	TA	AT	TT	AA	AA	AA	AA	TA	TT	TT	TT	AA	AA	AA	AA	TT	AA	TT	AA	AA	AA	AT	TT	TA	TT	TA	TT	AA	AT	AT	TT	TT	TT	TT	AA	AA	AA	AA	AA
m1096787	TT	AA	TT	TT	AT	AA	TT	AA	AT	TA	AT	TA	AA	AT	AA	TT	TT	AT	AA	AA	AA	AA	AA	TT	TT	AA	AA	AA	TT	TT	TA	TT	AA	AT	AA	AT	AA	TT	AA	TA	AA	AA	AA	TT	AT	TA	TT	AT	TT
m2278040	TA	AA	TT	TA	TT	AT	TT	TT	TT	TT	AT	TT	AA	TT	TT	TT	TT	AT	AA	AA	AT	TT	TT	TT	TT	AA	TT	AA	TT	TT	TT	TT	AT	AT	AA	AT	AA	TT	TA	TA	TA	AA	AA	TA	TT	TT	TT	TT	TT
m1103663	AT	TT	AA	AT	TT	TT	AA	TT	AA	AA	TA	TA	TT	AA	AT	AA	AA	TA	TT	TT	TT	AA	AA	AA	AA	TT	AA	TT	AA	AA	AA	AA	TA	TA	TT	TA	TT	AA	AT	AT	TT	TT	TT	TT	AA	AA	AA	AA	AA
m2296458	AA	TT	AA	AA	AA	TA	AA	AA	AA	AA	TA	AA	TT	AA	AA	AA	AA	TA	TT	TT	TA	AA	AA	AA	AA	TT	AA	TT	AA	AA	AA	AA	TA	TA	TT	TA	TT	AA	AT	AT	TT	TT	TT	TA	AA	AA	AA	AA	AA
m1125046	AA	AA	AA	AA	AA	AA	AA	AA	TT	AA	AA	AA	AA	TA	TA	AA	AA	AA	AA	AA	AA	AA	TT	AA	AA	AA	AA	AA	AA	AA	AA	AA	AA	AT	AA	AA	AA	AA	TA	AA	AA	AA	AA	AA	TA	TT	AA	TT	AA
m1100295	AA	TT	AA	AA	TT	TT	AA	TT	AA	AA	TA	TA	TT	AA	AA	AA	AA	TA	TT	TT	TA	AA	AA	AA	AA	TT	AA	TT	AA	AA	AA	AA	TT	TA	TT	TA	TA	AA	AT	AT	TT	TT	TT	TA	AA	AA	AA	AA	AA
m29966420	AA	TT	AA	AA	AA	TA	AA	AA	AA	AA	TA	AA	TT	AA	AA	AA	AA	TA	TT	TT	TT	AA	AA	AA	AA	TT	AA	TT	AA	AA	AA	AA	TT	TA	TT	TA	TT	AA	AT	AT	TT	TT	TT	TA	AA	AA	AA	AA	AA
m100211489	TT	AA	TT	TT	TT	AA	TT	TT	TT	TT	AT	AA	AA	TT	TA	TT	TT	AT	AA	AA	AA	TT	TT	TT	TT	AA	TT	AA	TT	TT	TT	TT	TT	AT	AA	AT	AA	TT	TA	TA	AA	AA	AA	AT	TT	TT	TT	TT	TT
m982983	AA	TT	AA	AA	TT	TT	AA	TT	AA	AA	TA	TA	TT	AA	AT	AA	AA	TA	TA	TT	TA	AA	AA	AA	AA	TT	AA	TA	AA	AA	AA	AA	TA	TA	TT	TA	TT	AT	AT	AT	TT	TA	TT	TA	AA	AA	AA	AA	AA
m1088200	AA	TT	AA	AT	AA	TA	AA	AA	AA	AA	TA	TA	TA	AA	AT	AA	AA	TA	TA	TT	TA	AA	AA	AA	AA	TT	AA	TT	AA	AA	AA	AA	TA	TA	TT	TA	TA	AT	AT	AT	TT	TT	TT	TA	AA	AA	AA	AA	AA
m1077505	AA	TT	AA	AA	AA	TA	AA	AA	AA	AA	TA	TA	TA	AA	AT	AA	AA	TA	TA	TT	TA	AA	AA	AA	AA	TT	AA	TT	AA	AA	AA	AA	TA	TA	TT	TA	TA	AA	AT	AT	TT	TT	TT	TA	AA	AA	AA	AA	AA
m100278205	TT	AA	TT	TT	TT	AT	TA	TT	TT	TT	AT	AT	AT	TT	TA	TT	TT	AT	AA	AA	AA	TT	TT	TT	TT	AA	TT	AA	TT	TT	TT	TT	AT	AT	AA	AT	AT	TT	TA	TA	AA	AA	AA	AT	TT	TT	TT	TT	TT
m1134157	TT	AA	TT	TA	AA	AA	TT	AA	TT	TT	AT	AT	AA	TT	TT	TT	TT	AT	AA	AA	AT	TT	TT	TT	TT	AA	TT	AA	TT	TT	TT	TT	AT	AT	AA	AT	AA	TT	TT	TA	AA	AA	AA	AA	TT	TT	TT	TT	TT
m1088387	AA	TT	AA	AT	TA	TT	AA	TT	AA	AA	TA	TA	TT	AA	AT	AA	AA	TT	TT	TT	TA	AA	AA	AA	AA	TT	AA	TT	AA	AA	AA	AA	TT	TA	TT	TA	TA	AA	AA	AT	TT	TA	TT	TA	AA	AA	AA	AA	AA
m1108756	AA	AA	AA	AA	AT	AA	AA	AA	AA	AA	AA	AA	AA	AA	AA	AA	AA	AA	AA	AA	AA	AA	AA	AA	AA	AA	AA	AA	AA	AA	AT	AA	AA	AA	AA	AA	AA	AA	AA	AA	AA	AA	AA	AA	AA	AA	AA	AA	AA
m979146	AA	AA	AA	AA	AA	AA	AA	AA	AA	AA	AA	AA	AA	TA	TA	AA	AA	AA	AA	AA	AA	AA	TT	AA	AA	AT	AA	AA	AA	AA	AA	AA	AT	AT	AA	AA	AA	AA	TA	AA	AA	AA	AA	AA	TA	TA	AT	AA	AA
m988818	AA	TT	AA	AT	AA	TT	AA	TT	AA	AA	TA	TA	TT	AA	AA	AA	AA	TA	TT	TT	TT	AA	AA	AA	AA	TT	TT	AA	AA	AA	AA	AA	TA	TA	TT	TA	TA	AA	AA	AT	AA	TT	AA	TA	AA	AA	AA	AA	AA
m4393896	TT	AA	TT	TT	AA	AT	TT	AA	TT	TT	AT	AT	AA	TT	TA	TT	TT	AT	AA	AA	AA	TT	TT	TT	TT	AA	TT	AA	TT	TT	TT	TT	AT	AT	AT	AT	AA	TT	TA	TA	AA	AA	AA	AA	TT	TT	TT	TT	TT
m2258325	AA	TT	AA	AT	AA	TT	AA	AA	AA	AA	TA	TA	TA	AA	AT	AA	AA	TT	TT	TT	TA	AA	AA	AA	AA	TT	AA	TT	AA	AA	AA	AA	AA	TA	TT	TA	TT	AA	AT	AT	TT	TT	TT	TA	AA	AA	AA	AA	AA
m1131031	TT	AA	TT	TA	TT	AT	TT	TT	TT	TT	AT	AT	AA	TT	TA	TT	TT	AT	AA	AA	AT	TT	TT	TT	TT	AA	TT	AA	TT	TT	TT	TT	AT	AT	AA	AT	AA	TA	TA	TA	AA	AA	AA	AT	TT	TT	TT	TT	TT
m1089640	AA	AA	AA	AA	AA	AA	AA	AA	AT	AA	AA	AA	AA	AA	AA	AA	AA	AA	AA	AA	AT	AA	AA	AA	AA	AA	TA	AA	AA	AA	AT	AA	AA	AA	AA	AA	AA	AA	AA	AA	AT	AA	AA	AA	AA	AA	AA	AA	AA
m1263136	TT	AA	TT	TA	AA	AA	TT	AA	TT	TT	AT	AA	AA	TT	TT	TT	TT	AT	AA	AA	AT	TT	TT	TT	TT	AA	TT	AA	TT	TT	TT	TT	AA	TT	AA	AT	AA	TT	TA	TA	AA	AA	AA	AT	TT	TT	TT	TT	TT
m1232855	AA	TT	AA	AA	TT	TT	AA	AA	AA	AA	TA	AA	AA	AA	AA	AA	AA	TA	TT	TT	AA	AA	AA	AA	AA	TT	AA	TT	AA	AA	AA	AA	TA	AA	TT	TA	TT	AA	AA	AT	TT	TT	TT	TA	AA	AA	AA	AA	AA
m978326	TT	AA	TT	TT	AA	AA	TA	AA	AT	AT	TA	AA	AA	AA	AA	TT	TA	AA	AA	TT	AA	AA	AA	AT	TT	AA	TT	AA	AT	TT	TT	TT	AT	TA	AA	AA	AA	TA	TA	AA	AA	AA	AA	AT	AT	AT	TA	AA	AT
m987973	AA	TT	AA	AA	TT	TA	AT	TT	TA	TA	AA	TT	TT	TT	TT	AA	AA	TT	TT	AA	TT	TT	TT	TT	AA	TT	AA	TT	AA	AA	AA	AA	TA	AT	TT	TT	TT	AA	TT	TT	TT	TT	TT	TA	TA	TA	AA	AA	TA
m2287160	AA	TT	AA	AT	AA	TT	AA	TT	AA	AA	TT	TT	TT	AA	AA	AA	AA	TA	TT	TT	TT	TT	AA	AA	AA	TT	TT	AA	AA	AA	AA	AA	TA	AA	TT	TA	TT	AA	AA	AT	AA	TT	AA	TA	AA	AA	AA	AA	AA
m1014130	AA	TT	AA	AA	AA	AA	AA	TT	AT	AA	AT	AA	AA	TT	TT	AA	AA	AA	AA	AA	AT	TT	TT	AA	AA	AA	AA	AA	AA	AA	AA	AA	AA	AA	AA	AA	AA	AA	AA	AA	AA	AA	AA	AA	TT	AA	AA	AT	AA
m6027160	AA	AA	AA	AA	AA	TT	AA	TT	AA	AA	AA	AA	AA	AA	AA	AA	AA	AA	AA	AA	AA	AA	AA	AA	AA	AA	AA	AA	AA	AA	AA	AA	AA	AA	AA	AA	AA	AA	AA	AA	AA	AA	AA	AA	AA	AA	AA	AT	AA
m985861	AA	AA	AA	AA	AT	AA	AA	AA	AT	AA	AA	AA	AA	AA	AA	AA	AA	AA	AA	AA	AA	AA	AA	AA	AA	AA	AA	AA	AA	AA	AA	AA	AA	AA	AA	AA	AA	AA	AA	AA	AA	AA	AA	AA	AA	AA	AA	AA	AA
m1219688	TT	AA	TT	TT	AA	AA	TA	AA	AT	AT	TA	AA	AA	AA	AA	TT	TA	AA	AA	TT	AA	AA	AA	AA	TT	AA	AA	AA	AT	TT	TT	TT	AT	TA	AA	AA	AA	TA	TA	AA	AA	AA	AA	AT	AT	AT	TA	TT	AT
m1095132	AA	TT	AA	AT	AA	TT	AA	TT	AT	AA	TA	TA	TT	AA	AT	AA	AA	TA	TT	TT	TT	AA	AA	AA	AA	TT	TA	TT	AA	AA	AA	AA	TA	AT	TT	TA	TA	AA	AA	AT	AA	TT	TT	TA	AA	AA	AA	AA	AA
m7478430	TA	AA	TT	TT	TA	AA	TT	TT	TT	TT	AT	AT	AA	TT	TA	TT	TT	AT	AT	AA	AA	TT	TT	TT	TT	AA	TT	AA	TT	TT	TT	TT	AA	TA	AA	AT	AA	AT	TA	TA	AA	AA	AA	AT	TT	TT	TT	TT	TT
m1097973	AA	TT	AA	AA	AA	AA	AA	TT	TA	AA	AT	AA	AA	TT	TT	AA	AA	TT	AA	AA	AA	TT	TT	AA	AA	AA	AA	AA	AA	AA	AA	AA	AA	AA	AA	AA	AA	AA	AA	AA	AA	AA	AA	AA	TA	AA	AA	AA	AA
m1087592	TT	TT	TT	TA	AA	AA	TA	AA	AT	AA	TA	AA	TT	AA	TT	TT	TT	AA	AA	TT	AT	TT	TT	AA	TT	AA	TT	AA	AT	TT	TT	TT	AT	TA	AA	AA	AA	TT	TA	AA	AA	AA	AA	AT	TT	AT	TA	TT	TA
m5582219	TT	TA	TT	TT	TT	TT	TT	TT	AT	TT	TT	TT	TT	TT	TA	TT	TT	TT	TT	TT	TT	TT	TT	TT	TT	TT	TA	TT	TT	TA	TT	TT	TT	TT	TT	TT	TT	TT	TT	TT	TT	TT	TT	TT	TT	TT	TT	TT	TT
m1070217	AA	TT	AA	AA	AA	AA	AA	AT	AA	AA	AA	AA	AA	AA	TA	TT	AA	AA	AA	AA	AT	TT	TT	AA	AA	AA	TT	AT	AA	TT	AA	AA	AA	AA	AA	AA	AA	AA	AA	AA	AA	AA	AA	AA	TA	AT	AA	AT	AA
m5324316	TT	AA	TT	TT	TT	AA	TA	AA	TA	TT	AA	TA	TT	AA	AA	AA	TT	AA	AA	TT	TA	AA	TT	TT	TT	AA	AA	AA	AA	AA	TT	TT	AA	TA	AA	TT	TT	TT	TT	AA	TT	TT	TT	AA	AT	TA	AA	AA	TT
m1032276	AA	AA	AA	AA	AA	AA	AA	AA	AA	AA	AA	AT	AA	AT	AA	AA	AA	AA	TT	AA	AA	AA	AA	AA	AA	AA	AA	AA	AA	AA	AA	AA	AT	AT	TT	AA	AA	AA	AA	AT	AA	AA	AA	TA	AA	AA	AA	AA	AA
m1126397	AA	AA	AA	AT	TT	AA	AT	AA	AA	AA	AA	TT	AA	AT	AA	AA	AA	AA	TT	AA	AA	TT	AA	AA	AA	AA	AA	AA	AA	AA	AA	AA	AA	AT	TT	AA	AA	AA	AA	AA	AA	AA	AA	TT	AA	AA	AA	AA	AA
m1135724	TT	AA	AA	AA	TT	AT	AT	TT	TA	TA	AT	TA	AA	AA	AA	AA	AA	AA	AA	TT	TT	AA	AA	TA	AA	AA	AA	AA	AA	AA	AA	AA	AA	AA	AA	AA	AA	AA	AA	AA	AA	TT	AA	AA	AA	TA	AA	AT	TA
m100210959	AA	TT	TT	TT	AA	TA	TA	AA	AT	AT	TA	AT	TT	TT	TT	TT	TT	TT	TT	AA	AA	TT	TT	AT	TT	TT	TT	TT	TT	TT	TT	TT	TT	TT	TT	TT	TT	TT	TT	TT	TT	AA	TT	TT	TT	AT	TT	TA	AT
m2263067	AA	AA	AA	AA	AA	AA	AA	AA	AA	AA	AA	AT	AA	AT	AA	AA	AA	AA	TT	AA	AA	AA	AA	AA	AA	AA	AA	AA	AA	AA	AA	AA	AT	AT	TT	AA	AA	AA	AA	AT	AA	AA	AA	TA	AA	AA	AA	AA	AA
m2266746	TT	AA	AA	AT	TT	AA	AA	TT	TA	TT	AA	TT	AA	AA	AA	AA	AT	AA	AA	TT	TT	AA	AA	TT	AA	AA	AT	AT	AA	AA	AA	AA	AA	AA	AA	AA	AA	AA	AA	AA	AA	TT	AA	AA	AA	TA	AA	AA	TT
m100288477	AA	TT	TT	TA	AA	TA	TA	AA	AT	AT	TA	AT	TA	TT	TT	TT	TA	TT	TT	AA	AT	TT	TT	AA	TA	TT	TT	TT	TT	TT	TT	TT	TT	TT	TT	TA	TT	TT	TT	TT	TT	AA	TT	TT	TT	AT	TT	TT	AT
m1025576	AA	AT	AA	AT	AA	AA	AA	AA	AA	AA	AA	AA	AA	AA	AA	AA	AA	AA	AA	AA	AT	AT	AA	AA	AA	AA	AA	AA	AA	AA	AA	AA	AA	AT	AA	AA	AA	AA	AA	AA	AA	AA	AA	AA	AA	AA	AA	AA	AA
m4909930	TT	AA	AA	AA	TT	AA	AA	TT	AA	TT	AA	TA	AA	AA	AA	AA	AA	AA	AA	TT	TT	AA	AA	TT	AA	AA	AA	AA	AA	AA	TT	AA	AA	AA	AA	AA	AA	AA	AA	AA	AA	TT	AA	AA	AA	TA	AA	AA	TT
m1862541	TT	AA	AA	AA	TA	TT	AT	TT	TA	TA	AT	TA	AA	AA	AA	AA	AT	AA	AA	TT	TA	AA	AA	TT	AA	AA	AA	AA	AA	AA	AA	AA	AA	AA	AA	AT	AA	AA	AA	AA	AA	TT	AA	AA	AA	TA	AA	AA	TA
m1021045	TT	AA	AA	AT	TT	AT	AT	TT	TA	TA	AT	TA	AT	AA	AA	AA	AT	AA	AA	TT	TA	AA	AA	TA	AT	AA	AA	AA	AA	AA	AA	AA	AA	AA	AA	AT	AA	AA	AA	AA	AA	TT	AA	AA	AA	TA	AA	AA	TA
m3533297	TA	AA	AA	AA	TT	AA	AA	TT	TA	TA	AT	TA	AA	AA	AA	AA	AT	AA	AA	TT	TT	AA	AA	TT	AA	TT	AA	AA	AA	AA	AA	AA	AA	AA	AA	AT	AA	AA	AA	AA	AA	TT	AA	AA	AA	TA	AA	AA	TA
m986072	AT	AA	AA	AA	TT	AT	AT	TT	TA	TA	AT	TA	AT	AA	AA	AA	AT	AA	AA	TT	TA	AA	AA	TA	AA	AA	AA	AA	AA	AA	AA	AA	AA	AA	AA	AT	AA	AA	AA	AA	AA	TT	AA	AA	AA	TA	AA	AA	TA
m4006257	TT	TT	TT	TT	AA	AA	TT	AA	TA	TT	AA	TA	TT	TA	TT	TT	TT	TT	AA	AA	TA	AA	TT	TT	TT	AA	AA	TT	TT	TT	TT	TT	AA	TA	AA	TT	AA	TT	TT	TT	TT	TT	TT	TT	TT	TT	TT	TA	TT
m1125900	TT	TT	TT	TT	AA	AT	TT	AA	TA	TT	AT	TA	TT	TA	TT	TT	TT	TT	AA	AA	TT	AA	TT	TT	TT	AA	AT	TT	TT	TT	TT	TT	AT	TA	AA	TT	AA	TT	TT	TA	TT	TT	TT	AA	TT	TT	TT	TA	TT
m2261327	AA	AA	AA	AA	AA	TT	AA	AA	AT	AA	AT	AA	AA	TA	AA	AA	AA	AA	AA	AA	AA	TA	AA	AA	AA	AA	TT	AT	TA	AA	AA	AA	AT	AA	AA	AA	AA	AA	AA	AA	AA	AA	AA	AA	AA	AT	AT	AT	AA
m1120694	AA	AA	AA	AA	TT	TT	AA	TT	AT	AA	TA	AT	AA	AT	AA	AA	AA	AA	TT	TT	AA	TT	AA	AA	AA	TT	TT	AA	AA	AA	AA	AA	TA	AT	TT	AA	TT	AA	AA	AT	AA	AA	AA	TT	AA	AA	AA	AT	AA
m1051311	AA	AA	AA	AA	TT	TT	AA	TT	AT	AA	TA	AT	AA	AT	AA	AA	AA	AA	TT	TT	AT	TT	AA	AA	AA	TT	TT	AA	AA	AA	AA	AA	TA	AT	TT	AA	TA	AA	AT	AT	AA	AA	AA	TT	AA	AA	AA	AT	AA
m1125599	TT	TT	TT	TT	AA	AA	TT	AA	TT	TT	TT	TA	TT	TT	TT	TT	TT	TT	AA	AA	TA	AA	TT	TT	TT	AA	AA	TT	TT	TT	TT	TT	AT	TA	AA	TT	TT	TT	TT	TA	TT	TT	TT	AA	TT	TT	TT	TA	TT
m1077313	AA	AA	AA	AA	TT	TT	AA	TT	AT	AA	TA	AT	AA	AT	AA	AA	AA	AA	TT	TT	AA	TT	AA	AA	AA	TT	TT	AA	AA	AA	AA	AA	TA	AT	TT	AA	TA	AA	AA	AT	AA	AA	AA	TA	AA	AA	AA	AT	AA
m1318815	TT	TT	TT	TA	TT	TA	TT	AA	TT	TT	TT	TT	TT	TT	TT	TT	TT	TT	TT	AA	TT	TT	TT	TT	TT	TT	TT	TT	TT	TT	TT	TT	TT	TT	TT	TT	TT	TT	TT	TT	TT	TT	TT	TT	TT	TT	TT	TT	TT
m996683	TT	TT	TT	TT	TT	AT	TT	TT	TA	TT	TA	TT	TT	AT	TT	TT	TT	TT	TT	TT	TT	AA	TT	TT	TT	TT	AT	TA	AT	TT	TT	TT	TA	TT	TT	TT	TT	TT	TT	TT	TT	TT	TT	TT	TT	TA	TA	TA	TT
m3064736	TT	TT	TT	TA	AA	AT	TT	AA	AA	TT	TT	TT	TT	TT	TT	TT	TT	TT	AA	AA	TA	AA	TT	TT	TT	AA	AA	TT	TT	TT	TT	TT	AT	TA	AA	TT	AT	TT	TT	TA	TT	TT	TT	AA	TT	TT	TT	TT	TT
m1225115	AT	AA	AA	AT	AA	AA	AT	AA	AA	AA	TT	AA	AA	AA	AA	AA	TT	AA	AA	AA	AA	AA	AA	AA	AA	AA	AA	AA	AA	AA	AA	AA	AA	AA	AA	AA	AA	AA	AA	AA	AA	AA	AA	AA	AA	AA	AA	AA	AA
m1095162	TT	TT	TT	TA	AA	TT	TT	TT	TT	TT	TA	TA	TA	TA	TT	TT	TT	TT	AA	TT	AA	TT	TT	TT	TT	AA	TT	AA	AT	TT	TT	TT	TA	TA	AA	TA	AA	TT	TT	TA	TT	TT	TT	TA	TT	TA	TT	AT	TT
m1095135	TT	TT	TT	TT	AA	TT	TT	AA	TT	TT	TT	TT	TT	TT	TT	TT	TT	TT	AA	AA	TT	AA	TT	TT	TT	AA	AA	TT	TT	TT	TT	TT	TT	TT	AA	TT	TT	TT	TT	TT	TT	TT	TT	TT	TT	TT	TT	TT	TT
m2261145	AA	AA	AA	AT	TT	AA	AA	AA	AA	AA	AT	AT	AA	AA	AA	AA	AA	AA	TA	AA	TT	AA	AA	AA	AA	TT	AA	TT	TA	AA	AA	AA	AT	AT	TT	AA	TT	AA	AA	AT	AA	AA	AA	AT	AA	AT	AA	TA	AA
m1086467	AA	TT	TT	TT	TT	AA	AT	TT	AT	AT	AT	TT	AA	TA	TT	TT	TA	TT	TT	TT	TT	AA	TT	AA	TT	TT	AA	TA	TT	TT	TT	TT	TT	TT	TT	AT	TT	TT	TT	TT	TT	TT	AA	TT	TT	AT	TA	AA	TA
m2262819	TT	AA	AA	AA	TT	TT	AA	TT	TA	TA	TA	TA	AA	AA	AA	AA	AA	AA	AA	TT	TT	AA	AA	TT	AA	AA	AA	AA	AA	AA	AA	AA	AA	AA	AA	AA	AA	AA	AA	AA	AA	TT	AA	AA	AA	TA	AA	AA	TA
m1128700	AA	AA	AA	AA	TT	TT	AA	TT	TA	TA	TA	AA	AA	AA	AA	AA	AT	AA	AA	TT	TT	AA	AA	TT	AA	AA	AA	AA	AA	AA	AA	AT	AA	AA	AA	TA	AA	AA	AA	AA	AA	TA	AA	AA	AT	AA	AA	AA	AA
m1046481	TT	TT	TT	TT	AA	AA	TT	TT	TA	TT	TA	TT	TT	TT	TT	TT	TT	TT	TT	TT	TT	AA	TT	TT	TT	TT	AA	TT	AT	TT	TT	TT	TA	TT	TT	TT	TT	TT	TT	TT	TT	TT	TT	TT	TT	TA	TT	TT	TT
m2260698	TT	AA	AA	TA	AA	AA	AA	AA	AT	AA	AT	TT	AT	TT	AA	AA	AA	AA	AT	AA	TA	TT	AA	AA	AA	TT	TT	AA	TA	AA	AA	AA	AA	TA	TT	AT	TT	AA	AT	AA	AA	AA	TT	TT	AA	AA	AT	TA	AA
m3026856	AA	AA	AA	AA	AA	AA	AA	AT	AA	AA	AA	AA	AA	AA	AA	AA	AA	AA	AA	AA	AA	AA	AA	AA	AA	AT	AT	AA	AT	AA	AA	AA	AA	AA	AA	AT	AA	AA	AA	AT	AA	AT	AA	AA	AA	AA	AA	AT	AA
m4412046	AA	TT	AA	AT	TT	TT	AT	AA	AA	AA	AT	AA	AA	TT	TT	TT	TT	TT	AA	AA	AA	AA	TT	AA	TT	AA	AA	AA	AA	TT	AA	AA	TA	AA	AA	AA	AA	TT	TT	TA	TA	TT	AA	AA	TT	AA	TT	AA	TT
m1863125	AA	AA	TT	TA	TT	AA	AA	TT	AT	AA	AT	TT	AA	TA	AA	AA	AA	AA	AA	AA	AT	AA	AA	AA	AA	TT	AA	TT	AA	AA	AA	AA	AA	TA	TT	AT	AA	TA	AA	AA	AT	AA	AA	TT	AA	AT	AA	AT	AA
m4989036	TT	TT	TT	TT	AA	TT	AT	TT	TT	TA	AT	TT	TT	TT	TT	TT	TT	TT	TT	TT	TT	TT	TT	AA	AA	TT	TT	TT	TT	TT	TT	TT	TT	TT	TT	TT	TT	TT	TA	TA	TA	TT	AA	TT	TT	AT	TT	TT	TT
m3064671	AA	TT	TT	AT	TT	TT	TT	TT	TT	TT	TT	AA	TA	AA	TT	TT	TT	TT	TT	TT	AA	AA	TT	TT	TT	AA	AA	TT	AT	TT	TT	TT	TT	AT	AA	TA	AA	TT	TA	TT	TT	TT	AA	AA	TT	TT	TA	AA	TT
m7917343	AA	AT	AA	AT	AA	AT	AA	AT	AA	AA	AT	AA	AA	AA	AA	AA	AA	AA	AA	AA	AA	AT	AA	AA	AA	AA	AA	AA	AA	AA	AA	AA	AA	AA	AA	AA	AA	TA	AT	AA	AA	AA	AA	AA	AA	AA	AA	AA	AA
m1206903	TT	TT	TT	TT	TA	TT	TT	TT	TT	TT	TT	TT	TT	TT	TT	TT	TT	TT	TT	TT	TT	TT	TT	TT	TT	TT	TT	TT	TT	TT	TT	TT	TT	TT	TT	TT	TT	TT	TT	TT	TT	TT	TT	TT	TT	TT	TT	TA	TT
m1146968	TT	AA	TT	TA	TT	TT	TA	TT	AT	TT	TT	TT	TT	AA	AA	AA	AA	AA	TT	TT	TT	TT	AA	TT	AA	TT	TT	AA	TT	AA	TT	TT	AT	TT	TT	TT	TT	TT	TT	AA	AA	TT	TT	TT	AA	TT	AA	TA	AA
m1093737	TT	AA	AA	AT	AA	AA	TA	AA	TA	AT	TA	AA	AA	AA	TT	AA	AA	AA	AA	AA	TT	AA	AA	TA	TT	AA	TA	AA	TA	AA	TT	AA	AA	AA	AA	TA	AT	AA	AA	AA	AA	TT	AA	AA	AA	TA	TA	AA	AT
m1162018	TT	TT	TT	TT	TT	TT	TT	TT	TA	TT	TA	AT	TA	TT	TT	TT	TT	AA	AT	AA	TT	TT	AA	TT	TT	TT	TT	TT	TA	TT	TT	AA	TT	TT	TT	TA	TT	TT	TT	AT	TT	TT	AA	TT	TT	TA	TT	TT	TT
m991294	TT	TT	TT	TT	TT	TT	TT	TT	TA	TT	TA	TT	AA	TT	TT	TT	TT	TT	AA	AA	TT	TT	TT	TT	TT	TT	TT	TT	TA	TT	TT	AA	TT	TT	TT	TA	TT	TT	TT	AT	TT	TT	AA	TT	TT	TA	TT	AA	TT
m4988967	TT	AA	TT	TT	TT	TT	TA	AA	TA	TT	TA	TT	TT	TT	TT	AA	TT	AA	TT	AA	TT	AA	AA	TT	TT	TT	TT	TT	TT	TT	TT	AA	TT	TT	TT	TT	TT	TT	TT	TT	TT	TT	TT	TT	TT	TA	TT	AA	TT
m1092507	TT	AA	TT	TT	AA	AT	TA	TT	AT	AA	TA	TT	TT	AA	AA	AA	AA	AA	AA	AA	TA	AA	AA	TT	TT	TT	AA	TT	TT	AA	AT	TT	AA	TT	TT	TA	TT	TT	TT	AA	AT	TT	TT	TT	AA	AA	AA	AA	AA
m1102242	AA	AA	AA	AA	AA	AA	AT	TT	AA	AA	AA	AA	AA	AA	AT	TT	AA	TT	AA	AA	AA	AA	TT	AA	AA	AA	AA	AA	AA	AA	AA	AA	AA	AA	AA	AA	AA	AA	TT	AA	TT	AA	AA	AA	AA	AA	AT	TA	AA
m3028132	AA	TT	AA	AA	AA	AA	AT	TT	AT	AA	AT	AA	AA	AA	AT	TT	AA	TT	AA	AA	AA	TT	TT	AA	AA	AA	AA	AA	AA	AA	AA	AA	AA	AA	AA	AA	AA	TA	AA	AA	TT	AA	AA	AA	AA	TA	AT	TT	AA
m100193606	TT	AA	TT	TT	TT	TT	TA	TA	TA	TT	TA	TT	TT	TT	TT	TT	TT	AA	TT	TT	TT	AA	TA	TT	TT	TT	TT	TT	TT	TT	TT	TT	TT	TT	TT	TT	TT	AT	TT	TT	AT	TT	TT	TT	TT	AA	TT	TA	TT
m2259187	AA	TT	AA	AA	AT	TT	AT	TT	AT	AA	AT	AA	AA	AA	AA	TT	AA	TT	AA	AA	AA	AA	TT	AA	AA	AA	AA	AA	TA	AA	AT	TT	AT	AA	AA	AA	AA	AA	AT	AA	TT	AA	AA	AA	AA	AT	TT	TA	AA
m982510	TT	AA	AA	TT	AA	AA	TA	AA	AA	AT	TT	TT	TT	TT	AA	AA	AA	AA	TT	TT	TT	TT	AA	TT	TT	TT	AA	AA	AA	TT	AA	AA	AA	TT	TT	TT	AA	AA	AA	AA	AA	TT	TT	TT	AA	AA	AA	AA	AT
m1092605	AA	AA	AA	AA	AA	AA	AT	AA	AA	AA	AT	AA	AA	TT	AA	AA	TT	AA	AA	AA	AA	AA	AA	AA	AA	AA	AA	AA	AA	TT	AA	AA	TA	AA	AA	AA	AA	AA	AA	TT	AA	AA	AA	AA	TA	TT	TT	AA	AT
m1696973	AA	TT	AA	AA	AA	AA	AA	AA	AA	AA	AA	AA	AA	AA	AA	AA	AA	AA	AT	AA	AA	AA	AA	AA	AA	AA	AT	AA	AT	AA	AA	AA	AA	AA	AA	AA	AA	AA	AA	AA	AT	AA	AA	AA	AA	AA	AA	AA	AA
m5582717	TT	TT	TT	TT	TT	TT	TT	TT	AT	TT	TT	TT	TT	AT	TT	TT	TT	TT	TT	TT	TT	TT	TT	TT	TT	TT	TT	TT	TT	TT	TA	TA	TT	TT	TT	TT	TT	TT	TT	TT	TT	TA	TT	TT	TT	TT	TA	TA	TT
m998276	AA	AA	AA	TT	AA	AA	TA	AA	AA	AA	TA	TT	TT	AT	AA	AA	AA	AT	TT	TT	TA	TT	AA	AA	TT	TT	AA	AA	AA	TT	AA	AA	AA	TT	TT	AT	AT	AA	AA	AA	AA	TA	AA	TT	AA	AA	AA	AA	AA
m1059886	TT	TT	AA	TT	AA	AA	TT	AA	AT	TT	TT	TT	TT	TT	AA	TT	TT	TT	TT	TT	TT	TT	TT	TT	TT	TT	TT	TT	TT	TT	AT	TT	TT	TA	TT	TT	AA	AA	AT	TT	AT	TT	TT	TT	TA	TT	TT	TA	TT
m1108596	TT	TT	AA	TA	AA	AA	TT	AA	AT	TT	TT	TT	TT	TT	AA	TT	TT	TT	TT	TT	TT	TT	TT	TT	TT	TT	TT	TT	TT	TT	AT	TA	TT	TA	TT	TT	AA	AT	AT	TT	AT	TT	TT	TT	TA	TT	TT	TA	TT
m1092031	AA	AA	TT	AA	TT	TA	AA	TT	TA	AA	AA	AA	AA	AA	TT	AA	AA	AA	AA	AA	AA	AA	AA	AA	AA	AA	AA	AA	AA	AA	TA	AT	AA	AT	AA	AA	TA	TA	TA	AA	TA	AA	AA	AA	AT	AA	AA	AT	AA
m2258488	AA	TT	TT	AA	AA	TT	AT	AA	AA	AA	AA	AA	AA	AA	TT	TT	AA	AA	AA	AA	AA	AA	AA	AA	AA	AA	AA	AA	AA	AA	TA	AA	AA	AA	AA	AA	TT	TA	TT	AA	AT	AA	AA	AA	AT	AA	AA	AA	AA
m1229860	AA	AA	TT	AA	AA	AA	AA	AA	AA	AA	AA	AA	AA	AA	TT	AA	AA	AA	AA	AA	AA	AA	AA	AA	AA	AA	AA	AA	AA	AA	TA	AA	AA	AA	AA	AA	TT	TT	TT	AA	AA	AA	AA	AA	AT	AA	AA	AA	AA
m1008720	TT	TT	AA	TT	TA	TT	TT	TT	TA	TT	TA	TT	TT	TT	AA	TT	TT	AT	TT	TT	TT	TT	AA	TT	TT	TT	TT	TT	AT	TT	AA	AT	TA	TA	TT	TA	AA	AT	AT	TA	TT	TT	TT	TT	TA	TA	TT	TT	TT
m3064943	TA	TT	AA	TT	AA	AA	TT	AA	AT	TT	TT	TT	TT	TT	AA	TT	TT	TT	TT	TT	TT	TT	TT	TT	TT	TT	TT	TT	TT	TT	AT	TT	TT	TT	TT	TT	AA	AA	AA	TT	AT	TT	TT	TT	TA	TT	TT	TA	TT
m1002413	TA	AA	AA	AA	AT	TA	AT	TT	AT	AT	AT	AA	AA	AA	AA	AA	AA	AA	AA	AA	AA	AA	TT	TT	AA	AA	AA	TT	TT	AA	AT	TT	AT	AA	AA	TA	AA	AA	AA	AA	TA	AA	AA	AA	AA	TA	AA	AA	AT
m100287865	TA	AA	AA	AA	AT	TA	AT	TT	AT	AT	AT	AA	AA	AA	AA	AA	AA	AA	AA	AA	AA	AA	TT	TT	AA	AA	AA	TT	TT	AA	AT	TT	AT	AA	AA	TA	AA	AA	AA	AA	TA	AA	AA	AA	AA	TA	AA	AA	AT
m1066629	AA	AA	AA	AA	AA	TA	AA	TT	AT	AA	AT	AA	AA	AA	AA	AA	AA	TA	AA	AA	AA	AA	TT	AA	AA	AA	AA	AA	TA	AA	AA	TT	AT	AA	AA	AA	AA	AA	AA	AA	AA	AA	AA	AA	AA	AT	AA	AT	AA
m1216772	AA	AA	AA	AA	AA	TT	AA	TT	AA	AT	AT	AA	AA	AA	AA	AA	AA	TA	AA	AA	AT	AA	TT	AA	AA	AA	AA	AA	TT	AA	AT	TT	AT	AA	AA	AA	AT	AT	AA	AA	TA	AA	AA	AA	AA	AT	AA	AT	AA
m1001470	AA	AA	AA	AA	TT	AA	AA	AA	AT	AA	AA	AA	AA	AA	AA	AA	AA	TA	AA	AA	AA	AA	TT	AA	AA	AA	AA	AA	TA	AA	AT	TT	AA	AA	AA	AA	AA	AT	AA	AA	AA	AA	AA	AA	AA	AT	AA	AA	AA
m2277563	AA	AA	AA	AA	TT	AA	AA	AA	AT	AA	AT	AA	AA	AA	AA	AA	AA	TA	AA	AA	AA	AA	TT	AA	AA	AA	AA	AA	TA	AA	AT	TA	AT	AA	AA	AA	AA	AT	AA	AA	AA	AA	AA	AA	AA	AT	AA	AA	AA
m3955402	TT	TT	TT	TT	TT	TT	TT	TT	TT	TT	TT	TT	TT	TT	TT	AA	TT	TT	TT	TT	TT	TT	TT	TT	TT	TT	TT	TT	TT	TT	TT	TT	TT	TT	TT	TT	TT	TT	TA	TT	TA	TT	TT	TT	TT	TT	AT	TT	TT
m989223	AA	AA	AA	AA	AA	AA	AA	AA	AT	AA	AA	AA	AA	AA	AA	TT	AA	AA	AA	AA	AA	AA	AA	AA	AA	AA	AA	AA	AA	AA	AA	AA	AA	AA	AA	AA	AA	AA	AT	AA	AT	AA	AA	AA	AA	AA	TA	AA	AA
m1220783	TT	TT	AA	AT	AA	AA	AT	AA	AT	TA	AT	AA	AA	TA	TA	AA	TT	AA	AA	AA	TT	AA	AA	TT	TT	AA	AA	AT	TT	TT	AA	AA	TT	AA	AA	TA	AA	AA	AT	AT	AT	TT	TT	AA	TT	TT	AT	AT	TT
m1084162	TT	TT	AA	AA	AA	AA	AA	TT	AT	AT	AT	AA	AA	AA	AA	AA	AA	AA	AA	AA	AA	AA	AA	TT	AA	AA	AA	AT	AA	AA	AA	AA	AA	AA	AA	TA	AA	AA	AA	AA	TA	AA	AA	AA	AA	TA	AA	AT	AA
m3064395	AA	AA	AA	AA	AA	TT	AA	AA	TA	AA	AA	AA	AA	AA	AA	TT	AA	AA	AA	AA	AA	AA	AA	AA	AA	AA	AA	AA	AA	AA	AA	AA	AA	AA	AA	AA	AA	AA	AT	AA	AT	AA	AA	AA	AA	AA	TT	AA	AA
m1040098	AA	AA	AA	AA	TT	AT	AA	AA	TA	AA	AA	AA	AA	AA	AA	TT	AA	AA	AA	AA	AA	AA	AA	AA	AA	AA	AA	AA	AA	AA	AA	AA	AA	AA	AA	AA	AA	AA	AT	AA	AT	AA	AA	AA	AA	AA	TA	AA	AA
m1321971	TT	TT	TT	TT	TT	TT	TT	TT	TT	TT	TT	TT	TT	TT	TT	AA	TT	TT	TT	TT	TT	TT	TT	TT	TT	TT	TT	TT	TT	TT	TT	TT	TT	TT	TT	TT	TT	TT	TA	TT	TA	TT	TT	TT	TT	TT	AA	TT	TT
m4404915	AA	AA	AA	AA	TT	TT	AA	TT	TA	AA	AA	AA	AA	AA	AA	AA	AA	AA	AA	AA	AA	AA	TT	AA	AA	AA	TT	TT	AA	AA	AA	TA	AA	AA	AA	AA	AA	AA	AA	TT	AA	AA	AA	AA	AA	AA	AA	TT	AA
m1002968	TT	AA	TT	TT	TT	AA	TT	TT	AT	TT	TT	TT	TT	TT	TT	AA	TT	TT	TT	TT	TT	TT	TT	TT	TT	TT	TT	TT	TT	TT	AA	TT	TT	TT	TT	TT	TT	TT	TA	TT	TA	TT	TT	TT	TT	TT	AT	TT	TT
m2341646	TT	TT	TT	TT	AA	AT	TT	AA	AT	TT	TT	TT	TT	TT	TT	AA	TT	TT	TT	TT	TT	TT	TT	TT	TT	TT	TT	TT	TT	TT	AA	TT	TT	TT	TT	TT	TT	TT	TT	TT	TA	TT	TT	TT	TT	TT	AA	TA	TT
m1089167	AA	AA	AA	AA	AA	AA	AA	AA	AA	AA	AA	AA	AA	AA	AA	TT	AA	AA	AA	AA	AA	AA	AA	AA	AA	AA	AA	AA	AA	AA	AA	AA	AA	AA	AA	AA	AA	AA	AA	AA	AT	AA	AA	AA	AA	AA	AA	AA	AA
m1135154	TT	TT	AA	AA	TT	TT	AT	TT	TA	TT	AT	AA	TT	TA	AT	AA	TT	TA	AA	AA	TT	AA	TT	TT	AA	AA	TT	TT	TT	TT	AA	TT	TT	AA	AA	TA	AA	AA	AA	TA	TT	TT	TT	AA	TT	TT	TA	TT	TT
m1234116	TT	TT	AA	AA	AA	AA	AT	AA	TA	TT	AT	AA	TT	AA	TT	TT	TT	TA	AA	AA	TT	AA	TT	TT	TT	AA	TT	AA	TT	TT	TT	TT	TT	AA	AA	TT	AA	AA	AT	AA	TT	TT	TT	AA	TT	TT	TT	TA	TT
m100220190	AA	AA	TT	TA	TT	TT	TA	AA	AT	AA	TT	TT	AT	AT	AA	AA	AA	AT	TT	TT	AA	TT	AA	AA	AA	TT	AA	AT	AA	AA	AA	AA	AA	TA	TT	AA	TA	TA	TA	AT	AA	AA	AA	TT	AA	AA	AA	AA	AA
m1023799	AA	AA	TT	TA	TT	TT	TA	AA	AT	AA	TT	TT	AT	AT	AA	AA	AA	AT	TT	TT	AA	TT	AA	AA	AA	TT	AA	AT	AA	AA	AA	AA	AA	TA	TT	AA	TA	TA	TA	AT	AA	AA	AA	TT	AA	AA	AA	AA	AA
m3934672	TT	TT	AA	AT	TT	TT	AT	AA	TT	TA	AT	AA	TA	TA	TA	TA	TT	AA	AA	AA	TA	AA	TT	TT	TT	AA	TT	AA	TT	TT	TT	TT	TT	AA	AA	TA	AT	AA	AT	AA	TT	TT	TT	AA	TT	TT	TT	TA	TT
m4992467	AA	AA	TT	TA	AA	TT	TA	TT	AT	AT	TA	TT	AA	AA	AT	TT	AA	AT	TT	TT	AA	TT	AA	AA	AA	TT	AA	TA	AA	AA	TT	AT	AA	TT	TT	AT	TA	TT	TT	TA	AA	AA	AA	TT	AA	AA	AT	TA	AA
m2261632	AA	AA	TT	TT	TT	AA	TA	AA	AT	AA	TA	TA	AT	AT	TT	TT	AA	AT	TT	TT	TA	TT	AA	AA	TT	TT	AA	AT	AA	AA	TT	AA	AA	TT	TT	AT	TA	TA	TT	AT	AA	AA	AA	TT	AA	AA	AT	AA	AA
m1001832	AA	AA	AA	AA	AA	AA	AA	AA	AA	AA	AA	AA	AA	AA	AA	AA	AA	AT	AA	AA	AA	AA	TT	AA	AA	AA	AA	AA	TA	AA	AA	TT	AT	AA	AA	AA	AA	AA	AA	AA	AA	AA	AA	AA	AA	AA	AA	AA	AA
m1106357	AA	AA	AA	AA	TT	TT	AA	TT	TA	AA	AT	AA	AA	AA	AA	AA	AA	AA	AA	AA	AA	AA	TT	AA	AA	AA	TT	TT	TA	AA	AA	TA	AA	AA	AA	AA	AA	AA	AA	TA	AA	AA	AA	AA	AA	AA	AA	TA	AA
m1094478	TT	AA	AA	AA	AA	TT	AT	AA	AT	TA	AT	AA	TA	TA	AA	AA	TT	TT	AA	AA	TT	AA	AA	TT	AA	AA	AA	AA	AA	TT	AA	AA	TT	AA	AA	TA	AT	AA	AA	AA	AA	TT	TT	TT	TT	TT	AA	TT	TT
m1125684	TT	AA	AA	TA	AA	AT	TT	AA	AT	TT	TA	TA	TA	TT	TT	AA	TT	TT	AA	AA	TT	AA	AA	TT	AA	AA	AT	AA	AT	TT	AA	AT	TA	TA	AA	TT	TT	AA	AA	AA	AA	TT	TT	AA	TT	TA	AT	AT	TT
m1128573	AA	TT	TT	AA	TT	TT	AA	AA	TT	AA	AA	AA	AA	AA	TT	AA	TT	AA	TT	TT	AA	TT	TT	AA	TT	TT	TT	AA	AA	TT	TT	AA	TT	AA	AA	AA	TT	AA	AA	TT	TT	AA	TT	TT	TT	TT	TT	AA	TT
m992529	TT	AA	AA	TA	TT	TT	TT	AA	TA	TA	TA	TA	AA	TT	TT	TA	TT	TT	AT	AA	TT	AA	AA	TT	AT	AA	TT	AT	TT	AA	AT	TT	TT	TA	TT	TT	TA	TA	AT	AT	TT	TT	TT	AA	TT	TA	TT	TA	TT
m1210682	AT	TT	TT	TT	AA	AA	AA	TT	AA	AT	TT	TT	TT	AA	AA	TT	AA	AA	TT	TT	AA	TT	TT	TT	TT	TT	TT	TA	TT	TT	TA	AA	AA	TT	TT	AT	AA	TT	TA	TA	AA	TA	AA	TT	AA	AT	AA	AT	AA
m999614	TT	TT	TT	TT	AA	AA	TT	TT	TT	TT	TT	TT	TT	TT	TT	TT	TT	TT	TT	TT	TT	TT	TT	TT	TT	TT	TT	TT	TT	TT	TT	TT	TT	TT	TT	TT	AA	TT	TT	TT	TT	TT	AA	TT	TT	TT	TT	TT	TT
m1144964	AA	TT	TT	AA	AT	AA	AA	TT	AT	AT	AA	AA	TA	AA	AA	AT	AA	AA	TT	TT	AA	TT	TT	AA	TT	TT	AA	TA	AA	TT	TA	AA	AA	AT	AA	AT	AT	AT	TA	TA	AA	AA	AA	TT	AA	AA	AA	AT	AA
m1694855	AT	TT	TT	TA	AA	AA	AA	AA	AA	AA	AA	AT	AA	AA	AA	AA	AA	AA	AA	TT	AA	TT	AA	AA	TT	AA	AA	AA	AA	TT	TA	AA	AA	AT	TT	TT	TT	TA	TA	TT	AT	AA	TT	TT	AA	AA	AA	AA	AA
m1252610	TT	AA	AA	AA	TT	TT	TA	TT	TA	AT	TT	TA	TT	TT	TT	TT	TT	TT	TT	AA	TT	AA	TT	TT	AA	TT	TT	TT	TT	AA	AT	TT	TT	TA	AT	TA	AT	AT	AT	TA	TA	TT	AA	AA	TT	TT	TT	TA	TT
m3570162	TT	AA	AA	AA	TT	TT	TT	TT	TA	AT	TT	TA	TT	TT	TT	TT	TT	TT	TT	AA	TT	AA	TT	TT	AA	TT	TT	TT	TT	AA	AT	TT	TT	TA	AA	TT	AA	AA	AA	TT	TA	TT	AA	AA	TT	TT	TT	TT	TT
m1004868	AA	TT	TT	TT	TA	AA	TT	TT	TT	TT	AA	TT	AA	TT	TT	TT	TT	TT	AA	TT	TT	TT	TT	TT	TT	TT	AA	TA	TA	TT	TT	TT	TT	TT	TT	TT	AA	TT	TT	AA	TT	TT	AA	TT	TT	TA	TT	TT	TT
m1093074	TT	AA	AA	AA	AA	AA	AA	TT	AA	TT	TA	TA	AT	TA	AA	AA	AA	TA	AA	AA	TT	AA	AA	TT	AA	AA	AA	AT	AA	AA	AA	AT	AA	TA	AT	TT	AA	AA	AA	AA	AA	TT	AA	AA	AA	AA	AA	TT	AA
m1108682	TT	AA	AA	AA	AA	AA	AA	TT	AA	AT	TA	TA	AT	TA	AA	AA	AA	TA	AA	AA	AT	AA	AA	TT	AA	AA	AA	AT	AA	AA	AA	AT	AA	TA	AT	TT	AA	AA	AA	AA	AA	TA	AA	AA	AA	AA	AA	TA	AA
m1008958	AA	TT	TT	TA	AA	AA	AT	AA	TA	AA	AA	AT	AA	AA	AA	AA	AA	AA	AA	TT	AA	TT	AA	AA	TT	AA	AA	AA	AA	TT	TT	AA	AA	AT	TA	AA	TT	TT	TT	AA	AA	AA	TT	TT	AA	AA	AA	AA	AA
m1054685	AA	AA	AA	AA	AA	AA	AA	AA	AA	AA	AA	AA	AA	AA	AA	AA	AA	AA	AA	AA	TA	AA	AA	AA	AA	AA	AA	AA	AA	AA	AT	AA	AA	AA	AA	AA	AT	AA	AA	AA	AT	AA	AT	AT	AA	AA	AA	AA	AA
m1088962	AA	AA	TT	AA	AA	AA	AA	AA	AT	AA	AT	AT	TA	AA	AA	AA	AA	AA	TT	AA	AA	AA	AA	AT	AA	AA	AA	AA	AA	AA	AA	TA	AA	AT	AA	AT	AT	AT	AA	AA	AA	AA	AA	AA	AA	AA	AA	AA	AA
m990966	AA	TT	AA	AA	AA	AA	AA	AA	AA	AA	AA	AA	AA	AA	AA	TT	AT	AA	AA	AA	AA	AA	AA	AA	AA	AA	AA	AA	AA	AA	AA	AA	AT	AT	AA	AA	AT	AT	TT	AA	TA	AA	AA	AA	AT	TA	TA	AA	AA
m999442	AA	AA	TT	TT	TT	TT	TT	TT	TT	TT	TA	TT	AT	TT	TT	TT	TT	TT	TT	TT	TT	AA	TT	TT	TT	TT	TT	TT	TT	TT	TT	TT	TT	TT	TT	TT	TT	TT	TT	TT	TT	TT	TT	TT	TT	TT	TT	TT	TT
m100174423	TT	TT	AA	AA	AA	AA	AA	AA	AA	AA	AT	AA	TA	AA	AA	AA	AA	AA	AA	AA	AA	TT	AA	AA	AA	AA	AA	AA	AA	AA	AA	AA	AA	AA	AA	AA	AA	AA	AA	AA	AA	AA	AA	AA	AA	AA	AA	AA	AA
m1008442	TT	TT	AA	AA	AA	AA	AA	AA	AA	AA	AT	AA	TA	AA	AA	AA	AA	AA	AA	AA	AA	TT	AA	AA	AA	AA	AA	AA	AA	AA	AA	AA	AA	AA	AA	AA	AA	AA	AA	AA	AA	AA	AA	AA	AA	AA	AA	AA	AA
m2278321	TT	TT	AA	AA	AA	AA	AA	AA	AA	AA	AT	AA	TA	AA	AA	AA	AA	AA	AA	AA	AA	TT	AA	AA	AA	AA	AA	AA	AA	AA	AA	AA	AA	AA	AA	AA	AA	AA	AA	AA	AA	AA	AA	AA	AA	AA	AA	AA	AA
m989900	TA	TT	AA	AA	AA	AA	AA	AA	AT	AT	AT	AA	TA	AA	TT	TT	AT	AA	AT	AA	AA	TT	TT	AA	AA	AA	AA	AA	AT	AA	AA	AA	AT	AT	AA	AA	AA	AT	TA	AA	TA	AA	AA	AA	AT	TA	TT	AA	AA
m1288012	TT	TT	AA	AT	AA	AA	TA	AA	TT	TT	TA	AT	TT	AT	TT	TT	TT	TT	TT	TT	TA	TT	TT	AA	TT	TT	TT	TT	TT	AT	TA	TT	TT	AT	TA	AA	AT	AT	TT	AA	TT	TT	AA	TT	TT	TA	TT	AT	TT
m1126783	AA	AA	AA	AA	AA	AA	AT	AA	AT	AA	AA	AA	AA	AA	AA	AA	AT	AA	AA	AA	AA	AA	AA	TT	AA	AA	AA	AA	AA	AA	AA	AA	AT	AT	AA	AA	AA	TA	AT	AA	TA	AA	AA	AA	AA	TA	AA	AA	AA
m1664450	AA	TT	TT	TA	AA	TA	AT	AA	AT	AT	AA	TA	AA	AA	AA	TT	AT	AA	AA	AA	AA	AA	AA	TT	AA	TT	AA	AA	AA	AA	AA	AA	AA	TT	AA	AT	TT	TT	AT	TA	AT	AT	TT	AA	AA	TT	TT	TA	AA
m100193544	AA	TT	TT	TA	AA	TA	AT	AA	AT	AT	AA	TA	AA	AA	AA	TT	AT	AA	AA	AA	AA	AA	AA	TT	AA	TT	AA	AA	AA	AA	AA	AA	AA	TT	AA	AT	TT	TT	AT	TA	AT	AT	TT	AA	AA	TT	TT	TA	AA
m100173481	AA	TT	TT	TA	AA	TT	AT	AA	AT	AT	AA	TA	AA	AA	AA	TT	AT	TT	AA	AA	AA	AA	AA	TT	AA	TT	AA	AA	AA	AA	AA	AA	AA	TT	AA	AT	TT	TT	AT	TA	TT	AT	TT	AA	AA	TT	AA	TA	AA
m2270975	TT	TT	AA	AA	TT	TT	TT	TT	TT	TT	TT	TT	TT	TT	TT	AA	TT	TT	TT	TT	TT	TT	TT	TT	TT	TT	TT	TT	TT	TT	TT	TT	TT	TT	TT	TT	TT	TT	TT	TT	TT	TT	TT	TT	TT	TT	TT	AA	TT
m3026733	AA	AA	TT	TA	TT	AT	AA	AA	AA	AA	AT	AA	AA	AA	AA	TT	AA	AA	AA	AA	AA	AA	AA	AA	AA	AA	AA	AA	AA	AA	AT	AA	AA	AA	AA	AA	AA	AA	AA	AA	AA	AA	AA	AA	AA	AA	AA	AT	AA
m1683258	TA	TT	AA	AT	TT	AT	TA	AA	TA	TA	TA	TT	TT	TT	TT	AT	TA	AT	TT	TT	AT	AA	TT	AA	TT	AA	TT	TT	TT	TA	TA	TT	TA	AA	TT	TA	AT	AA	TA	AT	AT	TA	AA	TA	TT	AA	TT	AT	TT
m2255534	AA	TT	AA	AA	AA	AA	AA	AA	AA	AA	AA	AA	AA	AA	AA	AA	AA	AA	AA	AA	AA	AA	AA	AA	AA	AA	AA	AT	AA	AA	AA	AA	AT	AT	AA	AA	AT	AT	AT	AA	TA	AA	AA	AA	AA	AT	AA	AT	AA
m25259838	AA	AA	AA	AA	AA	TT	TA	AA	AT	AA	AA	AA	AA	AT	AA	AA	TT	AA	AA	AA	AA	AT	AA	AA	AA	AA	AA	AA	AA	AA	AA	AT	TA	AT	AA	AA	AA	AA	AA	AA	AA	AT	AA	AA	AA	AT	AT	AA	TT
m1089121	TT	AA	AA	AA	AA	AT	AT	AA	AT	AT	AT	AA	AA	AA	AA	AA	AT	AA	AA	AA	TA	AA	AA	AA	AA	AA	AA	AA	AA	AA	AA	AA	AT	AT	AA	AA	AT	TA	AA	AA	TA	AA	AA	AA	AA	TA	AA	AA	AT
m1008151	AA	AA	TT	AA	TT	TT	AT	TT	TT	TT	AT	AA	AA	AA	AA	TT	AT	AT	AA	AA	AA	TT	AA	AA	AA	AA	AA	AA	AA	TT	AT	AA	AT	AT	AA	AA	AA	TT	AA	AT	TA	AA	AA	TA	AA	TA	AA	AA	AA
m1116638	TT	AA	AA	TA	AT	TT	TT	AA	AT	AA	AT	TT	TT	TA	AA	AA	TT	AA	TT	TT	TT	AA	AA	AA	AA	TT	AT	AA	AA	AA	AA	AA	TT	TA	TT	TT	TT	AA	AA	AA	AA	TT	AA	TT	TT	TT	AA	TA	TT
m4991020	TT	AA	TT	AA	TA	TT	TT	AA	TA	TT	TA	TT	TT	TT	TT	AA	TT	TT	TT	TT	TT	TT	TT	AA	TT	TT	TT	AA	TT	AA	TA	TT	TT	TA	TT	TA	TT	TA	TT	TT	TT	TT	TT	TT	TT	TT	TT	TA	TT
m1090816	TA	AA	AA	AA	AA	AA	AT	AA	TA	TT	TA	TA	AA	AA	TT	AA	AT	TT	AT	AA	AT	TT	TT	AA	AA	AA	AA	AA	TT	AA	AA	AA	AT	TA	AA	AA	AA	TT	TT	TT	TT	AA	TT	AA	AA	TA	TT	AA	AT
m1210312	AA	TT	AA	AA	AA	AT	AA	TT	AA	AA	AA	AA	AA	AA	AA	TT	AA	AA	AA	AA	AA	AA	AA	AA	AA	AA	AA	TT	AA	TT	AT	AA	AA	AT	AA	AA	AA	AA	TT	AA	AA	AA	AA	AA	AA	AA	AA	AT	AA
m1029137	AA	TT	AA	AT	AT	TT	TT	TT	TA	TA	TA	TA	AA	AA	TT	TT	AT	TA	AA	AA	AT	TT	TT	TT	AA	AA	AA	TT	TA	TT	AT	AA	AT	AT	AA	AA	AA	TA	TT	TT	TA	AA	TT	AA	AA	TA	TT	AT	AA
m1232150	TT	AA	TT	TA	TT	TA	TT	AA	TT	TT	TT	TT	TT	TT	TT	AA	TT	TT	TT	TT	TT	TT	TT	AA	TT	TT	TT	AA	TT	AA	TT	TT	TT	TA	TT	TT	TT	TT	TT	TT	TT	TT	TT	TT	TT	TT	TT	TA	TT
m1240412	AA	AA	AA	AA	AA	AA	AA	TT	AA	AA	AA	AA	AA	AA	AA	TA	AA	AA	AA	AA	AA	TT	AA	AA	AA	AA	AA	TT	AA	AA	AA	AA	AA	AA	AA	AA	AA	AA	AA	AA	AA	AA	AA	AA	AA	AA	AA	AT	AA
m100257762	AA	TT	AA	AA	AA	AA	AA	TT	AA	AA	TT	AA	AA	AA	AA	TT	AA	AA	AA	AA	AA	AA	TT	AA	AA	AA	AA	AA	TT	AA	AA	TT	AA	TT	AA	AA	AA	AA	AA	AA	AA	AA	AA	AA	AA	AA	AA	TT	AA
m1094809	AA	AA	AA	AA	AA	AA	AA	TT	AA	AA	AA	AA	AA	AA	AA	AA	AA	AA	AA	AA	AA	TT	AA	AA	AA	AA	AA	AA	AA	AT	TT	AA	AA	AA	AA	AA	AA	AA	AA	AA	AA	AA	AA	AA	AA	AA	AA	AA	AA
m100242942	AA	AA	AA	AA	AA	AA	AA	AA	AA	AA	AA	AA	AA	AA	AA	AA	AA	AA	AA	AA	AA	AA	AA	AA	AA	AA	AA	AA	AT	AA	AA	AA	AA	AA	AA	AA	AA	AA	AA	AA	AA	AA	AA	AA	AA	AA	TT	AA	AA
m100242941	AA	AA	AA	AA	AA	AA	AA	AA	AA	AA	AA	AA	AA	AA	AA	AA	AA	AA	AA	AA	AA	AA	AA	AA	AA	AA	AA	AA	AT	AA	AA	AA	AA	AA	AA	AA	AA	AA	AA	AA	AA	AA	AA	AA	AA	AA	AA	AA	AA
m1103554	AT	AA	AA	AA	TT	AT	AA	TT	AA	AT	AA	AA	AA	AA	AA	TT	AA	AA	AA	AA	AA	TT	TT	AA	AA	AA	AA	TT	AA	AA	AA	AA	AA	AA	AA	AA	AA	AA	AA	AA	AA	AA	AA	AA	AA	AA	AA	AT	AA
m1215755	AA	TT	AA	AT	AA	AT	AA	TT	AA	AA	AA	AA	AA	AA	AA	TT	AA	AA	AA	AA	AA	AA	AA	TT	AA	AA	AA	TT	AA	TT	AA	AA	AA	AT	AA	AA	AA	AA	TT	AA	AA	AA	AA	AA	AA	AA	AA	AT	AA
m1114283	TT	TT	AA	TA	AA	AA	TA	AA	AA	AA	AA	AT	AT	AA	AA	TT	TA	AA	AA	TT	TT	AA	AA	TT	AA	TT	TT	AA	AA	AT	AA	AA	TT	AA	TT	TT	TT	AA	AT	AA	AA	TT	AA	TT	TT	AA	AT	TT	TA
m5355816	TT	TT	TT	TT	AA	TT	TA	AA	AA	AA	AA	AT	AA	TA	AA	TT	TA	AA	AA	TT	TT	TT	AA	TT	TT	TT	TA	AA	TA	TT	AA	TT	AT	AT	TT	TT	TT	AT	AT	AA	AT	TT	AA	TT	TT	AT	AA	TT	TA
m1211029	TT	TT	TT	TT	AA	AA	TT	AA	TT	TT	TA	TT	AA	TT	TT	TT	TT	TT	AA	TT	TT	TT	TT	TT	TT	TT	TT	TT	TT	TT	TT	TT	TT	TT	TT	TT	TT	TT	TT	TT	TT	TT	AA	TT	TT	TT	TT	TT	TT
m5010327	AA	AA	AA	AA	AA	AA	AA	AA	AA	AA	AA	AA	AA	AA	AA	AA	AA	AA	AA	AA	AA	AA	AA	AA	TT	AA	AA	AA	AA	AA	AA	AA	AA	AA	AA	AT	AA	AA	AA	AA	AA	AA	AA	AA	AA	AA	AA	AA	AA
m1182840	AA	AA	TT	AT	AA	AT	AA	AA	AA	AA	AA	AA	AA	AA	AA	AA	AA	AA	AA	AA	AA	AA	AA	AA	TT	AA	AT	AA	TA	TA	AT	TA	AA	AT	AA	AA	AT	AT	AA	AA	AA	AA	AA	AT	AA	AA	AA	AA	AA
m990625	AA	AA	TT	AA	AA	AA	AT	TT	TA	TA	TA	TA	AA	AT	TT	AA	AA	TT	TT	AA	AA	TT	TT	AA	TT	AA	AA	AA	TT	TA	TT	TT	TA	TA	AA	AA	AA	TA	TA	TT	TA	AA	TT	AT	AA	TA	TA	AA	AT
m2260971	AA	AA	AA	AA	AA	AA	AA	AA	AA	AA	AA	AA	AA	AA	AA	AA	AA	AA	AA	AA	AA	AA	AA	AA	TT	AA	AA	AA	TA	AA	AA	TA	AA	AT	AA	AA	AA	AT	AA	AA	AA	AA	AA	AA	AA	AA	AA	AT	AA
m1131571	TT	TT	TT	TT	TT	TT	TT	TT	TT	TT	TT	TT	TT	TT	TT	TT	TT	TT	TT	TT	TT	TT	TT	TT	AA	TT	TT	TT	AT	TT	TT	AA	TT	TA	TT	TT	TT	TT	TT	TT	TT	TT	TT	TT	TT	TT	TT	TA	TT
m3956147	AA	TT	TT	AA	AA	AA	AT	AA	AA	AA	AT	AA	AA	AA	TT	TT	AA	TT	AA	AA	AA	TT	TT	AA	AA	AA	AA	TT	AA	AA	AA	AA	AA	AA	AA	AA	AA	AA	AA	TT	AA	AA	TT	AA	AA	AA	TT	AA	AA
m100218362	TT	TT	TT	AA	TT	TT	AT	TT	AA	AA	AT	TA	AA	AA	TT	TT	AA	TT	AA	AA	AA	TT	TT	AA	TT	AA	AA	TT	TT	AA	TT	TA	AA	AA	AA	AT	AA	TT	TT	TT	TT	AA	AA	AA	AT	AA	TT	AA	AA
m995648	AA	AA	AA	AA	AA	AA	AA	AA	TA	TT	AA	TT	AA	AA	TT	AA	TT	TT	AA	AA	AA	TT	AT	AA	AA	AA	AA	AA	TT	AA	AA	AA	AT	TA	AA	AA	AA	TA	TT	TT	TA	AA	AA	AA	AA	TA	TT	AA	AT
m2252544	AA	AA	AA	AA	AT	AT	AT	AA	TA	TA	AA	TA	AA	AA	TT	AA	TA	TA	AA	AA	AT	TT	AT	AA	AA	AA	AA	AA	TA	AA	AA	AA	AT	TA	AA	AT	AT	TA	TT	TT	TA	AA	TT	AA	AA	TA	TT	AA	AT
m3064410	AA	AA	AA	AA	AA	AT	AT	AA	TA	TA	AT	TA	AA	AA	TT	AA	TA	TT	AA	AA	AA	TT	TT	AA	AA	AA	AA	AA	TT	AA	AA	AA	AT	TA	AA	AT	AA	TA	TT	TT	AA	AA	TT	AA	AA	TA	TT	AA	AT
m1242926	AA	AA	AA	AA	AA	AA	AA	TT	AA	AA	AA	AA	AA	AA	AA	TT	AA	AA	AA	AA	AA	TT	AA	AA	AA	AA	AA	TT	AA	AA	AA	AA	AA	AA	AA	AA	AA	AA	AA	AA	AA	AA	AA	AA	AA	AA	AA	AT	AA
m11863166	TT	TT	TT	TT	TT	TT	TT	TT	AT	AT	AA	AA	TT	TT	AA	TT	AA	AT	TT	TT	TT	TT	TT	TT	TT	TT	TT	TT	AA	TT	TT	TT	TA	TT	TT	TT	TT	AA	AA	TT	AT	TT	TT	TT	TT	AA	AA	TT	TA
m7334091	TT	TT	TT	TT	TT	TT	TA	TT	AT	AT	AT	AT	TT	TT	TT	TT	AT	AT	TT	TT	TT	TT	TT	TT	TT	TT	TT	TT	TA	TT	TT	TT	TA	TT	TT	TT	TT	AT	AT	TT	AT	TT	TT	TT	TT	TA	AT	TT	TA
m1212005	AA	AA	TT	AA	AA	AA	AA	AA	AT	AA	AA	AA	AA	AA	AA	AA	AA	AA	AA	AA	AA	AA	AA	AA	TT	AA	AA	AA	TT	TA	TT	TA	AA	TT	AA	AA	AA	AT	AA	AA	AA	AA	AA	AA	AA	AA	AA	AA	AA
m3570038	AA	AA	AA	AA	AT	AA	AA	TT	AA	AA	AA	AA	AA	AA	AA	TT	AA	AA	AA	AA	AA	TA	TA	AA	AA	AA	AA	TA	AA	AA	AA	AA	AA	AA	AA	AA	AA	AA	AA	AA	AA	AA	AA	AA	AA	AA	AA	AT	AA
m1163727	AA	AA	AA	AA	AA	AA	AA	AA	AA	AA	AA	AA	AA	AA	AA	TT	AA	AA	AA	AA	AA	TT	TT	AA	AA	AA	AA	TT	AA	AA	AA	AA	AA	AA	AA	AA	AA	AA	AA	AA	AA	AA	AA	AA	AA	AA	AA	AT	AA
m3938835	AA	AA	TT	AA	AA	AA	AT	AA	AT	AT	TA	AA	AA	AA	TT	AA	AA	AT	AA	AA	AT	AA	AA	AA	AA	AA	AA	AA	AA	AA	AA	AA	AA	AA	AA	AA	AA	AA	AT	AA	AT	AA	AA	AA	AA	AA	AA	AA	AA
m100261676	AA	AA	TT	AA	AA	AA	AT	AA	AT	AT	TA	AA	AA	AA	TT	AA	AA	AT	AA	AA	AT	AA	AA	AA	AA	AA	AA	AA	AA	AA	AA	AA	AA	AA	AA	AA	AA	AA	AT	AA	AT	AA	AA	AA	AA	AA	AA	AA	AA
m1695986	AA	AA	TT	AA	AA	AA	AT	AA	AT	AT	TA	AA	AA	AA	TT	AA	AA	AA	AA	AA	AA	AA	AA	AA	AA	AA	AA	AA	AA	AA	AA	AA	AA	AA	AA	AA	AA	AA	AT	AA	AT	AA	AA	AA	AA	AA	AA	AA	AA
m1203764	AT	TT	TT	TT	AA	AA	TT	AA	TA	AT	AA	AT	TT	TT	TT	TT	TT	AT	TT	TT	TA	AA	TT	TT	AA	TT	TT	TT	AA	TA	AA	AA	TA	TT	TT	AA	TT	AA	AA	TT	AA	TT	TT	TT	TA	TA	AT	TA	TA
m3384892	AA	AA	TT	AA	AA	AA	AT	AA	AT	AT	TA	AA	AA	AA	TT	AA	AA	AT	AA	AA	AA	AA	AA	AA	AA	AA	AA	AA	AA	AA	AA	AA	AA	AA	AA	AA	AA	AA	AT	AA	AA	AA	AA	AA	AA	AA	AA	AA	AA
m1667301	AA	AA	AA	TA	TT	AA	TA	TT	TA	AA	TA	AT	TA	TT	AA	AA	TA	AA	TT	TT	TT	AA	AA	TT	AA	TT	TT	AA	AA	TT	AA	AT	TA	TA	TT	TT	TT	AA	AT	AA	AT	TT	AA	TT	TT	TA	AA	TA	TT
m4991298	AA	TT	TT	AT	AA	AT	TT	AA	AA	AT	AT	AA	AA	AA	AA	AA	AA	AA	AA	AA	AA	AA	AA	TT	AA	TT	AA	AA	AA	AA	AA	AA	AA	AT	AA	TA	AA	AT	AA	AA	AA	AA	AA	AA	AA	AT	AA	AA	AA
m1265587	AA	AA	TT	AA	TT	AA	TT	TT	AA	AA	AA	AA	TT	TT	TT	TT	TT	AA	TT	TT	AA	AA	TT	TT	AA	TT	TT	TT	AA	TT	AA	AA	TT	AA	TT	AA	TT	AA	AA	TT	AA	TT	AA	TT	TT	AA	TT	AA	TT
m985449	AT	AA	TT	AA	AA	AA	AT	TT	AT	AT	TA	AA	AT	AT	TT	AA	AA	TT	AA	AA	TT	TT	TT	AA	AA	AT	AA	AA	AA	TT	AA	AA	AT	AT	AA	AA	AT	TA	AT	TA	AA	AA	AT	AA	AA	AT	AA	AA	AT
m1312797	TT	TT	AA	AT	AA	AA	AA	AA	AA	AA	TA	AA	AA	AA	AA	TT	AA	TT	AA	AA	AT	TT	AA	AA	AT	AA	TT	TT	TT	TT	AA	TT	AA	AT	AA	AT	AT	TA	AT	TA	AT	AA	TT	AA	AA	AA	AT	AA	AA
m4909720	TT	AA	AA	TA	TT	TT	TT	TT	TA	TT	AT	TT	TT	TT	AA	AA	TT	AA	TT	TT	TT	TT	TT	TT	AA	TT	AA	TT	TA	AA	TT	AA	AA	TA	TT	TA	TT	AA	AA	TT	TT	TT	TT	TT	TT	TA	TT	AA	TT
m1058681	AA	TT	TT	AA	AA	AA	AT	AA	AA	AA	AA	AA	AA	AA	TT	TT	AA	AT	AA	AA	AA	AA	TT	AA	AA	AA	AA	TT	AA	AA	AA	AA	AA	AA	AA	AA	AA	AA	AA	TT	AA	AA	TT	AA	AA	AA	AA	AA	AA
m2255080	AA	AA	AA	AT	AA	AA	AA	AA	AA	AA	AA	AA	AA	AA	AA	AA	AA	AA	AT	AA	AA	AA	AA	AA	AA	AA	AA	AA	AA	AA	AA	AA	AA	AA	AT	AA	AA	AA	AA	AA	AA	AA	AA	AA	AA	AA	AA	AA	AA
m100162464	AA	TT	TT	AT	AA	AA	AA	AA	AT	TT	AA	AA	AA	AA	TT	TT	AA	TA	AA	AA	AA	AA	TT	AA	AA	AA	AA	TT	AA	AA	AA	AA	AA	AA	AA	AA	AA	AA	AA	TA	AA	AA	TT	AA	AA	AA	AA	AT	AA
m1010780	AA	TT	TT	AT	AA	AA	AA	AA	AT	TT	AA	AA	AA	AA	TT	TT	AA	TA	AA	AA	AA	AA	TT	AA	AA	AA	AA	TT	AA	AA	AA	AA	AA	AA	AA	AA	AA	AA	AA	TA	AA	AA	TT	AA	AA	AA	AA	AT	AA
m1091666	AA	AA	AA	TA	TT	TT	TT	TT	TA	TA	AT	TT	TT	TT	AA	AA	TT	AA	TT	TT	AT	AA	AA	TT	TA	TT	AA	AA	AA	AA	TA	AA	TT	TA	TT	TT	TA	AA	TA	AT	TA	TT	AA	TT	TT	TT	TT	TA	TT
m1092868	TA	TT	AA	AT	TT	AA	AA	TT	AA	AT	TT	AA	AA	AA	AA	TT	AA	TT	AA	AA	AA	AA	AA	AA	AA	AA	AA	AA	TT	AA	AA	TT	AA	AT	AA	AA	AA	TT	AT	AA	AA	AA	TT	AA	AA	AA	AA	AA	AA
m100173100	TA	TT	AA	AT	TT	AA	AA	TT	AA	AT	TT	AA	AA	AA	AA	TT	AA	TT	AA	AA	AA	AA	AA	AA	AA	AA	AA	AA	TT	AA	AA	TT	AA	AT	AA	AA	AA	TT	AT	AA	AA	AA	TT	AA	AA	AA	AA	AA	AA
m1087983	AA	AA	TT	AA	TT	AA	AT	AA	AA	TA	AT	AA	AA	AA	TT	AA	AA	AT	AA	AA	AT	AA	AA	AA	AA	AA	AA	AA	AA	AA	AA	AA	AA	AA	AA	AT	AA	AA	AA	AA	AA	AA	AA	AA	AA	AA	AA	AA	AA
m3025648	TA	TT	AA	TT	AA	AT	TA	TT	TA	AT	TA	AT	TT	TT	AA	TT	TT	AA	TT	TT	TA	TT	TT	TT	TT	TT	TT	TT	TT	TT	AA	TT	TT	TT	TT	TA	TT	TA	AT	TT	TA	TT	TT	TT	TA	TA	TT	TT	TT
m1235052	AA	AA	TT	AA	TT	TT	AT	AA	AT	TA	AT	TA	AA	AA	TT	AA	AA	AT	AA	AA	TT	AA	AA	AA	AA	AA	AA	AA	AA	AA	TT	AA	AT	AA	AA	AT	AA	AA	TT	AA	TT	AA	AA	AA	AT	AT	AA	AA	AA
m985452	TT	TT	AA	TT	TT	TT	TA	TA	TT	AA	TA	TT	TA	TT	AA	TT	TT	TA	TT	TT	AA	TT	TT	TT	TT	TT	TT	TT	TT	TT	TT	TT	TT	TT	TA	TA	TT	TT	TT	TT	TT	TT	TT	TT	TT	TT	TT	TT	TT
m1171935	AT	AA	TT	TA	TT	TT	TT	TT	TA	TT	AT	TT	TT	TT	TT	AA	TT	AA	TT	TT	AA	AA	TT	TT	TA	TT	AA	AA	AA	AA	TT	AT	TT	TA	TT	TA	TA	AA	AA	AT	AA	TT	AA	TT	TT	TT	TT	TT	TT
m1862700	AA	AA	TT	AA	TT	TT	AT	AA	AA	TT	AT	TA	AA	AA	TT	AA	AA	TT	AA	AA	TT	AA	AA	AA	AA	AA	AA	AA	AA	AA	TT	AA	AT	AA	AA	AT	AA	AA	TA	AA	AT	AA	AA	AA	AA	AT	AA	AA	AA
m5323468	AA	AA	AA	AA	AA	AA	AA	AA	AA	AA	AA	AA	AA	AA	AA	AA	AA	AA	AA	AA	AA	TT	AA	AA	AA	AA	AA	TT	AA	TT	AA	AA	AA	AA	AA	AA	AA	AA	AA	TT	AA	AA	TT	AA	AA	AA	AA	AA	AA
m5368104	TT	TT	AA	TA	AA	AA	TA	TT	TT	AA	TA	AT	TT	TT	AA	TT	TT	AA	TT	TT	AA	TT	TT	TT	TT	TT	TT	TT	TT	TT	AA	TT	TA	TT	TT	TA	TT	TT	AT	TT	TT	TT	TT	TT	TT	TT	TT	TT	TT
m1114657	TA	AA	AA	AA	AA	AA	AA	AA	AA	AA	AA	AA	AA	AA	AA	TT	AA	AA	AA	AA	AA	AA	AA	AA	AA	AA	AA	AA	TT	AA	AA	TT	AA	AT	AA	AA	AA	TT	AA	AA	AA	AA	AA	AA	AA	AA	AA	AA	AA
m3025016	AA	TT	TT	AA	AA	AA	AT	AA	AA	AT	AT	AA	AA	AA	TT	TT	AA	TT	AA	AA	AA	AA	TT	AA	AA	AA	AA	TT	TT	AA	AA	TT	AA	AA	AA	AA	AA	TT	AA	AA	AA	AA	TT	AA	AA	AA	AA	AT	AA
m1087743	AA	AA	TT	AA	AA	AA	AT	AA	AA	AA	AT	AA	AA	AA	AT	AA	AA	TT	AA	AA	AA	AA	AA	AA	AA	AA	AA	AA	AA	AA	AA	AA	AA	AA	AA	AA	AA	AA	AA	AA	AA	AA	AA	AA	AA	AA	AA	AA	AA
m7923182	AA	TT	AT	AA	AA	AA	AT	AA	AA	AA	AA	AA	AA	AA	AT	TT	AA	AA	AA	AA	AA	AA	TT	AA	AA	AA	AA	TT	TT	AA	AA	TT	AA	AA	AA	AA	AA	TT	AA	AA	AA	AA	AA	AA	AA	AA	AA	AA	AA
m1378481	AA	AA	TT	AA	AA	AA	AT	AA	AA	AT	AA	AA	AA	AA	TT	AA	AA	TT	AA	AA	AA	AA	AA	AA	AA	AA	AA	AA	AA	AA	AA	AA	AA	AA	AA	AA	AA	AA	AA	AA	AA	AA	AA	AA	AA	AA	AA	AA	AA
m1094377	AT	AA	TT	AT	TT	TT	TT	TT	TT	TT	TT	TT	TT	TT	TT	AA	TT	AA	TT	TT	TT	AA	TT	TT	TA	TT	AT	AA	AA	AA	TT	AA	TT	TA	TT	AT	TT	AT	AT	AT	TT	TT	AA	TT	TT	TT	TT	TT	TT
m1315140	AA	TT	TT	AT	TT	TT	TT	TT	TT	TT	TA	TT	TT	TT	TT	TT	TT	AT	TT	TT	TT	AT	TT	TT	TA	TT	AT	TT	AT	AT	TT	AT	TT	TA	TT	AT	TA	AA	AA	AT	TT	TT	AA	TT	TT	TT	TT	TT	TT
m100249353	AT	AA	TT	AT	TT	TT	TT	TT	TT	TT	TT	TT	TT	TT	TT	AA	TT	AA	TT	TT	TT	AA	TT	TT	TA	TT	AT	AA	AA	AA	TT	AA	TT	TA	TT	AT	TT	AT	AT	AT	TT	TT	AA	TT	TT	TT	TT	TT	TT
m3573732	TT	AA	AA	TT	TT	TT	TA	TT	TT	AA	AA	TT	TT	TT	AA	AA	TT	AA	TT	TT	TT	TT	AA	TT	TT	TT	TT	AA	AA	AA	TT	AA	TT	TT	TT	TT	TT	AA	TT	AA	TT	TT	AA	TT	TT	TT	TT	AA	TT
m100283952	AA	AA	TT	AT	TT	TT	TT	TT	TT	TT	TA	TT	TT	TT	TT	AA	TT	AA	TT	TT	TA	AA	TT	TT	TA	TT	AA	AA	AA	AA	TT	AA	TT	TA	TT	AT	TA	AT	TA	AT	TA	TT	AA	TT	TT	TT	TA	TT	TT
m1122011	TT	AA	TT	TT	TT	TT	TT	TT	TA	TT	TA	TT	TT	TT	TT	AA	TT	TT	TT	TT	TT	TT	TT	TT	TT	TT	TT	AA	TT	TT	TT	TT	TT	TT	TT	TT	TT	TT	TT	TT	TT	TT	TT	TT	TT	TT	TA	AT	TT
m3022114	AA	TT	TT	AT	AA	AT	AA	AA	AA	AT	AT	AA	AA	AA	TT	TT	AA	TT	AA	AA	AA	AA	TT	AA	AA	AA	AA	TT	AA	AA	AA	TT	AA	AA	AA	AT	AA	AA	AT	AT	AA	AA	TT	AA	AA	AA	AA	AT	AA
m16153758	TT	TT	TT	TT	TT	TT	TT	TT	TT	TT	TT	TT	TT	TT	TT	TT	TT	TT	TT	TT	TT	TT	TT	TT	TT	TT	TT	TT	TT	TT	TT	TT	TT	TT	TT	TT	TT	TT	TT	TT	TT	TT	AA	TT	TT	TT	TT	AA	TT
m100270655	AT	AA	AA	AT	AA	AA	TA	TT	AA	TA	TA	TT	TT	TT	AA	AA	TT	AA	TT	TT	TT	AA	TT	TT	AA	TT	AA	AA	AA	AA	TT	AA	TT	TA	TT	TT	TA	AA	AA	AT	AA	TT	AA	TT	TT	TT	TT	AT	TT
m4004323	AT	AA	AA	AT	AA	AA	TA	TT	AA	TA	TA	TT	TT	TT	AA	AA	TT	AA	TT	TT	TT	AA	TT	TT	AA	TT	AA	AA	AA	AA	TT	AA	TT	TA	TT	TT	TA	AA	AA	AT	AA	TT	AA	TT	TT	TT	TT	AT	TT
m985497	AT	AA	AA	TT	AA	AA	TA	TT	TA	AA	TA	AA	TT	TT	AA	AA	TT	AA	TT	TT	TT	AA	TT	AA	AA	TT	AA	AA	AA	AA	TT	AA	AA	TA	TT	TT	TA	TA	AA	AT	AA	TT	AA	TT	TT	TA	TT	AT	TA
m2258039	AA	AA	TT	AA	AA	AA	AT	AA	AA	AA	AT	AA	AA	AA	TA	AA	AA	TT	AA	AA	TT	AA	AA	AA	AA	AA	AA	AA	AA	AA	AA	AA	AA	AA	AA	AA	AA	AA	AA	AA	AA	AA	AA	AA	AA	AA	AA	AA	AA
m1682736	TT	AA	AA	TA	AA	AA	AA	AA	AT	AA	AT	AA	AA	AA	AA	AA	AA	AA	AA	AA	AA	TT	AA	AA	AT	AA	TT	TT	TT	TT	AA	TT	AA	AT	AA	TA	AA	TA	TT	TA	AA	AT	TT	AA	AA	AA	AA	TA	AA
m18728208	TT	TT	AA	AT	AA	AA	AA	TT	AT	TT	TT	TT	AA	AA	AA	AA	AT	TT	AA	AA	AA	AA	AA	AA	TT	AA	AA	AA	AA	AA	AA	AA	TT	AA	AA	AA	AT	AA	AT	AA	TT	AA	AA	AA	AA	AT	AA	AA	AA
m1118414	TT	TT	AA	TA	AA	TT	AA	AA	AT	TA	AT	TA	AA	AA	AA	TT	AT	AT	AA	AA	AT	TT	AA	AT	AT	AA	TT	TT	TT	TT	TT	TT	TA	AT	AA	TA	AT	TT	TT	TA	AT	AT	TT	AA	AT	AT	AA	TA	AT
m1095136	AA	AA	AA	AA	AA	AA	TA	TT	TA	AT	TA	TA	TT	TT	AA	AA	TT	AA	TT	TT	TT	AA	TT	AA	AA	TT	AA	AA	AA	AA	TT	AA	TT	TA	TT	AA	TA	AA	AA	AT	AA	TT	AA	TT	TT	TT	TT	AT	TA
m100245641	AA	TT	TT	AA	TT	TT	AA	AA	AT	AA	AT	AA	AA	AA	TT	TT	AA	TT	AA	AA	AA	TT	AA	TT	TT	AA	TT	TT	TT	AA	AA	AA	AT	AA	AA	AA	AA	AA	AA	AA	TT	AA	AA	AA	AA	TT	AA	AA	AT
m992407	AA	AA	AA	TA	AA	AT	TA	TT	TA	AT	TA	TA	TT	TT	AA	AA	TT	AA	TT	TT	TA	AA	TT	AT	AA	TT	AA	AA	AA	AA	TT	AA	AT	TA	TT	AT	TA	AA	AA	AT	AA	TT	AA	TT	TT	TA	TA	AT	TA
m1242633	TT	TT	TT	AA	TT	TT	AT	AA	AT	TA	AT	AA	AA	AA	TT	TT	AA	TT	AA	AA	AT	TT	AA	TT	TT	AA	TT	TT	TT	TT	AA	TT	AA	AT	AA	TA	AA	TT	TT	TA	TT	AA	TT	AA	TT	AA	AA	AA	AT
m3021741	AA	AA	AA	AT	TT	TT	TT	TT	TT	TT	TA	TT	TT	TT	AA	AA	TT	AA	TT	TT	TT	AA	TT	TT	AA	TT	AA	AA	AA	AA	TT	AA	TT	TA	TT	AT	TT	AT	AA	AT	TT	TT	AA	TT	TT	TT	TT	AT	TT
m2256062	TT	TT	TT	TA	AA	TT	AT	AA	AT	AA	AT	AA	AA	AA	TT	TT	AA	TT	AA	AA	AA	TT	AA	AA	TT	AA	TT	TT	TT	TT	AA	TT	AA	AT	AA	TA	AA	TT	TT	TA	TT	AA	TT	AA	AA	AA	AA	TA	AA
m2256342	AT	TT	AA	AA	AA	AA	AT	AA	AT	TA	AA	AT	AA	AA	AA	AA	AA	TT	AA	AA	AA	TT	AA	TT	AA	AA	AA	AA	AA	AA	TT	AA	AT	AT	AA	AA	AA	AA	AA	AA	TT	AA	AA	AA	AA	TT	AA	AA	AT
m100265602	TA	TT	AA	TA	AA	AA	AA	AA	AA	AA	AA	AA	AA	AA	TT	TT	AA	TT	AA	AA	AA	TT	AA	AA	TT	AA	TT	TT	TT	TT	AA	TT	AA	AT	AA	TA	AA	TA	TA	TA	AA	AA	TT	AA	AA	AA	AA	TA	AA
m1012599	TA	TT	AA	TA	AA	AA	AA	AA	AA	AA	AA	AA	AA	AA	TT	TT	AA	TT	AA	AA	AA	TT	AA	AA	TT	AA	TT	TT	TT	TT	AA	TT	AA	AT	AA	TA	AA	TA	TA	TA	AA	AA	TT	AA	AA	AA	AA	TA	AA
m1695233	AA	AA	AA	AA	AA	AA	AA	AA	AA	AA	AA	AA	AA	AA	AA	AA	AA	AA	AA	AA	AA	TT	AA	AA	AA	AA	TT	TT	AA	TT	AA	AT	AA	AA	AA	AA	AA	AA	AA	AT	AA	AA	TT	AA	AA	AA	AA	AA	AA
m4991641	TT	TT	TT	TA	TT	TT	AT	AA	TT	TT	AT	TA	AA	AA	TT	TT	AA	TT	AA	AA	AT	TT	AA	TT	TT	AA	TT	TT	TT	TT	AA	TT	AA	AT	AA	TT	AT	TT	TT	TA	TT	AA	TT	AA	AA	AT	AA	TA	AT
m1134643	AT	TT	AA	AA	AA	AA	AA	AA	AA	AA	AA	AA	AA	AA	AA	TT	AA	AA	AA	AA	AA	AA	AA	AA	AA	AA	AA	TT	AA	AA	AA	AA	AA	AT	AA	AA	AA	AA	AA	AA	AA	AA	AA	AA	AA	AA	AA	AA	AA
m3021361	TT	TT	AA	AA	AA	AT	AT	AA	AT	TA	AA	TA	AA	AT	AA	AA	AA	AA	AA	AA	AA	TT	AA	TT	AA	AA	AA	AA	AA	AA	TT	AA	AT	AT	AA	AA	AA	AA	AA	AA	TA	AA	AA	AA	AA	TA	AA	AA	TA
m100197897	TT	TT	AA	AA	AA	AA	AT	AA	TT	TT	AA	AA	AA	AA	AA	AA	AA	TT	AA	AA	AA	TT	AA	TT	AA	AA	AA	AA	AA	AA	TT	AA	AT	AA	AA	AA	AA	AA	AA	AA	TT	AA	AA	AA	AA	AA	AA	AA	TT
m1127420	AT	AA	TT	TT	TT	TA	TA	TT	TA	AT	TA	AT	TT	AA	TT	TT	TT	AT	TT	TT	TT	AA	TT	AA	TT	TT	TT	TT	TT	TT	AA	TT	TA	TA	TT	TT	TT	TA	TT	TT	AT	TT	TT	TT	TT	AT	TT	TT	AA
m990930	AA	AA	TT	TA	TT	TA	AT	AA	TA	AA	AT	AA	AA	AA	TT	TT	AA	AT	AA	AA	AT	AA	AA	AA	TT	AA	TT	TT	TT	TT	AA	TT	AA	AT	AA	TA	AT	TT	TT	TA	AT	AA	TT	AA	TA	AA	AA	TA	AA
m991262	TA	TT	AA	AA	AA	AA	AT	AA	AT	TA	AT	TA	AA	TA	AA	AA	AA	TT	AA	AA	AA	TT	AA	TT	AA	AA	AA	AA	AA	AA	TT	AA	AT	AT	AA	AA	AT	AT	AA	AA	TA	AA	AA	AA	AA	TA	AA	AA	TA
m100256059	TT	TT	AA	AA	AA	AA	AT	AA	TT	TT	TT	TT	AA	TT	AA	AA	AA	TT	AA	AA	AA	TT	AA	TT	AA	AA	AA	AA	AA	AA	TT	AA	TT	AT	AA	AA	AA	AT	AA	AA	TT	AA	AA	AA	AA	TT	AA	AA	TT
m1123653	AA	AA	AA	AT	AA	AA	TA	AA	AT	AT	TA	AT	TT	TA	AA	AA	TT	AA	TT	TT	TT	AA	TT	AT	AA	TT	AA	AA	TT	AA	AA	AA	AA	TA	TT	TA	TA	TT	AA	AT	AA	TA	TT	TT	TA	TA	TA	AT	AT
m16153868	AA	AA	AA	TA	AA	AA	AA	AA	AA	AA	AA	AA	TT	AA	AA	AA	AA	AA	TT	TT	AA	AA	AA	AA	AA	AA	AA	AA	AA	AA	AA	AA	AA	AA	AT	AA	AA	AA	AA	AA	AA	AA	AA	AA	AA	AA	AA	AA	AA
m1108188	TT	TT	AA	AA	AT	AT	AT	AA	TA	TA	AT	TA	AA	AT	AA	AA	AA	AA	AA	AA	AA	TT	AA	TT	AA	AA	AA	AA	AA	AA	TT	AA	TT	AT	AA	AA	AA	AT	AA	AA	TA	AA	AA	AA	AA	TT	AA	AA	TA
m3064711	TA	TT	AA	AA	AA	AA	AT	AA	TA	TT	AT	TA	AA	AA	AA	AA	AA	TT	AA	AA	AA	TT	AA	TT	AA	AA	AA	AA	AA	AA	TT	AA	AA	TT	AA	AA	TT	AA	AA	AA	TT	AA	AA	AA	AA	TT	AA	AA	TA
m1126245	AA	TT	TT	TA	AA	AA	AA	AA	AA	AA	AT	AA	AA	AA	AA	TT	AA	TT	AA	AA	AA	TT	AA	TT	AA	AA	AA	TT	TA	AA	TT	TT	AA	AT	AA	TT	AA	AT	TT	AA	AA	AA	TT	AA	AA	AA	AA	AA	AA
m1394053	AA	AA	TT	TT	TT	TT	TA	TT	AT	AA	TA	AT	TT	TA	TT	TT	TT	AA	TT	TT	TT	AA	TT	AA	TT	TT	TT	TT	TT	TT	AA	TT	AA	TA	TT	TT	TT	TT	TT	TT	AA	TT	TT	TT	TT	AA	TT	TT	AT
m1092493	TA	TT	AA	AA	AA	AA	AT	AA	TA	TA	AA	TA	AA	AT	AA	AA	AA	TT	AA	AA	AA	TT	AA	TT	AA	AA	AA	AA	AA	AA	TT	AA	AA	AT	AA	AA	AT	AT	AA	AA	TT	AA	AA	AA	AA	TT	AA	AA	TA
m1127808	AA	TT	AA	TT	TT	TT	TT	AA	TA	TT	TA	TT	TT	TA	TT	TT	TT	TT	TT	TT	TT	AA	TT	TT	AA	TT	AA	AA	AA	TT	TT	TT	TT	TT	TT	AA	TT	AA	AA	TA	TA	TT	AA	TT	TT	TT	TT	TA	TT
m7352131	TT	TT	AA	TA	TT	TT	AT	TT	TT	TT	TT	TT	TT	TT	TT	TT	TT	TT	TT	TT	TT	TT	TT	TT	AA	TT	AA	TT	AA	TT	TT	AA	TT	TA	TT	TT	TT	AA	AA	TT	TT	TT	TT	TT	TT	TT	TT	TT	TT
m4991858	AA	TT	AA	TA	TT	AA	TA	AA	TT	AT	TT	TT	TT	TT	TT	TT	TA	TA	TT	TT	TA	AA	TT	AA	TT	TT	AA	AA	TT	TT	AA	TT	AT	TA	TT	TA	TA	TA	TA	AA	AA	TT	AA	TT	TT	AT	TT	AT	TT
m1025919	AA	AA	AA	TT	AA	AA	AA	AA	AA	AT	AA	AA	TT	AA	AA	TT	TT	AA	TT	TT	TT	AA	TT	AA	AA	TT	TT	AA	AA	AA	AA	AA	AA	TT	TT	AA	TT	AA	AA	AA	AA	TT	AA	TT	TT	AA	TT	AA	AA
m1234605	AA	AA	AA	AA	AA	TT	AT	AA	TA	TA	TA	TA	AA	TT	AA	TT	AA	TT	AA	AA	AA	AA	AT	TT	AA	AA	AA	AA	TT	AA	TT	AA	TA	AA	AA	TA	AA	AT	AT	AA	TT	AA	TT	AA	AA	TA	AA	AA	TA
m1124217	TA	TT	AA	AA	TT	TT	AT	TT	TA	TA	TA	TA	AA	AA	TT	AA	AA	TT	AA	AA	AA	TT	AA	TT	AA	AA	TT	TT	TT	AA	AA	AA	TT	AA	AA	TA	AA	AA	AA	TA	TT	AA	TT	AA	AA	TA	AA	TT	AA
m1093323	AA	AA	AA	TA	AA	AA	AA	AA	AA	AT	AA	AT	TT	AA	AA	TT	TT	AA	TA	TT	TT	AA	TT	AA	AA	TT	TT	AA	AA	AA	AA	AA	AA	TT	TT	AT	TT	AA	AA	AT	AA	TT	AA	TT	TT	AA	TT	AA	AA
m1156253	AA	AA	TT	AT	AA	AA	TT	AA	AA	AA	AA	AA	AA	AA	AA	AA	AA	AA	AA	AA	AA	TT	AA	AA	TT	AA	TT	TT	TT	TT	AA	TT	AA	AT	AA	AA	AA	TT	TT	AA	AA	AA	AA	AA	AA	AA	AA	AA	AA
m2256621	TT	AA	TT	AA	AA	TA	TA	AA	AT	TA	AT	AA	AA	AA	AA	AA	AA	AA	AA	AA	AA	AA	AA	AA	TT	AA	TT	AA	TT	TT	AT	TT	AT	AT	AA	TA	AT	TT	TT	AA	AT	AA	AA	AA	TT	AA	AT	TA	AA
m1005205	AA	AA	AA	TA	AA	TT	AA	AA	AT	AT	AT	AA	TT	AT	TA	TT	AA	TA	TT	TT	AA	TT	TT	AA	AA	TT	AA	TT	TA	AA	AT	TT	AT	AT	TT	TA	AT	AA	AA	TT	AA	AA	AA	TA	TT	AT	AA	TT	AA
m995785	AA	AA	AT	AA	AT	TA	AA	AA	AA	AA	AA	AA	TA	AA	AA	AA	AA	AA	AT	AA	AA	AT	AA	AA	TT	AA	AA	AA	AA	AA	AA	AA	AA	AA	AA	AA	AA	AA	AA	AA	AA	AA	AA	AA	AA	AA	AA	AA	AA
m1208893	TT	TT	TT	TT	AA	AA	TA	TT	AT	AT	AT	TA	TT	AT	TT	TT	AT	TT	TT	TT	TT	TT	TT	TT	TT	TT	TT	TT	TT	TT	AA	TT	AA	AT	TT	TT	TT	TT	TT	TT	AT	TT	TT	TT	TT	AA	AT	TT	AA
m1030068	AA	AA	AA	AA	TA	TT	AT	AA	TA	TA	TA	AT	AA	TA	AA	AA	TA	AA	AA	AA	AA	AA	AA	AA	AA	AA	AA	AA	AA	AA	TA	AA	TA	TA	AA	AA	AT	AA	AA	AA	TA	AA	AA	AA	AA	TA	TA	AA	TT
m2370349	AA	AA	AA	AA	TT	TT	AT	AA	TT	TA	TA	AT	AA	TT	AA	AA	TA	AT	AA	AA	AA	AA	AA	AA	AA	AA	AA	AA	AA	AA	TT	AA	TT	TT	AA	AA	AA	AA	AA	AA	TA	AA	AA	AA	AA	TT	TT	AA	TT
m4910157	AA	AA	TT	AA	TT	TT	AA	AA	AA	AA	AA	AA	TT	AA	TT	AA	AA	AA	TT	AA	AA	TT	AA	AA	TT	AA	AA	AA	AA	AA	AA	AA	AA	AA	AA	AA	AA	AA	AA	TT	AA	AA	TT	AA	AA	AA	AA	AA	AA
m12774520	TT	TT	TT	TT	AA	AA	TA	TT	AT	AA	AT	TA	TT	AT	TT	TT	AA	TT	TT	TT	TT	TT	TT	TT	TT	TT	TT	TT	TT	TT	AA	TT	AT	AT	TT	TT	TT	TT	TT	TT	AA	TT	TT	TT	TT	TT	AA	TT	AA
m3064412	AA	AA	AA	TA	AA	AA	AA	AA	AT	AA	AA	AA	TT	AT	TA	AA	AA	TA	TT	TT	AA	AA	TT	AA	AA	TT	AA	AA	AA	AA	AA	TA	AT	AT	TT	TA	TT	AA	AA	AA	AA	AA	AA	TA	TA	AT	AA	AA	AA
m4910893	AA	AA	AA	TT	AA	AA	AA	TT	AT	AA	AT	AA	TT	AA	TT	TT	AT	TA	TT	TT	AA	TT	TT	AA	AA	TT	AA	TT	TA	AA	AA	TT	AT	AT	TT	TA	AA	AA	AA	TA	AA	AA	AA	TA	TA	AT	AA	TT	AA
m1247428	AA	AA	AA	TA	AA	AA	AA	AA	AT	AT	AT	AA	TT	AT	TT	AA	AA	TT	TT	TT	AA	AA	TT	AA	AA	TT	AA	AA	AA	AA	AA	TT	TT	AT	TT	TA	TT	AT	AA	AA	AA	AA	AA	TA	TT	AT	AA	AA	AA
m1096119	AA	AA	AA	TA	AA	AA	AA	AA	AT	AA	AT	AT	TT	AT	TT	AA	AT	TT	TT	TT	AA	AA	TT	AA	AA	TT	AA	AA	AA	AA	AA	TA	AA	AT	TT	TA	TT	AA	AA	AA	AA	AA	AA	TA	TT	AT	AA	AA	AA
m1135475	AA	AA	AA	AA	AA	AA	AA	TT	AA	AA	AA	AA	AA	AA	AA	AA	AA	AA	AA	AA	AA	AA	AA	AA	AA	AA	AA	AA	AA	AA	AA	AA	AA	AA	AA	AA	AA	AA	TT	AA	AA	AA	AA	AA	AA	AA	AA	AA	AA
m7354121	TT	TT	TT	TT	TT	TT	TT	TT	TT	TT	TT	TT	TT	TT	TT	TT	TT	TT	TT	TT	TT	TT	TT	TT	TT	TT	TT	TT	TT	TT	TT	TT	TT	TT	TT	TT	TT	TT	TA	TT	TT	TT	TT	TT	TT	TT	TT	TT	TT
m1228274	TT	AA	AA	AA	AA	AA	AA	AA	AA	AA	AA	AA	AA	AA	AA	AA	AA	AA	AA	AA	AA	AA	AA	AA	AA	AA	AA	AA	AA	AA	AA	AA	AA	AA	AA	AA	AA	AA	AT	AT	AA	AA	TT	AA	AA	AA	AA	AA	AA
m3951657	AA	AA	AA	AA	AA	AA	AT	AA	AT	AA	AT	AA	AA	AA	AA	AA	TA	AA	AA	AA	AA	AA	AA	AA	AA	AA	AA	AA	AA	AA	AA	AA	AA	AA	AA	AA	AT	AA	AA	AA	AA	AA	AA	AA	AA	AA	TA	AA	AA
m1220449	TT	TT	AA	TA	TT	AA	AT	TT	TT	TA	TT	TT	TT	TT	TT	TT	TT	TT	TT	TT	TT	TT	TT	TT	AA	TT	AA	TT	TA	AA	TT	TT	TT	TA	TT	TT	TT	AA	AA	TT	TT	TT	TT	TT	TA	TT	TT	TT	TT
m1091144	AA	AA	TT	AT	AA	TA	TA	AA	AA	AT	AA	AA	AA	AA	AA	AA	AA	TA	AA	AA	AA	AA	AA	AA	TT	AA	TA	AA	AT	TT	AA	AA	AA	AT	AA	AT	AT	TA	TA	AA	AA	AA	AA	AA	AT	AA	AA	AA	AA
m1081784	AA	AA	TT	AA	AA	TT	TA	AA	AA	AA	AA	AA	AA	AA	AA	AA	AA	AA	AA	AA	AA	AA	AA	AA	TT	AA	TT	AA	AT	TT	AA	AA	AA	AT	AA	AA	AA	TT	TT	AA	AA	AA	AA	AA	AT	AA	AA	AA	AA
m987538	AA	AT	AA	AA	TT	AA	AT	AA	TA	AA	AT	AA	AA	AT	AA	AA	TT	AA	AA	AA	AA	AA	AA	AA	AA	AA	AA	AA	AA	AA	AA	AA	TA	AA	AA	AA	AA	AA	AT	AT	TT	AA	TT	AA	AA	TA	TT	AA	AT
m1150993	TT	TT	AA	TA	TT	TT	AT	TT	TT	TT	TT	TT	TT	TT	TT	TT	TT	TT	TT	TT	TT	TT	TT	TT	AA	TT	AT	TT	TA	AT	TT	TT	TT	TA	TT	TT	TT	AT	AT	TT	TT	TT	TT	TT	TA	TT	TT	TT	TT
m1079659	AA	TT	TT	AT	AA	AA	TT	AA	TA	TA	TA	TA	AT	TA	AA	AA	TA	AA	AA	AA	TT	AA	AA	AA	TT	AA	TT	AA	AA	TT	AT	AA	TA	TA	AA	AT	AA	TA	AA	AA	TT	TT	AA	TA	AA	TA	TT	AA	TT
m997657	AA	AA	TT	TT	AT	TT	TA	AA	AA	AA	AA	AA	TT	AT	TT	AA	AA	TT	TT	TT	AA	AA	TT	AA	TT	TT	TT	AA	AT	TT	AA	TT	AA	AA	TT	TT	TT	TT	TA	AA	AA	AA	AA	AA	TT	AT	AA	AA	AA
m2261368	AA	AA	AA	TA	AA	AA	AA	TT	AT	AA	AT	AA	TT	AA	TA	AA	TA	TA	TT	TT	AA	AA	TT	AA	AA	TT	AA	AA	AA	AA	AA	TT	AT	AT	TT	TA	TT	AA	AA	AA	AA	AA	AA	AT	TA	AT	AA	AA	AA
m1218070	AA	AA	TT	AT	AA	AA	TA	AA	AA	AT	AA	AA	AA	AA	AA	AT	AA	AA	AA	AA	AA	AA	AA	AA	TT	AA	TT	AA	AT	TT	AA	AA	AA	AT	AA	AT	AA	TA	TA	AA	AA	AA	AA	AA	AT	AA	AA	AA	AA
m1082014	AA	AA	TT	AT	AA	AT	TA	AA	AA	AA	AA	AA	AA	AA	AA	AA	AA	AA	AA	AA	AA	AA	AA	AA	TT	AA	TT	AA	AT	TT	AA	AA	AA	AT	AA	AT	AA	TA	TA	AA	AA	AA	AA	AA	AT	AA	AA	AA	AA
m1091565	AA	AA	TT	TT	AT	TT	TA	AA	AT	AT	AT	AA	TT	AT	TT	AA	TA	TT	TT	TT	AA	AA	TT	AA	TT	TT	TT	AA	AT	TT	AT	TT	AA	AT	TT	TT	AT	TA	TA	AA	AA	AA	AA	AA	TT	AT	AA	AA	AA
m1066954	TT	TT	AA	AA	TT	AA	AT	TT	TA	TT	TA	TT	AA	TT	AA	TT	TT	AA	AA	AA	TT	TT	AA	TT	AA	AA	AA	TT	TA	AA	AA	AA	TT	TA	AA	AA	AA	AA	AA	TT	TT	TT	TT	TA	AA	TT	TT	TT	TT
m1013298	TT	TT	TT	AT	TT	AA	TT	TT	TT	TT	TT	TT	TT	TT	AA	TT	TT	TT	TT	TT	TT	TT	AA	TT	TT	TT	TT	TT	TT	TT	AA	TT	TT	TT	AA	TT	TT	TT	TT	TT	TT	TT	TT	TT	AA	TT	TT	TT	TT
m3064789	AA	AA	AA	AA	AA	AA	AA	AA	AA	AA	AA	AT	TT	AT	AA	AA	AA	TT	TT	TT	AA	AA	AA	AA	AA	TT	AA	AA	AA	AA	AA	AA	AA	AT	AA	AA	TT	AA	AA	AA	AA	AA	AA	TT	AA	TA	AA	AA	AA
m5411774	TT	TT	AA	TA	TT	AT	AT	TT	TT	TA	TT	TT	TT	TT	TT	TT	TT	AT	TT	TT	TT	TT	TT	TT	AA	TT	AT	TT	TA	TT	TT	TT	TT	TA	TT	TA	TT	AT	AT	TT	TT	TT	TT	TT	AT	TT	TT	TT	TT
m3064745	AA	AA	AA	TA	AA	TA	AA	AA	AT	AA	AT	AA	AA	AA	TA	AA	AA	AA	AA	AA	AA	AA	TT	AA	AA	AA	AA	AA	AA	AA	TA	AA	AA	AA	TT	AA	AA	AA	AA	AA	AA	AA	AA	AA	AT	AA	AA	AA	AA
m1000221	TT	TT	TT	AT	TT	AA	TT	TT	TA	TT	TA	TT	TT	TT	AA	TT	TT	TT	TT	TT	TT	TT	AA	TT	TT	TT	TT	TT	TT	TT	AA	TT	TT	TT	AA	TT	TT	TT	TT	TT	TT	TT	TT	TT	AA	TT	TT	TT	TT
m3025617	AA	AA	TT	AT	AA	AT	TA	AA	AA	AA	AA	AA	AT	AA	AA	AA	AA	AA	AA	AA	AA	AA	AA	AA	TT	AA	TT	AA	AT	TT	AA	AA	AA	AT	AA	AT	AA	TT	TA	AA	AA	AA	AA	AA	AT	AA	AA	AA	AA
m1024924	TT	TT	TT	AT	TT	AA	TT	TT	TA	TT	TA	TT	TT	TT	AA	TT	TT	TT	TT	TT	TT	TT	AA	TT	TT	TT	TT	TT	TT	TT	AA	TA	TA	TT	AA	TT	TT	TT	TT	TT	TT	TT	TT	TT	AA	TT	TT	TT	TT
m100254549	AA	AA	AA	AA	AA	AA	AT	AA	AA	AA	AA	AA	AA	AA	TT	AA	AA	AA	AA	AA	AA	AA	AA	AA	TT	AA	TT	AA	AA	TT	AA	AA	AA	AA	AA	AA	AA	AA	AA	AA	TA	AA	AA	AA	AA	AA	AA	AA	AA
m2283453	TT	AA	AA	AA	TT	TT	AT	TT	AA	TT	AT	AA	AA	AA	TT	AA	AA	AA	AA	AA	AA	TT	AA	AA	TT	AA	TT	AA	AT	TT	AA	AA	AA	AA	AA	AA	AA	AA	AT	AA	TT	AA	AA	AA	AA	AA	AA	TA	AA
m1076071	TT	TT	AA	TA	TA	AA	AT	TT	AA	TT	TT	TT	TT	TT	TT	TT	TT	TT	TT	TT	TT	TT	TT	TT	AA	TT	AA	TT	TA	AA	TT	TT	TT	TT	TT	TA	TT	AA	AT	TT	TT	TT	TT	TT	TA	TT	TT	TT	TT
m1714673	TT	TT	TT	TT	TT	TT	TT	TT	TT	TT	TT	TT	TT	TT	TT	TT	TT	TT	TT	TT	TT	TT	TT	TT	TT	TT	TT	TT	TT	TT	TT	TT	TT	TT	TT	TT	TA	TT	TA	TA	TT	TT	AA	TT	TT	TT	TT	TT	TT
m1018977	AA	AA	TT	AT	AA	AT	TA	AA	AA	AA	AA	AA	AA	AA	AA	AA	AA	AA	AA	AA	AA	AA	AA	AA	TT	AA	TT	AA	AT	TT	AA	AA	AA	AT	AA	AT	AA	TA	TA	AA	AA	AA	AA	AA	AT	AA	AA	AA	AT
m1102030	AA	AA	AA	AA	AA	AA	AA	AA	AA	AA	AA	AA	AA	AA	AA	AA	AA	AA	AT	AT	AA	AA	AA	AA	AA	AA	AA	AA	AA	AA	AA	AA	AA	AA	AA	AA	AA	AA	AA	AA	AA	AA	AA	AT	AA	AA	TA	AA	AT
m1206846	TT	TT	AA	TA	TT	AA	AT	TT	TT	TT	TT	TT	TT	TT	TT	TT	TT	AT	TT	TT	TT	TT	TT	TT	AA	TT	AA	TT	AA	AA	TT	TT	TT	TA	TT	TA	TT	AT	AT	TT	TT	TT	TT	TT	TA	TT	TT	TT	TT
m992757	TT	TT	AA	TA	TT	TT	AT	TT	TT	TA	TA	TT	AA	TA	TT	TT	TT	AA	AA	AA	TT	TT	TT	TT	AA	AA	AA	TT	TA	AA	AT	TT	TT	TA	TT	AA	AA	AA	AA	TT	TT	TT	AA	AA	TT	TT	TT	TT	TT
m5411377	TT	TT	TT	TT	TT	TT	TT	TT	TT	TT	TT	TT	TT	TT	TT	TT	TT	TT	TT	TT	TT	TT	TT	TT	TT	TT	TT	TT	TT	TT	TT	TT	TT	TT	TT	TT	TT	AA	AA	TA	TT	TT	AA	TT	TT	TT	TT	TT	TT
m989800	TT	AA	AA	TA	AA	AA	AT	AA	AT	TT	AT	TT	TT	AT	TA	TA	AT	TT	TA	TT	TT	AA	TT	TT	AA	TT	AA	TT	TA	TA	AT	TT	AT	AA	TT	TA	TA	AT	AA	TA	AA	TT	AT	TT	AT	AT	AA	TT	TA
m1021479	TT	TT	TT	TT	TA	AT	TA	AA	TT	TA	TA	TA	AA	TT	TT	TT	TT	TT	AA	TT	TT	AA	TT	TT	TT	AA	TT	AA	TT	TT	AT	TT	TT	TT	TT	AT	AT	TA	TA	TT	AT	TT	AA	AT	TT	TT	TA	TT	TT
m1105544	AA	AA	TT	AA	AA	AA	AA	AA	AA	AA	AA	AA	AA	AA	AA	TT	AA	AA	AA	AA	AA	TT	AA	AA	AA	AA	AA	AT	AA	AA	AA	AA	AA	AT	AA	AA	AA	AA	AT	AA	AA	AA	AA	AA	AA	AA	AA	AA	AA
m1081426	AA	TT	AA	AA	TT	TA	AT	TT	TA	AT	TA	AT	TA	TA	AA	AT	AT	AA	TT	AA	AA	TT	AA	AA	AA	TT	AA	AA	AA	AA	TA	AA	TA	TA	AA	TA	TT	AA	AT	AT	TT	AA	TT	TT	AA	TA	TT	AA	AA
m1090357	AA	AA	AA	AA	AA	AA	AA	AA	AA	AA	AA	AT	TT	AA	AA	AA	AA	AA	TT	AA	AA	AA	AA	AA	AA	TT	AA	AA	AA	AA	AA	AA	AA	AT	AA	TA	TT	AA	AA	AA	AA	AA	AA	TT	AA	AA	AA	AA	AA
m1092560	AT	AA	AA	AT	AA	AA	AA	AA	AA	TA	AA	TT	TT	AA	TT	AA	AA	TT	TT	AA	TT	AA	TT	AA	AA	TT	AA	TT	TT	AA	AA	AA	AA	AA	AT	TA	TT	AA	AA	TA	AA	TT	AA	TT	AT	AT	AA	AA	AA
m1151123	AA	AA	AA	AA	AA	AA	AA	AA	AA	AA	AA	AA	TA	AT	AA	AA	AA	AA	TT	AA	AA	AA	AA	AA	AA	TT	AA	AA	AA	AA	AA	AA	AA	AA	AA	TA	TA	AA	AA	AA	AA	AA	AA	TA	AA	AA	AA	AA	AA
m1187319	TT	AA	AA	TA	AA	AA	AA	AA	AA	AA	AA	AA	AA	AA	AA	AA	AT	AA	AA	AA	AA	AA	AA	TT	AA	AA	AA	AA	AA	AA	AA	AA	AA	AA	TA	AA	AA	AA	AA	AA	AA	AA	AA	AA	AA	AA	AA	AA	AA
m1101911	TA	AA	AA	TA	AA	AA	AA	AA	AA	AA	AT	AA	AA	AA	AA	AA	AT	AA	AA	AA	AA	AT	AA	TT	AA	AA	AA	AA	AA	AA	AA	AT	AA	AA	TA	AA	AA	AA	AA	AA	AA	AA	AA	AA	AA	AA	AA	AA	AA
m1226712	TA	TT	TT	TA	TT	TA	TA	TT	TT	AT	TT	AA	AA	TA	AA	TT	TT	AT	AT	TT	AA	TT	AA	TT	TT	AA	TT	AA	AT	TA	TA	TT	TT	TT	TA	AT	AA	TT	TT	AT	TT	AA	TT	AA	TA	TA	TT	AT	TT
m1273749	AA	TT	TT	AT	TT	TT	TT	TT	TA	AA	TT	AA	AA	TA	AA	AA	TT	TT	AA	AA	AA	TT	AA	AA	TT	AA	TT	AA	AT	AA	AA	AA	TT	TT	AA	AA	AT	TT	TT	AA	TT	AA	TT	AA	AA	TA	TA	AA	AT
m1204448	AA	AA	AA	AA	AA	AA	AA	AA	AA	AA	AA	AA	TT	AA	AA	AA	AA	TT	TT	AA	AA	AA	AA	AA	AA	TT	AA	AA	AA	AA	AA	AA	AA	AA	AA	AA	TT	AA	AA	AA	AA	AA	AA	AA	AA	AA	AA	AA	AA
m1114145	AA	AA	AA	AA	AA	AA	AT	AA	AA	TA	AA	TT	TT	AT	TT	AA	AA	TA	TT	AA	TT	AA	TT	AA	AA	TT	AA	TT	TT	AT	AT	AA	AT	AA	AT	TA	TA	AA	AA	TA	AA	TT	AA	TT	AT	AT	AA	TA	AA
m1107909	AA	AA	AA	AA	AT	AA	AA	AA	AA	TT	AA	TT	TT	AT	TT	AA	AA	TA	TT	AA	TT	AA	TT	AA	AA	TT	AA	TT	TA	AT	AT	AA	AA	AA	AT	TA	TT	AA	AA	TA	AA	TT	AA	TT	AT	AT	AA	TA	AA
m1719306	AA	AA	AA	AA	AA	AA	AT	AA	AA	TT	AA	TT	TT	AA	TT	AA	AA	TA	TT	AA	TT	AA	TT	AA	AA	TT	AA	TT	TA	AT	AA	AA	AA	AA	AT	TA	TT	AA	AA	TA	AA	TT	AA	TT	AT	AT	AA	TA	AA
m1036338	TT	AA	AA	TA	AA	AA	AT	AA	AA	TT	AT	TT	TT	AT	TA	TT	AA	TA	TT	TT	TT	AA	TT	TT	AA	TT	AA	TT	TA	AA	AT	TT	AA	AA	TT	TA	TT	AA	AA	TA	AA	TT	AA	TT	AA	AT	AA	TT	TA
m3064696	TA	TT	AA	TA	TT	TT	TA	TT	TA	TA	TT	TT	TT	TT	TA	TT	TT	TT	TT	TT	TT	TT	TT	TT	AA	TT	AA	TT	TA	AA	TT	AT	TT	AT	TT	TA	TT	AA	AA	TT	TT	TT	TT	TT	AT	TT	TT	TT	TT
m1082356	AT	AA	TT	AT	AA	AA	AA	AA	AT	AT	AA	AA	AA	AA	AT	AA	AA	AA	AA	AA	AA	AA	AA	AA	TT	AA	TT	AA	AT	TT	AA	TA	AA	TA	AA	AT	AA	TT	TT	AA	AT	AA	AA	AA	AA	AA	AA	AA	AA
m100249454	TA	AA	AA	TA	AA	AA	AA	AA	AA	TT	AT	TT	TT	AA	TT	TT	AT	AA	TT	TT	TT	AA	TT	TT	AA	TT	AA	TT	TA	AA	AT	AT	AA	AA	TT	TT	TT	AA	AA	TA	AA	TT	AA	TT	AT	AT	AA	TT	AT
m1130182	TA	AA	AA	TA	AA	AA	AA	AA	AA	TT	AT	TT	TT	AA	TT	TT	AT	AA	TT	TT	TT	AA	TT	TT	AA	TT	AA	TT	TA	AA	AT	AT	AA	AA	TT	TT	TT	AA	AA	TA	AA	TT	AA	TT	AT	AT	AA	TT	AT
m2268685	TT	AA	AA	TA	TT	TT	AA	AA	AA	TT	AT	TT	TT	AT	TA	TT	AT	TA	TT	TT	TT	AA	TT	TT	AA	TT	AA	TT	TA	AT	TT	TT	AA	AA	TT	TA	TT	AT	TA	TT	AT	TT	TT	TT	AT	AT	AA	TT	AA
m1226685	AA	TT	AA	AA	TT	TT	TA	TT	TT	AA	TA	AA	AA	TA	AA	AA	TA	AA	AA	AA	AA	TT	AA	AA	AA	AA	AA	AA	AA	AA	TA	AA	TT	AA	AA	AA	AA	AA	TT	AA	TT	AA	TT	AA	AA	TT	TT	AA	AA
m2258989	AT	TT	AA	AA	TT	TT	TA	TT	TA	AA	TA	AA	AA	TT	AA	AA	TA	AA	AA	AA	AA	TT	AA	AA	AA	AA	AA	AA	AA	AA	TA	AA	TA	AA	AA	AA	AA	AT	TA	AT	TT	AT	TT	AA	AA	TA	TT	AA	AA
m1107875	TT	TT	AA	TT	TT	TT	TA	TT	TA	AA	TA	AA	AA	TA	AA	AA	TT	AA	AA	AA	AA	TT	AA	AA	AA	AA	AA	AA	AA	AA	TA	TT	TA	AT	TA	AT	AT	AT	TA	AT	TT	AA	TT	AA	AA	TA	TT	AA	AA
m1093836	AT	TT	AT	AA	TT	TT	TA	TT	TA	AT	TT	AT	TT	TT	AA	TT	TA	TT	TT	TT	AA	AA	AA	TT	AA	TT	AA	AA	AA	AA	TA	AA	TT	AA	AA	TT	AA	AA	AA	AA	TA	AA	TT	AA	AA	TT	TT	AT	AA
m1075947	AA	AA	AA	AA	AT	AA	AT	AA	AA	AT	AA	AA	AA	AA	AT	AA	AA	AA	AA	AA	AA	TT	AA	AA	TT	AA	TA	AA	AT	AA	AA	AA	AA	AT	AA	AA	AA	AA	AA	AA	AA	AA	AA	AA	AT	AA	AA	AA	TA
m1862444	TA	TT	TT	TT	TT	TT	TA	TT	TT	AA	TA	AA	AA	TA	AT	TT	TT	AT	AA	TT	AA	TT	AA	TT	TT	AA	TT	AA	AT	TA	TT	TT	TT	TT	TA	AT	AA	TT	TT	AT	TT	AA	TT	AA	AA	TA	TT	AT	TT
m2336615	AA	TT	AA	AA	AA	AA	TT	AA	AA	AT	TA	AA	AA	TT	AA	AA	TT	AA	AA	TT	AA	TT	AA	TT	TT	AA	TT	AA	AT	AA	AA	AA	AA	AT	AA	AA	AA	AA	AA	AA	AA	AA	AA	AA	AA	TA	TT	AA	AA
m4992953	TT	AA	TT	TT	TT	TT	TT	TT	TT	TT	AT	TT	TT	AA	TT	TT	AA	TA	TA	AA	TT	AA	TT	AA	AA	TT	AT	TT	TT	TT	TT	TT	TT	TT	TT	TT	TT	TT	TT	TT	TT	TT	TT	TT	TT	AT	AA	TT	TT
m1711826	AA	TT	AA	AA	AA	AA	AT	AA	AT	AA	AA	AA	AA	AA	AT	AA	AA	AA	AA	AA	AA	TT	AA	AA	TT	AA	TT	AA	AT	AA	AA	AA	AA	AT	AA	AA	AA	AA	AA	AA	AA	AA	AA	AA	AT	AA	AA	AA	TA
m1007034	AA	TT	AA	AA	AA	AA	AA	AA	AA	AA	AA	AA	AA	AA	AT	AA	AA	AA	AA	AA	AA	TT	AA	AA	TT	AA	TT	AA	AT	AA	AA	AA	AA	AA	AA	AA	AA	AA	AA	AA	AA	AA	AA	AA	AA	AA	AA	AA	TT
m2255809	TT	AA	TT	TT	TT	TA	AT	TT	TA	TA	AT	TT	TT	AA	TA	TT	AA	TT	TT	TT	TT	AA	TT	AA	AA	TT	AT	TT	TA	TT	TT	TT	AT	TA	TT	TT	TA	TA	TT	TA	AT	TT	TT	TT	AT	AT	AA	TT	TA
m2283415	TT	AA	TT	TT	TT	TT	AT	TT	AT	TA	AT	TT	AA	AA	TT	AA	AT	AA	AA	AA	TT	TT	TT	AA	TT	AA	TT	TT	AA	TT	TT	TT	AT	TT	TT	AT	TA	TT	TT	TT	AT	TT	TT	TA	TT	AT	AA	TT	TT
m1026323	AA	TT	AA	AA	AT	AT	AT	AA	AA	AA	AA	AA	AA	AA	AT	AA	AA	AA	AA	AA	AA	TT	AA	AA	TT	AA	TT	AA	AT	AA	AA	AA	AA	AT	AA	AA	AA	AA	AA	AA	AA	AA	AA	AA	AA	AA	AA	AA	TT
m2266449	TT	TT	TT	TT	TT	TA	TA	TT	TT	TT	TT	TT	TT	TT	TA	TT	TT	TT	TT	TT	TT	AA	TT	TT	AA	TT	AA	TT	TA	TT	TT	TT	TT	TT	TT	TT	TT	TT	TT	TT	TT	TT	TT	TT	TT	TT	TT	TT	AA
m5324831	TT	AA	TT	AA	TT	AA	AT	AA	AT	TT	TT	TT	TT	AA	TT	TT	AA	TT	TT	AA	TT	TT	TT	AA	TT	TT	AA	TT	TT	TT	TT	TA	AT	TT	AA	TT	TT	TT	TT	TT	TT	TA	TT	TT	TT	TT	AA	AA	AA
m1033243	AA	AA	AA	AA	AA	AA	AA	AA	AA	AA	AA	AA	TT	AT	AA	AA	AA	AA	TT	AA	AA	AA	AA	AA	AA	TT	AA	AA	TA	AA	AA	AA	AA	AA	AA	AT	AT	AA	AA	AA	AA	AA	AA	AT	AA	AA	AA	AA	AA
m2280257	AA	AA	AA	AA	AA	AA	AA	AA	AT	AT	AT	AA	AA	AA	AA	AA	AA	AA	AA	AA	AA	AA	AA	AA	AA	AA	AA	AA	AA	AA	AT	AA	AA	AA	AA	AA	AA	AA	AA	AA	AA	AA	AA	AA	AA	AT	AA	AA	AT
m18732955	TT	TT	TT	TT	TT	TT	AT	TT	TT	TT	AT	TT	TT	AT	TT	TT	AT	TT	TA	TT	TT	AA	TT	TT	TT	TT	TT	TT	TT	TT	TT	TT	AT	AT	TT	TT	TT	TT	TT	TT	AT	TT	AA	TT	TT	AT	AA	TT	AA
m1261329	TT	AA	TT	TT	TT	TT	TA	TT	TT	TT	TA	TA	TT	TT	TT	AA	TT	TT	TT	TT	TT	TT	TA	TT	TT	TT	AA	TT	AA	AA	TT	TT	TT	TT	AA	AT	AA	AA	TT	TT	TT	TT	TT	AT	TT	TT	TT	TT	TT
m994174	TT	AA	AA	TA	AA	AA	AA	AA	AA	TT	AT	TT	TT	AA	TT	TT	TT	TT	TT	TT	TT	AA	TT	TT	AA	TT	AA	TT	AT	AA	TA	AT	AA	AA	TT	TT	TT	AA	AA	TT	AA	TT	AA	TT	TT	AT	AA	TT	AT
m3947005	AA	TT	AA	AA	AA	AA	AT	AA	AA	AT	AA	AA	AA	AA	AA	TT	AA	AT	AA	AA	AA	AA	AA	AA	AA	AA	TT	AA	TT	AA	AA	AA	AA	AA	TT	TA	AA	AA	AA	AA	AA	AA	AA	TA	AA	AA	AA	AA	AA
m5411959	AT	TT	TT	AT	TT	TT	TT	TT	TT	TT	TT	TT	TT	TT	TT	TT	TT	TT	TT	TT	TT	TT	TT	AA	TT	TT	TT	TT	TT	TT	TT	TT	TT	TT	TA	TT	TT	TT	TT	TT	TT	TT	TT	TT	TT	TT	TT	TT	TT
m1007239	TT	AA	TT	TT	TT	AA	TT	TT	TA	TT	TA	TT	TT	TT	TT	TT	TT	TT	AA	TT	TT	TT	AA	AA	TT	TT	TT	TT	TA	TT	TT	TT	TT	TA	TT	TT	AA	AA	TT	TT	TT	TT	TT	TT	TT	TA	TT	AT	TT
m1067568	TT	AA	TT	AT	AA	AA	AT	AA	AT	AT	AT	AA	AA	AA	AT	AA	AA	AA	AA	AA	AA	AA	AA	AA	TT	AA	TT	AA	TA	TT	AA	TA	AA	AT	AA	TA	AT	TT	TT	AA	TA	AA	AA	AA	AT	AA	AT	AA	AA
m1021275	AA	TT	AA	TT	AA	AA	AT	AA	AA	AA	AA	AT	AA	AA	AA	AA	AA	AA	AT	TT	AA	AA	TT	AA	AA	AA	AA	AA	AA	AA	AA	TT	AA	AT	TT	AA	AA	AA	AA	AT	AA	AA	AA	AA	AA	AA	AA	AA	AA
m100234523	AA	TT	AA	TT	AA	AA	AT	AA	AA	AA	AA	AT	AA	AA	AA	AA	AA	AA	AT	TT	AA	AA	TT	AA	AA	AA	AA	AA	AA	AA	AA	TT	AA	AT	TT	AA	AA	AA	AA	AT	AA	AA	AA	AA	AA	AA	AA	AA	AA
m2256046	AA	AA	AA	AA	AA	TT	AT	AA	AA	AT	AT	TT	AA	AA	AA	TT	AA	AT	AA	AA	TA	AA	AA	AA	AA	AA	AA	TT	AA	AA	AA	AT	AA	AA	AA	AT	AA	AA	AA	TT	AA	TT	AA	TT	AA	AA	AA	AA	AA
m980853	TT	TT	TT	TT	AT	TT	TT	AA	TT	TT	AT	TT	TT	TT	TT	TT	TT	TT	TT	TT	TA	TT	TT	TT	TT	TT	TT	TT	TT	TT	TA	TT	TT	TT	TT	TA	TT	TT	TT	TT	TA	TT	TT	TT	TT	TT	TT	TA	TT
m999810	AA	AA	AA	AA	AA	AA	TA	AA	AT	AA	AT	AA	AA	TT	AA	AA	TT	AA	AA	AA	AA	TT	AA	AA	AA	AA	AA	AA	AA	AA	AA	AA	TA	TA	AA	AA	AA	AA	AA	AA	TA	AA	AA	AA	AA	TA	TT	AA	AA
m1036339	TT	TT	TT	TT	AA	TT	TT	AA	TT	TT	AT	TT	TT	TT	TT	TT	TT	TT	TT	TT	TA	TT	TT	TT	TT	TT	TT	TT	TT	TT	TA	TT	TT	TT	TT	TA	TT	TT	TT	TT	TA	TT	TT	TT	TT	TT	TT	TA	TT
m1142258	TT	AA	TT	TT	TT	TA	AT	TA	TA	TT	TA	TT	TT	AT	TT	TT	AT	TT	TT	TT	TT	AA	TT	TT	TT	AA	TT	TT	TT	TT	TT	AA	AT	AT	TT	TT	TA	TT	AT	TT	AT	TT	AA	TT	TT	AT	AA	TT	TT
m5324619	TT	TT	TT	TT	AA	TT	TT	TT	TT	TT	AT	TT	TT	TT	TT	TT	TT	TT	TT	TT	TA	TT	TT	TT	TT	TT	TT	TT	TT	TT	TA	TT	TT	TT	TT	TA	TT	TT	TA	TA	TA	TT	TT	TT	TT	TT	TT	TA	TT
m3064868	AA	TT	AA	AA	TT	AT	AA	AA	AA	AA	AA	AA	TT	AA	AA	AA	AA	TT	AA	AA	AA	AA	AA	AA	AA	AA	AA	AA	AA	AA	TT	AA	AA	AA	AA	AA	AA	TT	AA	AA	AA	AA	AA	AA	AA	AA	AA	AA	AA
m100193578	TT	AT	TT	TT	AT	TA	TT	TT	TT	TT	TT	TT	AT	TT	TT	TT	TT	TA	TT	TT	TT	TT	TT	TT	TT	TT	TT	TT	TT	TT	AT	TT	TT	TT	TT	TT	TT	TA	TT	TT	TT	TT	TT	TT	TT	TT	TT	TT	TT
m100208724	AA	AA	AA	AA	AA	TT	AA	AA	AT	AA	AA	AT	TT	TT	AA	AA	AA	AA	TT	AA	AA	AA	AA	TT	AA	AA	AA	AA	TT	AA	AA	AA	AA	TT	TT	AA	AA	TT	AA	AT	AA	AA	AA	AT	AA	AA	AA	AA	AA
m1018852	TT	TT	TT	TT	AA	TT	TT	TT	TT	TT	AT	TT	TT	TT	TT	TT	TT	TT	TT	TT	TA	TT	TT	TT	TT	TT	TT	TT	TT	TT	TA	TT	TT	TT	TT	TA	TT	TT	TA	TA	TA	TT	TT	TT	TT	TT	TT	TA	TT
m1092576	AA	AA	AA	AA	AA	AT	TA	AA	AA	AA	AT	AA	AA	TA	AA	AA	TA	AA	AA	AA	AA	TT	AA	AA	AA	AA	AA	AA	AA	AA	AA	AA	TT	TA	AA	AA	AA	AA	AA	AA	TT	AA	TT	AA	AA	TT	TT	AA	TA
m3027201	TT	TT	TT	TT	TT	TT	AT	TT	TT	TT	TT	TT	TT	AT	TT	TT	AT	TT	TT	TT	TT	AA	TT	TT	TT	TT	TT	TT	TT	TT	TT	TT	AA	AT	TT	TT	TT	TT	TT	TT	AT	TT	TT	TT	TT	AT	AA	TT	AA
m2282272	AA	AA	AA	AA	AA	AA	AA	AA	AA	AA	AA	AA	AA	AA	AA	AA	AA	AA	AA	AA	AA	AA	AA	AA	AA	AA	AA	AA	AA	AA	AA	TA	AA	AA	AA	AA	AA	AA	AA	AA	AA	AA	AA	AA	AA	AA	AA	AA	AA
m1865002	AA	AA	AA	AA	AA	AA	AT	AA	AA	AT	AA	AA	AA	AA	AT	AA	AA	AA	AA	AA	AA	AT	AA	AA	TA	AA	TA	AA	TA	AA	AA	AA	AA	AA	AA	AA	AA	AA	AA	AA	AA	AA	AT	AA	AT	AA	AA	AA	TA
m5324283	AA	TT	AA	TT	TT	TT	AA	TT	TT	AA	TT	TT	TT	AA	AA	TT	TA	AA	AA	TT	AA	TT	AA	TT	TT	TT	TT	TT	AT	TT	TT	TA	AA	TT	TT	TA	TT	TT	AT	TT	TT	TT	TT	TT	AA	AT	AA	TT	TT
m1761007	TT	TT	TT	TT	TT	TT	TT	TT	AT	TT	TT	TT	TT	TT	TT	TT	TT	TT	TT	TT	AA	AA	TT	TT	TT	TT	TT	TT	TA	TT	TT	TT	TT	TA	TT	TT	TT	TT	TT	TT	TT	TT	TT	TT	TT	TT	TT	TT	TT
m6036758	TT	TT	AA	AA	TT	TT	TA	TT	TT	TT	TT	TT	TT	TT	TT	TT	TT	TT	TT	TT	TT	TT	TT	TT	AA	TT	AA	TT	AA	AA	TT	TT	TT	TA	TT	AA	TT	AA	AA	TT	TT	TT	TT	TT	TA	TT	TT	TT	TT
m3064399	AA	TT	AA	AA	TT	TT	AT	AA	AA	AA	TA	AA	TA	AA	AA	AA	AA	TA	AA	AA	AA	AA	AA	AA	AA	AA	AA	AT	AA	TA	TA	AA	AA	AA	AT	TA	AT	TA	AA	AA	AT	AA	AA	AA	AA	AA	AA	AA	AA
m2267420	TT	TT	TT	TT	TT	TT	TT	TT	TT	TT	TT	TT	AA	TT	TT	TT	TT	AA	AA	AA	TT	TT	TT	TT	TT	AA	TT	TT	TT	TT	TT	TT	TT	TT	TT	AA	AA	TT	TT	TT	TT	TT	TT	AA	TT	TT	TT	TT	TT
m1234210	TT	TT	TT	TA	AA	AA	TT	TT	AA	AA	TT	TT	AA	AA	TT	TT	AA	AA	TT	TT	AA	TT	TT	AA	AA	TT	AA	TT	AA	TT	AA	TA	AA	AA	AA	TT	TT	TT	TT	TT	TT	TT	TT	TT	TA	TA	AA	TT	AA
m7865062	TT	TT	TT	TT	TT	TT	TT	TT	AA	TT	TT	AA	TT	TT	TT	TT	TT	TT	TT	TT	AA	AA	TT	TT	TT	TT	TT	TT	TA	TT	TT	TT	TT	TT	AA	TT	TT	TT	TT	TT	TT	TT	TT	TT	TT	TT	TT	TT	TT
m2261985	TT	AA	AA	AT	AA	AT	TA	TT	AA	AA	AT	AA	TT	TT	AA	AA	TT	TA	TT	TT	TA	TT	AA	AA	AA	TT	AA	AA	AT	AA	AA	AT	TT	TA	TT	AT	AA	AA	AA	AA	TA	TT	TT	AT	AA	TA	TT	AT	AA
m100285392	AA	TT	AA	AA	AA	AA	AA	AA	AA	AA	AA	AT	AA	TA	TT	TT	AA	AA	TT	AA	AA	TT	TT	AA	TT	AA	AA	TT	AT	TT	AA	TT	AA	AA	AT	AT	AA	AA	AT	TA	AA	AA	TT	TT	TT	AA	AT	AA	AA
m1103920	TT	AA	TT	AT	TT	TT	TA	TT	TA	TT	TA	TA	TT	AT	AA	AA	TT	TT	AA	TT	TA	AA	AA	TT	AA	TT	TT	AA	TA	AA	TT	AA	TT	TT	TA	TA	TA	TT	TA	AT	TT	TA	AA	AA	AA	TA	TT	TA	TT
m2254779	AA	TT	TT	TA	AA	AA	AT	AA	AA	AA	AT	AT	AT	AT	AA	AT	AA	AA	TT	TT	AA	AA	AA	AA	TT	AA	AA	AA	AT	AA	AA	AA	AA	AA	AT	AT	AT	AA	AA	AA	AA	AA	TT	TT	AA	AA	TT	AA	AA
m2262547	TT	AA	AA	TT	AA	AA	TA	AA	AT	AT	AT	TT	AT	TT	AA	AT	AA	AA	TT	TT	TT	AA	AA	AA	TT	TT	AA	AA	AT	AA	AA	TT	AA	AA	TT	TT	TT	AA	AA	AT	AA	TT	AA	TT	AA	TA	TT	TA	AA
m4992061	TT	AA	AA	TA	AA	AA	TA	AA	AA	AT	AA	TT	AA	TT	AA	AA	AA	AA	TT	TT	TA	AA	AA	AA	TT	TT	AA	AA	AT	AA	AA	TT	AA	AA	TT	TA	TT	AA	AA	AT	AA	TT	AA	TT	AA	TA	TT	AA	AA
m2260976	AA	TT	TT	TA	TT	TT	AT	TT	AT	AT	TA	AT	TT	TT	TT	AA	AA	TT	TT	TT	AT	TT	AA	AA	TT	AA	TT	TT	TT	TT	AT	AA	AA	AA	AT	AT	AT	TT	TT	TA	AT	AA	TT	TT	TA	AA	AA	AA	AA
m1082949	TT	AA	AA	TT	AA	AA	TA	AA	AT	AT	AT	TT	AA	TT	AA	TT	AA	AA	TA	TT	TA	AA	AA	AA	TT	TT	AA	AA	AT	AA	AA	TT	AA	AT	TT	TA	TT	AA	AA	AT	AA	TA	AA	TT	AA	TA	TT	TT	AA
m1144836	AA	TT	TT	AA	TA	AT	AT	AA	AT	AA	AA	AA	TT	AA	AT	AA	AA	TA	AA	AA	AA	AA	AA	AA	AA	AA	TT	AT	TA	AA	AA	AA	AA	AA	AA	AT	AT	TA	TT	AT	AT	AA	TT	AA	AA	AA	AA	AA	AA
m1094415	TT	AA	AA	TT	AA	AA	TA	AA	AA	AT	AT	TT	AA	TT	AA	TT	AA	AA	TT	TT	TA	AA	AA	AA	TT	TT	AA	AA	AT	AA	AA	TT	AA	AA	TT	TT	TA	AA	AA	AT	AA	TT	AA	TT	AA	TT	TT	TT	AA
m100226227	TT	AA	TT	AA	TT	TT	TA	TT	TT	TT	AT	AA	TT	TT	AA	TT	TT	TT	AA	AA	TT	TT	TT	AA	TT	TT	TT	AT	TT	AA	TT	TT	TT	TT	TA	TT	AA	TT	TT	AT	TT	TT	TT	AA	AT	TT	TT	TT	TT
m100292579	AA	TT	AA	TA	AA	AA	AT	AA	AT	AT	TA	TA	AT	AA	TT	AA	AA	AA	TT	TA	AT	AA	AA	TT	AA	AA	AA	TA	AA	TT	AA	AA	AA	AA	AT	AA	TA	AA	AA	TA	AA	AA	AA	TA	TA	AA	AA	AT	AT
m3023373	AA	TT	AA	TA	AA	AA	AT	AA	AT	AT	TA	TA	AT	AA	TT	AA	AA	AA	TT	TA	AT	AA	AA	TT	AA	AA	AA	TA	AA	TT	AA	AA	AA	AA	AT	AA	TA	AA	AA	TA	AA	AA	AA	TA	TA	AA	AA	AT	AT
m1091955	AA	TT	AA	TA	AA	AA	AT	AA	AT	AA	TA	TA	AA	AA	TT	AA	AA	AA	TT	TT	AT	AA	AA	TT	AA	AA	AA	TA	AA	TT	AA	AA	AA	AA	AT	AA	TT	AA	AA	TT	AA	AA	AA	TA	TA	AA	AA	AT	AT
m1091284	AA	TT	TT	TA	TA	TT	AT	TT	AT	AT	TA	TA	TA	AA	TT	AA	AA	TT	TT	TT	AT	AA	AA	TT	AA	AA	AA	TA	AA	TT	AA	AA	AA	AA	AT	AA	TT	TA	TA	TA	AA	AA	AA	TA	TA	AA	AA	AT	AT
m100240654	TT	TT	TT	TT	TT	AA	TT	TT	TT	TT	TT	TT	TT	TT	TT	TT	AA	TT	TT	TT	TT	TT	TT	TT	TT	TT	TT	TT	TT	TT	TT	TT	TT	AA	TT	TT	TT	TT	TT	TT	AA	TT	TT	TT	TT	TT	TT	TT	TT
m2266481	AA	TT	AA	TA	AA	AA	AA	AA	AT	AA	TA	TA	AA	AA	TT	AA	AA	AA	TT	TT	AT	AA	AA	TT	AA	AA	AA	TA	AA	TT	AA	AA	AA	AA	TT	AA	TT	AA	AA	TA	AA	AA	AA	TA	TA	AA	AA	AT	AT
m2257026	AA	TT	AA	TA	AA	AA	AT	AA	AT	AA	TA	TA	AA	AA	TA	AA	AA	AA	TT	TT	AT	AA	AA	TT	AA	AA	AA	TA	AA	TT	AA	AA	AA	AA	AT	AA	TT	AA	AA	TA	AA	AA	AA	TA	TA	AA	AA	AT	AA
m1091873	AA	AA	AA	AA	AA	TA	AA	AA	AA	AA	AA	AT	AA	AA	AA	AA	TT	AA	AA	AA	AA	AA	TT	AA	AA	AA	AA	AT	AA	AA	AA	AA	AA	TT	AA	AA	AA	AA	AA	AA	TT	AA	AA	AA	AA	TA	AA	AA	TT
m1254459	TT	AA	TT	AT	TT	TT	TA	TT	TA	TA	AT	AT	TT	TT	AT	TT	TT	TT	AA	AA	TA	TT	TT	AA	TT	TT	TT	AT	TT	AA	TT	TT	TT	TT	TA	TT	AA	TA	TT	AT	TT	TT	TT	AA	AA	TT	TT	TA	TA
m1127634	AA	TT	TT	TA	AA	AA	TT	TT	AA	AA	TA	TA	AA	AA	TT	AA	TT	AT	TT	TT	AT	TT	TT	TT	AA	AA	AA	TA	AA	TT	AA	AA	AT	TT	AA	AA	TT	AA	TT	TT	AA	AA	AA	TA	TT	TT	AA	AT	TA
m1101071	AA	TT	TT	TT	TT	TT	TA	TT	AA	AT	TA	TA	AA	AA	TT	AA	AA	TT	TT	TT	AT	TT	AA	TT	AA	AA	AA	TA	AA	TT	AA	AA	AA	AA	AA	AT	TA	AA	TT	TT	AT	AA	TT	AA	TA	AA	AA	AT	AA
m2308307	AA	AA	AA	AA	TT	AT	AT	AA	AA	AA	AA	AA	AA	AA	AA	AA	TA	AA	AA	AA	AA	AA	TT	AA	AA	AA	AT	AA	AA	AA	TT	AA	TT	TT	AA	AA	AA	TT	AA	AA	AT	AA	AA	AT	AA	TT	AA	AA	TA
m1090518	AT	TT	AA	AA	TT	AT	AT	AA	AA	AA	AA	AA	AT	AA	AA	AA	TA	TT	AA	AA	AA	AA	TT	AA	AA	AA	AA	AA	AA	AA	TT	AA	TA	TT	AA	AA	AA	TT	AA	AA	AT	AA	AA	AA	AA	TT	AA	AA	TT
m995509	TT	TT	TT	TT	TT	TT	TA	TT	TA	TT	TT	TT	TT	TT	TT	TT	TT	AA	TT	TT	TT	TT	TT	AA	TT	TT	TT	TT	TA	TT	TT	TT	TT	TA	TT	TT	TT	TT	TA	TT	TT	TT	TT	TT	TT	TA	TT	TT	TT
m1240605	AA	AA	AA	AT	AA	AA	AA	AA	AA	AA	AA	AA	AA	AA	AA	AA	AA	AA	AA	AA	AA	AA	AA	AA	TT	AA	AA	AA	AA	AA	AA	AT	AA	AA	AA	AA	AA	AA	AA	AA	AA	AA	AA	AA	AA	AA	AA	AA	AA
m1124961	TT	TT	TT	TT	AA	AA	TA	TT	AT	AT	TT	TT	AT	AA	TT	TA	AA	TT	TT	TT	AA	TT	TA	AA	AA	TT	AA	TT	AA	TT	AT	TT	AT	AA	AA	TT	TT	TT	TT	TT	TT	TT	TT	AA	TA	TA	AA	TT	AA
m4909555	TT	TT	TT	TA	TT	TT	TT	TT	TT	TT	TT	TT	TT	TT	TT	TT	TT	TT	TT	TT	TT	TT	TT	TT	AA	TT	TT	TT	TT	TT	TT	TA	TT	TT	TT	TT	TT	TT	TT	TT	TT	TT	TT	TT	TT	TT	TT	TT	TT
m1241652	AA	AA	AA	AA	TT	TT	AA	TT	AT	TT	AT	TT	TT	AA	AA	AA	AT	AA	AA	TT	TT	TT	AA	TT	AA	AA	AA	TT	AA	TT	TT	AA	AA	AA	AA	TT	TT	AA	AA	TT	TT	TT	TT	TT	AA	TT	AA	TT	AA
m1026973	AA	TT	AA	AA	AA	AA	AA	AA	AA	AA	AA	AA	AA	AA	AA	AA	AA	AA	AA	AA	AA	AA	AA	AA	AA	AA	AA	AA	AA	TT	AA	AA	AA	AA	AA	AA	AA	TT	AA	AA	AA	AA	AA	AA	AA	AA	AA	AA	AA
m1195570	TT	AA	TT	AT	TA	AT	TA	TT	AT	AT	TA	TA	AA	AA	TT	AA	TA	TT	AA	AA	TT	TT	TT	AA	AA	TT	AA	TA	AA	AA	TT	TT	AA	AA	AA	TA	AT	AT	TA	TA	AT	TT	AA	TT	AT	AT	TT	TT	TA
m4705832	TT	TT	TT	AT	TT	AA	TA	TT	AA	AA	TA	TA	AA	AA	TT	AA	TA	TT	AA	AA	TT	TT	TT	AA	AA	TT	AA	TA	AA	AA	TT	TT	AA	AA	AA	TA	AT	AA	TT	TT	TT	TT	TT	TA	AA	AT	AA	TT	AA
m1125317	AA	AA	AA	AA	TT	TT	AA	AA	TT	TT	AA	AA	TA	TT	AA	AA	TA	AA	AA	AA	TA	AA	AA	TT	TT	AA	TT	AA	TT	TT	TT	AT	AA	TT	TT	AA	AA	AA	AA	AA	AA	AA	AA	AA	AT	AT	TT	AA	TT
m1234053	AA	TT	AA	AA	AA	AA	AA	AA	AA	AA	AT	AA	AA	AA	AA	AA	AA	AA	AA	AA	AA	AA	AA	AA	AA	AA	AA	AA	AA	TT	AA	AA	AA	AA	AA	AA	AT	TT	AA	AA	AA	AA	AA	AA	AA	AA	AA	AA	AA
m100240938	AA	AA	AA	TT	TT	AA	AA	AA	TA	AA	AA	AA	TT	TT	AA	AA	AT	AA	TT	TT	AA	AA	AA	TT	TT	AA	AA	AT	AA	TT	TT	AA	TA	TT	AA	AA	TT	TA	AT	AT	TT	AA	TT	AA	TA	TT	AA	AA	AA
m2281513	AA	TT	AA	TA	AA	TT	AA	AA	TA	TA	AT	AT	TT	TT	AA	TT	AT	AA	TT	TT	AA	AA	AA	TT	TT	AA	TT	AA	TT	TT	TA	AT	AT	TT	TT	AT	TA	TA	AA	AA	AA	AA	AA	AT	TA	TA	TT	AA	TA
m1125325	AA	AA	AA	AA	AA	TA	AT	AA	TA	TA	AT	AT	TT	TT	AA	TT	TA	AA	TT	TT	AT	AA	AA	TT	TT	AA	TT	AT	TT	TT	TA	AT	AT	TT	TT	AT	TT	AA	AA	AA	AA	AA	AA	AT	AA	TA	TT	AA	TT
m1062246	AA	AA	AA	AA	AA	AA	AT	AA	AA	AA	AT	AA	AA	AA	AA	TT	AA	AT	AA	AA	AA	AA	AT	AA	AA	AA	TA	AA	TT	AA	AA	AA	AA	AA	TT	AT	AA	AA	AA	AA	AA	AA	AA	AT	AA	AA	AT	AA	AA
m4991982	AA	TT	AA	TA	AT	TA	AT	AA	TA	TA	AT	AT	TT	TT	AA	TT	AT	AA	TT	TT	AA	AA	AA	TT	TT	AA	TT	AT	TT	TT	TA	AA	TT	TT	TT	AT	TA	TA	AT	AT	TA	AA	TT	AT	TA	TA	AA	AA	AT
m5355521	AA	TT	AA	AA	AA	AT	AA	AA	AA	AA	AA	AA	AA	AA	AA	AA	AA	AA	AA	AA	AA	AA	AA	AA	AA	AA	AA	AA	AA	TT	AA	AA	AA	AA	AA	AA	AA	TT	AA	AA	AA	AA	AA	AA	AA	AA	AA	AA	AA
m3533961	AA	TT	AA	AA	AA	AA	AA	AA	AA	AA	AT	AA	AA	AA	AA	AA	AA	AA	AA	AA	AA	AA	AA	AA	AA	AA	AA	AA	AA	TT	AA	AA	AA	AA	AA	AA	AA	TT	AA	AA	AA	AA	AA	AA	AA	AA	AA	AA	AA
m980019	AA	AA	AA	AA	AA	AA	AT	AA	AA	AA	AT	AA	AA	AA	AA	TT	AA	AA	AA	AA	AA	AA	AA	AA	AA	AA	TA	AA	TT	AA	AA	AA	AA	AA	TT	AT	AT	AA	AA	AA	AA	AA	AA	TT	AA	AA	AA	AA	AA
m5581811	AA	TA	AA	AA	AA	AA	AA	AA	AA	AA	AT	AA	AA	AA	AA	AA	AA	AA	AA	AA	AA	AA	AA	AA	AA	AA	AA	AA	AA	TT	AA	AA	AA	AA	AA	AA	AA	TA	AA	AA	AA	AA	AA	AA	AA	AA	AA	AA	AA
m2251050	AA	AT	AA	AA	AA	AA	AA	AA	AA	AA	AT	AA	AA	AA	AA	AA	AA	AA	AA	AA	AA	AA	AA	AA	AA	AA	AA	AT	AA	TA	AA	AA	AA	AA	AA	AA	AA	AT	AA	AA	AT	AA	AA	AA	AA	AA	AA	AA	AA
m4262058	AA	TT	AA	AA	AA	AA	AA	AA	AA	AA	AA	AA	AA	AA	AA	AA	AA	AA	AA	AA	AA	AA	AA	AA	AA	AA	AA	AA	AA	TT	AA	AA	AA	AA	AA	AA	AA	TT	AA	AA	AA	AA	AA	AA	AA	AA	AA	AA	AA
m2329536	AA	TT	AA	AA	AA	AA	AA	AA	AA	AA	AA	AA	AA	AA	AA	TT	AA	AA	AA	AA	AA	AA	AA	AA	AA	AA	TA	AA	TT	AA	AA	AA	AA	AA	TT	AT	AA	AA	AA	AA	AA	AA	AA	AT	AA	AA	AA	AA	AA
m100261818	TA	AA	TT	AT	AA	AA	TA	TT	TT	AA	TA	TA	AA	AA	TT	AA	TA	TA	AA	AA	TT	TT	TT	AA	AA	TT	AA	TA	AA	AA	AA	TT	AT	AA	AA	AA	AA	AA	TA	AA	AT	TT	AA	TA	AT	AT	TT	TT	AA
m3022237	AA	TT	AA	AA	AA	AA	AA	AA	TA	TA	AA	AT	TT	TT	AA	TT	AT	AA	TT	TT	AA	AA	AA	TT	TT	AA	TT	AA	TT	TT	AA	AA	TA	TT	TT	AT	TA	TA	AA	AA	AA	AA	AA	AA	TA	TA	AA	AA	TA
m3955980	AA	AA	AA	AA	AA	AA	AA	AA	AA	AA	AT	AA	AT	AA	AA	AA	AA	AA	AA	AA	AA	AA	AA	AA	AA	AA	AA	AA	AA	TT	AA	AA	AA	AA	AA	AA	AA	TT	AA	AA	AA	AA	AA	AA	AA	AA	AA	AA	AA
m1129820	TT	AA	TT	AA	TT	TA	TA	TT	TA	AT	TA	TA	AA	AA	TT	AT	TT	TA	AA	AA	TT	TT	TT	AA	AA	TT	AA	TT	AA	AA	TT	TT	TT	TT	AA	TA	AT	AA	TT	TT	TT	TT	TT	TT	TT	TT	TT	TT	TT
m1056400	AA	AA	AA	AA	TT	TA	AT	AT	AA	AA	AA	AA	AA	AA	AA	AA	AA	AA	AA	AA	AA	AA	AA	AA	AA	AA	AT	AT	AA	AA	AT	TT	AA	AA	AA	AA	AA	AA	AT	AA	TA	AA	TT	AA	AA	AA	AA	AA	AA
m996428	AA	AA	AA	AA	TT	TA	AA	AA	AT	AA	AT	AA	AA	AA	AA	AA	AA	AA	AA	AA	AA	AA	AA	AA	AA	AA	AA	AT	AA	AA	AT	TT	AA	AA	AA	AA	AA	AA	AT	AT	TT	AA	TT	AA	AA	AA	AA	AA	AA
m1038218	AA	AA	AA	AA	AA	AA	AA	AA	AA	AA	AA	AA	AA	AA	AA	AA	AA	AA	AA	AA	AA	AA	AA	AA	AA	AT	AA	AA	AA	AA	AA	AA	AA	AA	TT	AT	AA	AA	AA	AA	AA	AA	AA	AA	AA	AA	AA	AA	AA
m2252850	AA	AA	AA	AA	AA	AA	AA	AA	AA	AA	AA	AA	AA	AA	AA	AA	AA	AA	AA	AA	AA	AA	AA	AA	AA	AA	AA	AA	AA	AA	AA	AA	AA	AA	AA	AA	TT	AA	AA	AA	AA	AA	AA	AA	AA	AA	AA	AA	AA
m5970809	TT	TT	TT	TT	TA	TT	TT	TT	TT	TT	TT	TT	TT	TT	TT	TT	TT	TT	TT	TT	TT	TT	TT	TT	TT	TT	TT	TT	TT	AA	TT	TT	TT	TT	TT	TT	TA	AA	TT	TT	TT	TT	TT	TT	TT	TT	TT	TT	TT
m1269589	TT	TT	TT	TT	TT	TT	TT	TT	AA	TA	TT	TT	TT	TT	TT	TT	TT	TT	TT	TT	TT	TT	TT	TT	TT	TT	TT	TT	TT	AA	TT	TT	TT	TT	TT	TT	TT	AA	TT	TT	TT	TT	TT	TT	TT	TT	TT	TT	TT
m980961	AA	AA	AA	AA	AT	AA	AA	AA	AT	AA	AA	AA	AT	AA	AA	TT	AA	AA	TT	TT	AA	AA	AA	AA	TT	AA	AA	AT	AA	AA	TA	TA	AA	AT	AA	AT	AA	AT	AA	TA	TA	AA	AA	AT	AA	AA	AA	TT	AA
m1110160	AA	TT	TT	TT	TT	TT	TA	TT	AT	AA	AA	TT	TT	TT	TT	AA	TT	AA	AA	AA	TT	TT	TT	AA	AA	TT	TT	AA	AA	TT	AA	AA	AA	TA	TT	TT	TT	AA	AA	AA	AA	TT	TT	TA	TT	AA	TT	AA	AA
m1104997	TA	AA	TT	TA	AA	AT	TA	AA	AT	AT	AT	AA	AA	TT	TT	AA	TT	TT	AA	AA	AA	AA	AA	AA	AA	TT	TT	AA	AT	AA	AA	AA	AT	TA	TT	AA	AA	AA	AA	AA	AA	TT	AA	AA	AA	TA	TT	AA	AA
m1129212	TT	TT	AA	AT	TT	TT	AA	TT	TT	TT	TT	TT	TT	AA	AA	TT	AA	AA	TT	TT	TT	TT	TT	TT	TT	TT	AA	TT	TA	TT	TT	TA	TA	AA	AA	TT	TT	TA	TT	TT	TT	AA	TT	TT	TT	AT	AA	TT	TT
m1127909	TT	AA	AA	AA	TT	TT	AT	TT	AT	TA	TA	AA	TT	AA	AA	TT	AA	AA	TT	TT	AA	TT	TT	TT	TT	TT	AA	TT	TA	TT	TT	TA	TA	TT	AA	TT	AA	TT	TA	TA	TA	AA	AA	TT	AA	AT	AA	TT	TT
m1262033	AA	AA	AA	AA	AA	AA	AA	AA	AA	TT	AA	AA	AA	AA	AA	AA	AA	AA	AA	AA	AA	AA	AA	TT	AA	AA	AA	TT	TA	AA	AT	AA	TT	AA	AA	AA	AA	TT	AA	AA	AA	AA	AA	AA	AA	AA	AA	AA	TT
m993724	AA	AA	AA	AT	AA	AA	AA	AA	AT	AA	AA	AA	AA	AA	AA	TT	AA	AA	TT	TT	AA	AA	AA	AA	TT	AA	AA	AA	AA	AA	AA	TT	AA	AA	AA	AA	AA	AA	AA	TA	TT	AA	AA	AT	AA	AA	AA	TT	AA
m2295123	AA	AA	AA	AA	AA	AA	AT	AA	AA	AA	AA	AA	AT	AA	AA	AA	AA	AA	AA	AA	AA	AA	AA	AA	AT	AA	AA	AA	AA	AA	AA	AA	AA	AA	AA	AA	AA	AA	AT	AA	TT	AA	AA	AA	AA	AA	AT	AA	AA
m21718720	TA	TT	TT	TT	TA	TT	TT	TT	TT	TT	TT	TT	TA	TT	TT	TT	TT	TT	TT	TT	TT	TT	TT	TT	AA	TT	TT	TT	TT	TT	TT	TT	TT	TT	TT	TT	TT	TT	AA	TT	TT	TT	TT	TT	TT	TT	AA	TT	TT
m1229388	AA	TT	AA	AA	AA	AA	AA	AA	AA	AA	AA	AA	AT	AA	AA	AA	AA	AA	AA	AA	AA	AA	AA	AA	AA	AA	AA	AA	AA	AA	AA	AA	AA	AA	AA	AA	AA	AA	AA	AA	TT	AA	AA	AA	AA	AA	AA	AA	AA
m100240847	AA	TT	AT	AA	AT	AT	AA	AA	AA	AA	AA	AA	AA	AA	AA	AA	AA	TT	AA	AA	AA	TT	AA	AA	AA	AA	AA	AA	AA	AA	AA	AA	AA	AA	AA	AA	AA	AA	AA	AA	AA	AA	AA	AA	AA	AA	AA	AA	AA
m1071813	AA	AA	AA	AA	TT	TT	AA	TT	AA	AA	AT	AT	TT	AA	AA	AA	AA	AA	TT	TT	AA	AA	AA	AA	AA	TT	AA	AA	AA	TT	AA	AA	AA	AA	AA	AA	AA	AA	AA	TA	AA	AA	AA	AT	AA	AA	AA	TT	AA
m1126356	AA	AA	AA	AA	TT	TT	AA	AA	AT	AT	AT	AT	TT	AA	AA	TT	AA	AA	TT	TT	AA	AA	AA	AA	TT	TT	AA	AA	AA	AA	AA	AA	AA	AT	AA	AT	AA	AA	AT	TT	AA	AA	TT	AT	AA	AA	AA	TT	AA
m1225240	AA	AA	AA	AA	AA	AA	AT	AA	AT	TA	AA	AT	AA	AA	AA	TT	AA	AA	TT	TT	AA	AA	AA	TT	TT	AA	AA	TA	TA	AA	TT	TA	AA	AA	AA	AA	AA	TA	TA	TA	AA	AA	AA	AA	AA	AT	AA	TT	TT
m3575670	TT	TT	TT	TT	AT	TA	TT	TT	TA	AT	AT	TT	TT	TT	TT	AA	TT	TT	AA	AA	TT	TT	TT	AA	AA	TT	TT	AA	AT	AA	AA	AT	TT	TA	TT	TT	TT	AT	AT	AT	TT	TT	TT	TA	TT	TA	TT	AA	AA
m1016848	TT	TT	TT	TA	TA	TT	TT	AA	TA	TT	TT	TT	TT	TT	TT	TA	TT	TT	TT	AT	TT	TT	TT	TT	TT	TT	TT	TT	TT	AA	AT	TT	TT	TA	TT	TA	TT	TA	TT	TT	TT	TA	TT	AT	TT	TT	TA	TA	TT
m1255464	TT	TT	TT	TT	AT	TT	TT	TT	TT	AA	AA	TT	TT	TT	TT	AA	TT	TT	AA	AA	TT	TT	TT	AA	AA	TT	TT	AA	AT	TT	AA	AT	TT	TA	TT	TT	TT	AA	AT	AT	TT	TT	TT	TA	TT	TA	TT	AA	AA
m1279033	TT	TT	TT	AA	AA	AA	AT	AA	AA	AA	AT	AA	AA	AA	TT	AA	AA	TT	AA	AA	AA	AA	AA	AA	AA	TT	TT	AT	AT	AA	AA	AA	AA	AA	AA	AA	AA	AA	AT	AT	TT	TT	TT	AA	AA	AA	AA	AA	AA
m984908	AA	AA	AA	AA	TA	AA	AA	AA	AT	AA	AA	AA	AT	AA	AA	TT	AA	AA	TT	TT	AA	AA	AA	AA	TT	AA	AA	AA	AA	AA	TA	TA	AA	AT	AA	AT	AA	AA	AA	TA	AA	AA	AA	AT	AA	AA	AA	TT	AA
m1160959	AA	AA	AA	AT	TA	AA	AA	AA	AT	AA	AA	AA	AT	AA	AA	TT	AA	AA	TT	TT	AA	AA	AA	AA	TT	AA	AA	AA	AA	AA	TT	TA	AA	AT	AA	AA	AA	AT	AA	TA	AA	AA	AA	AT	AA	AA	AA	TT	AA
m3955913	TT	TT	TT	TT	AT	TT	TT	TT	TA	TT	TA	TT	TT	TT	TT	AA	TT	TT	AA	AA	TT	TT	TT	TT	AA	TT	TT	TT	TT	TT	AA	AT	TT	TA	TT	TT	TT	TT	TT	AT	TT	TT	TT	TT	TT	TT	TT	AA	TT
m4989172	AA	AA	AA	AA	TT	AA	AA	AA	AT	AA	AA	AA	AA	AA	AA	TT	AA	AA	TT	TT	AA	AA	AA	AA	TT	AA	AA	AA	AA	AA	TT	TA	AA	AT	AA	AA	AA	AA	AA	TA	AA	AA	AA	AT	AA	AA	AA	TT	AA
m4260976	TT	TT	TT	TT	TT	TT	TT	TT	TT	TT	TT	TT	TT	TT	TT	TT	TT	TT	TT	TT	TT	TT	TT	TT	TT	TT	TT	TT	TT	TT	TT	TT	TT	TT	TT	TT	TT	TT	TT	TT	TA	TT	TT	TT	TT	TT	TT	TT	TT
m3385566	TT	TT	TT	TT	TT	TT	TT	TT	TT	TT	TT	TT	TA	TT	TT	TT	TT	TT	TT	TT	TT	TT	TT	TT	TT	TT	TT	TT	TT	TT	TT	TT	TT	TT	TT	TT	TT	TT	TT	TT	TT	TT	TT	TT	TT	TT	TT	TT	TT
m2261974	TT	TT	TT	TA	AT	TT	TT	TT	TA	TT	TT	TA	TA	TT	TT	AA	TT	TT	AA	AA	TT	TT	TT	TT	AA	TT	TT	TT	TT	TT	AT	AT	TT	TA	TT	TT	TT	TT	TT	AA	TT	TT	TT	TA	TT	TT	TT	AA	TT
m4990488	TT	TT	TT	TT	AA	TT	TT	TT	TT	TT	TA	TT	AA	TT	TT	AA	TT	TT	AA	AA	TT	TT	TT	TT	AA	TT	TT	TT	TT	TT	AA	AT	TT	TA	TT	TT	TT	TT	TT	AT	TT	TT	TT	TA	TT	TT	TT	AA	TT
m1160986	TT	TT	TT	TT	AA	AA	TT	TT	AA	TT	TT	TT	AA	TT	TT	AA	TT	TT	AA	AA	TT	TT	TT	TT	AA	TT	TT	AA	TT	TT	AA	AT	TT	TT	TT	TA	TT	TT	TT	AA	AA	TT	AA	TT	TT	TT	TT	AA	TT
m985177	AA	AA	AA	AA	TA	AA	AA	AA	AT	AA	AA	AA	AA	AA	AA	TT	AA	AA	TT	TT	AA	AA	AA	AA	TT	AA	AA	AT	AA	AA	TA	TA	AA	AT	AA	AT	AA	AA	AA	TT	AT	AA	AA	AA	AA	AA	AA	TT	AA
m1000220	TT	AA	AA	AA	AA	AA	AT	AA	AA	AA	AA	AA	AT	AA	AA	AA	AA	AA	AA	AA	AA	AA	AA	AA	AA	AA	AA	AT	AA	AA	AA	AA	AA	AA	AA	AA	AA	AA	AA	AA	AT	AA	AA	AA	AA	AA	AA	AA	AA
m1045022	AA	AA	AA	AA	TT	AA	AA	AA	AT	AA	AA	AA	AT	AA	AA	TT	AA	AA	TT	TT	AA	AA	AA	AA	TT	AA	AA	AA	AA	AA	TA	TA	AA	AT	AA	AT	AT	AA	AA	TA	AA	AA	AA	AT	AA	AA	AA	TT	AA
m1204916	AA	AA	TT	TT	AA	TT	TA	TT	TA	AT	TA	TT	TT	TT	TT	AA	TT	TT	TT	TT	TT	AA	TT	AA	AA	TT	TT	AA	AT	AA	TA	AT	TA	TT	TT	TT	TT	AA	AT	TT	AA	TT	TT	TT	TT	TA	TT	TT	AA
m100230983	AA	TT	TT	TT	TT	TT	TT	TT	TT	TT	TT	TT	TT	TT	TT	TT	TT	TT	TT	TT	TT	TT	TT	TT	TT	TT	TT	TT	TT	TT	TT	TT	TT	TT	TT	TT	TT	TT	TT	TT	AA	TT	TT	TT	TT	TT	TT	TT	TT
m3021211	TT	TT	AA	TT	TA	AA	TA	AA	TA	TA	TA	TA	AT	TT	AA	TT	TT	AA	TT	TT	TT	TT	TT	TT	TT	TT	AA	TT	TA	TT	AA	TT	TT	TT	TT	TA	TT	AT	TT	AT	TT	AA	TT	TT	TT	TT	TT	TA	TT
m100244915	AA	AA	TT	TA	AT	AA	TA	AA	AA	AT	TA	AT	AT	TT	TT	AA	AA	TT	AA	AA	AA	AA	TT	AA	AA	AA	TA	AA	AT	AA	AA	AA	TT	TA	TT	TA	TT	AA	AA	TT	AA	TT	AA	AA	TT	TT	TT	AA	TT
m4992144	TT	TT	TT	TT	AA	TA	TT	AA	TT	AA	TT	AT	AA	TT	TT	AA	TT	TT	TT	TT	AT	TT	TT	AA	TT	TT	TT	AA	AT	TT	AT	AA	TA	TA	TT	TT	TT	AA	AA	TA	AA	TT	AA	TT	TT	TA	TT	TA	TT
m1296973	AT	AA	TT	TT	TT	TT	TT	TT	TT	TA	TT	TA	TT	TT	TT	TT	TT	TT	TT	TT	TT	TT	TT	TT	TT	TT	TT	TA	TT	TT	TT	TT	TT	TT	TT	TT	TT	TT	TT	TT	AA	TT	TT	TT	TT	TT	TT	TT	TT
m1026525	TT	AA	AA	AA	AA	AA	AA	AA	AA	AA	AA	AA	AA	AA	AA	AA	AA	AA	AA	AA	AA	AA	AA	AA	AA	AA	AA	AT	AA	AA	AA	AA	AA	AA	AA	AA	AA	AA	AA	AA	TA	AA	AA	AA	AA	AA	AA	AA	AA
m1029478	AA	TT	TT	TT	AT	AA	TA	AA	TT	TT	TA	AT	AA	TT	AA	TT	TT	AA	TT	TT	TT	AA	TT	TT	AA	TT	TT	AA	TT	AA	AA	TT	TT	TA	TT	TT	TT	AA	AA	AA	AA	TT	TT	AT	TT	TA	TT	AA	TT
m1102198	AA	TT	TT	AT	AA	TA	TA	AA	AT	TA	TA	AA	AA	TT	TT	AA	TT	TT	AA	AA	AT	AA	AA	TT	AA	AA	TT	AA	AT	AA	AT	AT	TT	TA	TT	AA	AA	TA	TT	AA	AT	AA	AA	AA	AT	TT	TT	AA	TA
m1202960	AA	AA	AA	AA	TT	AA	AA	TT	AA	AA	AA	TT	TT	AA	AA	AA	AA	AA	AA	AA	AA	AA	AA	AA	AA	AA	AA	AA	TT	AA	TT	AA	AA	AA	AA	AA	AA	AA	AA	TT	AA	AA	TT	AA	AA	AA	AA	AA	AA
m1211928	TT	TT	TT	TT	TT	AT	TT	TT	TT	AA	TA	AA	TT	TT	AA	TT	TT	TT	TT	TT	TT	TT	AA	AA	TT	TT	TT	TT	TT	TT	TT	TT	AA	TA	TT	TT	TT	AT	AA	TT	TT	TT	TT	TT	AA	TA	TT	AA	TT
m1075735	TT	TT	TT	AA	AA	AA	TA	AA	AT	TA	TA	AA	AA	TT	TT	TT	TT	TT	TT	TT	TT	AA	TT	TT	TT	TT	TT	TA	AT	TT	AT	TT	TT	TA	TT	TA	AA	TA	TT	AA	TA	AA	AA	TA	TT	TT	TT	AA	TT
m100226282	AA	AA	AA	AA	AA	AA	AT	AA	AA	TA	AA	AA	AA	AA	TT	AA	AA	AA	AA	AA	AA	TT	TT	AA	AA	AA	AA	AA	AA	AA	AA	AA	AA	AA	AA	AA	AA	AA	AA	AA	AA	AA	AA	AA	AA	AA	AA	AA	AA
m2258109	AT	AA	AA	AA	AA	TA	AT	AA	AT	TT	AT	AT	AA	AA	TT	AA	AA	AA	AA	AA	AT	AA	TT	TT	AA	AA	AA	AA	AA	AA	AA	AA	AA	AT	AA	AA	AA	TA	TT	AA	AT	AA	AA	AA	TT	AA	AA	TT	AT
m100226283	AA	AA	AA	AA	AA	AA	AT	AA	AA	TT	AA	AA	AA	AA	AA	AA	AA	AA	AA	AA	AA	TT	AA	AA	AA	AA	AA	AA	AA	AA	AA	AA	AA	AA	AA	AA	AA	AA	AA	AA	AA	AA	AA	AA	AA	AA	AA	TT	AA
m1012030	TT	TT	TT	TT	TT	TT	TA	TT	TT	TT	TT	TT	TT	TT	TT	TT	TT	TT	TT	TT	TT	TT	AA	TT	TT	TT	TT	TT	TT	AA	TT	TT	TT	TT	TT	TT	TT	TT	TT	TT	TT	TT	TT	TT	TT	TT	TT	TT	TT
m100198285	TT	TT	TT	TT	TT	AA	TT	AA	TT	TT	TT	TA	TT	TT	TT	TT	TT	TT	TT	TT	TT	TT	TT	TT	TT	TT	TT	TT	TT	TT	TT	TT	TT	TT	TT	TT	TT	TT	TT	TT	TT	TT	TT	TT	TT	TT	TT	TT	TT
m1047255	AA	TT	TT	TT	TA	AA	TA	TT	TA	AA	TA	TA	TT	TT	AA	TT	TT	TT	TT	TT	TA	TT	AA	AA	TT	TT	TT	TT	TT	TT	TT	TT	AA	AA	TT	TT	TT	AA	AA	TT	AA	TT	TT	TT	AA	AA	TT	AA	AA
m3064738	TT	TT	TT	TT	TT	TT	TA	AA	TT	TT	TT	TA	TT	TT	TT	TT	TT	TT	TT	TT	TA	TT	AA	TT	TT	TT	TT	TT	TT	AA	TT	TT	TT	TT	TT	TT	TT	TT	TT	TT	TT	TT	TT	TT	AA	TT	TT	TT	TA
m3941116	AA	TT	TT	TA	TT	TT	TT	TT	TT	TT	TA	TT	TA	TT	TT	TT	TT	TT	AA	AA	AA	TT	TT	TT	TT	AT	TT	TT	AT	TT	AA	TT	TT	AT	TT	AA	TT	TT	TA	TT	TT	TT	TT	TA	TT	TT	TT	AT	TT
m1074529	AA	AA	AA	AA	TA	AA	AA	AA	AA	AA	AA	TA	TA	AA	AA	AA	AA	AA	AA	AA	AA	AA	AA	AA	AA	AA	AA	AA	AA	AA	AA	AA	AA	AA	AA	AA	AA	AA	AA	AA	AA	AA	AA	AA	AA	AA	AA	AA	AA
m1036678	TT	AA	AA	AA	AT	AT	AA	TT	AT	AA	AT	AT	AT	AA	AA	AT	AA	AA	TA	TT	TA	AA	AA	AA	TA	AT	AA	AA	TA	AA	TT	AA	AA	TA	AA	TA	AT	AT	AT	AA	AA	AA	AA	AT	AT	AA	AA	TA	AA
m2258740	AA	TT	TT	TT	TT	TT	TT	TT	TT	TT	TA	TA	TA	TT	TT	TT	TT	TT	AA	AA	AT	TT	TT	TT	TT	TT	TT	TT	AT	TT	AA	TT	TT	AT	TT	AT	TT	TT	AA	TT	TT	TT	TT	TT	TT	TT	TT	AT	TT
m1686229	TT	AA	AA	AA	AA	AA	AA	TT	AA	AA	AT	AA	AA	AA	AA	AA	AA	AA	TT	TT	TT	AA	AA	AA	AA	TT	AA	AA	TA	AA	TT	AA	AA	TA	AA	AA	AA	AA	AA	AA	AA	AA	AA	AT	AA	AA	AA	TA	AA
m3064842	AA	TT	TT	TA	TA	TT	TT	AA	TA	TT	TT	TT	TA	TT	TT	AA	TT	TT	AA	AA	AT	TT	TT	TT	TT	AA	TT	TT	AT	TT	AA	TT	TT	AT	TT	AT	TT	TT	TA	TT	TT	TT	TT	TA	TT	TT	TT	AT	TT
m9724519	TT	TT	TT	TA	TT	TT	TT	TT	TT	TT	TT	TT	TT	TT	TT	TT	TT	TT	TT	TT	TT	AA	TT	TT	TT	TT	TT	TT	TT	TT	TT	TT	TT	TT	TT	TT	TT	TT	TT	TT	TT	TT	TT	TT	TT	TT	TT	TT	TT
m1006837	AA	AA	AA	AA	TT	AA	TA	AA	AT	AA	AA	AA	AA	AA	TT	AA	AA	AA	AA	AA	AA	AA	TT	AA	AA	AA	AA	TT	AA	TT	AA	AA	AA	AA	AA	AA	AA	AA	AA	AA	AA	AA	AA	AA	AT	AT	AA	AA	AA
m1050199	TT	AA	AA	AA	AA	AA	AT	AA	AA	AA	AT	AT	AT	AA	AA	AA	AA	AA	TA	TT	TT	AA	AA	AA	TA	AA	AA	AA	TA	AA	TT	AA	AA	TA	AA	TA	AA	AA	AT	AA	AA	AA	AA	AT	AA	AA	AA	TT	AA
m1083156	TT	TT	TT	TT	TT	TT	TT	TT	TT	TT	TT	TT	TT	TT	TT	TT	TT	TT	TT	TT	TT	AA	TT	TT	AA	TT	TT	TT	TT	TT	AA	TT	TT	TT	TT	TT	TT	TT	TT	TT	TT	TT	TT	TT	TT	TT	TT	TT	TT
m4910174	TT	AA	TT	AT	TT	TT	TA	AA	AT	AA	AT	TT	TT	AA	TT	TT	AA	AA	TT	TT	TT	TT	TT	AA	TT	AA	TT	TT	TT	TT	TT	TA	AA	TT	AA	TT	TT	AA	TT	TA	AA	TT	AA	TT	TT	TA	AA	TT	AA
m2260931	AA	TT	AA	TT	AA	AA	AT	TT	TT	TT	TA	TA	TT	TT	AA	AA	TT	TT	AA	TT	AA	TT	AA	TT	TT	TT	AA	AA	AA	AA	AA	AT	TT	AT	TT	AA	AA	TT	AA	AT	TT	AA	TT	AA	AA	AA	TT	AA	TT
m2264931	AA	TT	AA	AA	TT	TT	TT	TT	TT	TT	TA	AA	AA	TT	AA	AA	TT	TT	AA	TT	TT	TT	TT	AA	TT	TT	AA	TA	TT	AA	TT	TT	TT	AA	AT	TT	TT	TT	TT	TT	TT	TT	TT	TT	TT	TT	TT	TT	TT
m1126522	TT	AA	AA	AT	AA	AA	AT	AA	AT	AA	AA	AA	AA	AT	AA	AA	AA	AA	AA	AA	TT	AA	AA	AA	AA	AA	TT	AA	TT	AA	TT	AA	AA	AT	AA	AT	TA	AA	AA	AA	AA	TA	AA	TT	AA	AA	AA	TT	AA
m1166221	AA	AA	AA	AA	AA	AA	TA	AA	AT	AT	AT	AA	AA	AA	TT	AA	AA	AA	AA	AA	AA	AA	TT	AA	AA	AA	AA	AA	AA	TT	AA	AA	AA	AA	AA	AA	AA	AA	AA	AA	AA	AA	AA	AA	AT	AT	AA	AA	AA
m3064584	AA	AA	TA	AT	AA	AA	AA	AA	AA	AA	TA	AA	AA	AT	AA	TT	AA	AA	TT	AA	AA	AA	AA	AA	AA	TA	AA	AA	AA	TT	AA	AA	AA	TA	TT	TA	AA	AA	TA	AA	AA	AA	AA	TA	AA	AA	AA	AA	AA
m25259903	AA	AA	TT	AT	AA	AA	AA	AA	AA	AA	TT	AA	AA	AT	AA	TT	AA	AA	TT	AA	AA	AA	AA	AA	AA	TT	AA	AA	AA	TA	AA	AA	AA	TT	TA	TT	AA	AA	TT	AA	AA	AA	AA	TT	AA	AA	AA	AA	AA
m3944490	AA	AA	AA	AT	AA	AA	AA	AA	AA	AA	AA	AA	AA	AA	AA	AA	AA	AA	AA	AA	AA	TT	AA	AA	AA	AA	AA	AA	AA	AA	AA	AA	AA	AA	AA	AA	AA	AA	AA	AA	AA	AA	AA	AA	AA	AA	AA	AA	AA
m1197565	AT	AA	AA	AT	AA	AA	AA	AA	AA	AA	AA	AT	AA	AT	AA	AA	AA	AA	AA	AA	TA	AA	AA	AA	AA	AA	TT	AA	TT	AA	TT	AA	AA	AT	TT	TA	TA	AA	AA	AT	AA	TT	AA	TA	AA	AA	AA	AA	AA
m100283440	AT	AA	AA	AT	AA	AA	AA	AA	AA	AA	AA	AT	AA	AT	AA	AA	AA	AA	AA	AA	TA	AA	AA	AA	AA	AA	TT	AA	TT	AA	TT	AA	AA	AT	TT	TA	TA	AA	AA	AT	AA	TT	AA	TA	AA	AA	AA	AA	AA
m1062841	AA	AA	TT	AA	AA	AA	AA	AA	AA	AA	AA	AA	AA	AA	AA	TT	AA	AA	AA	AA	AA	AA	AA	AA	AA	AA	AA	AT	AA	AA	AA	AT	AA	TA	AA	AA	AA	AA	TA	AA	AA	AA	AA	AA	AA	AA	AA	AA	AA
m1082345	AA	AA	AA	AT	AA	TT	AA	AA	AA	AA	AT	AA	AA	AA	AA	AA	AA	AA	AA	AA	AA	AA	AA	AA	AA	AA	TA	AA	TT	AA	TT	AA	AA	AA	AA	AT	AA	AA	AA	AA	AA	AA	AA	AA	AA	AA	AA	AA	AA
m2353851	AT	TT	TT	AA	TT	AA	AA	TT	AA	TT	TT	TT	TT	TA	TT	TT	TT	TT	TT	TT	AA	TT	AA	TT	TT	TT	TT	AT	TT	AA	TT	AA	TT	TA	AA	AT	AA	TT	TT	TT	TT	AA	TT	AT	AA	TT	TT	TT	TT
m992311	TA	AA	AA	TA	AA	TT	TA	AA	AT	AA	AT	AA	AT	AT	AA	AA	AA	AA	AA	AA	TA	AA	TT	AA	AA	AA	AA	TA	AA	TT	AA	TA	AA	AT	TT	TA	TA	AA	AA	AT	AA	TT	AA	TT	TA	AA	AA	AA	AA
m1009914	TT	AA	AA	TT	AA	TT	TT	AA	AA	AA	AT	AA	AA	AT	AA	AA	AA	AA	AA	AA	TT	AA	TT	AA	AA	AA	AA	TT	AA	TT	AA	TT	AA	AT	TT	TA	TT	AA	AA	AT	AA	TT	AA	TT	TT	AA	AA	AA	AA
m1011469	TT	AA	TT	AA	AA	TT	TA	AA	AA	AA	TT	AA	AA	AA	AA	TT	AA	AA	AT	AA	AA	AA	TT	AA	TT	AT	AA	TT	AA	TT	AA	AA	AA	TA	AA	AT	AA	AA	TT	AA	AA	AA	AA	AA	AA	AA	AA	AA	AA
m100208830	AA	AA	AA	TA	AT	AT	AA	TT	AA	AA	AA	AA	AA	AA	AA	AA	AA	AA	AA	AA	TT	AA	TT	AA	AA	AA	TT	AA	TT	TT	TT	TT	AA	AT	TT	TT	TT	AA	AA	AT	AA	TT	AA	TT	AA	AA	AA	AT	AA
m1019812	AA	AA	AA	TA	AT	AT	AA	TT	AA	AA	AA	AA	AA	AA	AA	AA	AA	AA	AA	AA	TT	AA	TT	AA	AA	AA	TT	AA	TT	TT	TT	TT	AA	AT	TT	TT	TT	AA	AA	AT	AA	TT	AA	TT	AA	AA	AA	AT	AA
m1675403	TT	TT	TT	TT	TT	TT	TT	TT	TT	TT	TT	TT	TT	TT	TT	TT	TT	AA	AA	AA	AA	TT	TT	TT	TT	TT	TT	TT	TT	TT	TT	TT	TT	TT	TT	TT	TT	TT	TT	TT	AA	TT	TT	TA	AT	TT	AA	TT	AA
m1092847	TT	AA	TT	AA	AA	AA	AA	AA	AT	AT	AT	AA	AA	AA	AA	TT	AA	AA	AA	AA	AA	AA	AA	AT	TT	AT	AA	TT	AA	AA	AA	AA	AA	TA	AA	AT	AA	AA	TA	AA	AA	AA	AA	AT	AA	AA	AA	AA	AA
m2253164	AA	AA	AA	TT	AA	AA	AT	AA	AA	AT	AT	TA	AT	AA	TT	AA	AA	AA	TT	TT	AA	TT	AA	AA	AA	TA	AA	AT	AA	AA	AA	AA	AA	AA	AA	AT	AA	AA	AA	AA	AA	AA	AA	AA	AA	AA	AA	TA	AA
m1087941	TT	AA	TT	AA	AA	AT	TA	AA	AA	AA	AT	AA	AA	AA	AA	TT	AA	AA	AA	AA	AA	AA	TT	AA	TT	AT	AA	TA	AA	TT	AA	AA	AA	TA	AA	AT	AA	AA	TA	AA	AA	AA	AA	AT	AT	AT	AA	AA	AA
m991437	AA	AA	AA	TA	AT	AT	TA	TT	AT	AA	AT	AT	AT	AT	AA	AA	AA	AA	AA	AA	TA	AA	TT	AA	AT	AA	TT	AT	TT	TT	TT	TA	AA	AT	TT	TA	TA	AT	AA	AT	AT	TT	AA	TA	AT	AT	AA	AT	AA
m4440398	TT	TT	TT	TT	TA	TA	AT	AA	TA	TT	TA	TT	TT	TT	TT	TT	TT	TT	TT	TT	TT	TT	AA	TT	TT	TT	AT	TA	AA	AA	AA	TT	TT	TT	TT	TT	TT	TT	TT	TA	TT	TT	TT	TT	TA	AT	TT	TA	TT
m1130512	AA	AA	AA	TA	AA	AT	AA	TT	AA	AA	AT	AA	AT	AT	AA	AA	AA	AA	AA	AA	TA	AA	TT	AA	AA	AA	TT	AA	TT	TT	TT	TT	AA	AT	TT	TT	TA	AA	AA	AT	AA	TT	AA	TT	AA	AA	AA	AT	AA
m1112149	AA	AA	AA	AA	AA	AA	AA	AA	AA	AA	AA	AT	AA	AA	AA	AA	AA	AA	AA	AA	AT	AA	AA	AA	AA	AA	AA	AA	AA	AA	AA	AA	AA	AA	AA	AA	AA	AA	AT	AA	AA	AA	AA	AA	AA	AA	AA	AT	AA
m977571	AA	AA	AA	AA	AA	AA	AA	AA	AA	AA	AA	AT	AA	AA	AA	AA	AA	AA	AA	AA	AT	AA	AA	AA	AA	AA	AA	AA	AA	AA	AA	AA	AA	AA	AA	AA	AA	AA	AT	AA	AA	AA	AA	AA	AA	AA	AA	AA	AA
m100268582	AT	AA	TT	TA	TT	TT	TA	AA	TT	AA	AT	TT	AA	AA	TT	AA	AA	AA	TT	TT	TA	AA	TT	AA	TT	TA	TT	TA	TT	TT	TT	TA	AA	AA	TT	TT	TA	AA	AA	TT	AA	TT	AA	TA	AT	TA	AT	TT	AA
m100268581	AT	AA	TT	TT	TT	TT	TA	AA	TA	AA	AT	TT	AA	AA	TT	AA	AA	AA	TT	TT	TT	AA	TT	AA	TT	TA	TT	TT	TT	TT	TT	TT	AA	AA	TA	TA	TT	AA	AA	TA	AA	TT	AA	TA	AT	TT	AT	TT	AA
m3022503	AA	AA	AA	AA	TA	TT	TA	TT	AT	AA	AT	AT	AA	AA	AA	AA	AA	AA	AA	AA	AA	AA	TT	AA	AA	AA	AA	AT	AA	TT	AA	AA	AA	AA	AA	AT	AA	AA	AA	AT	AA	AA	AA	AA	AA	TA	AA	AA	AA
m1219157	AA	AA	AA	AA	AA	AA	AA	AA	AA	AA	AA	AA	AA	AA	AA	AA	AA	AA	AA	AA	AA	AA	AA	AA	AA	AA	TA	AA	TT	AA	TT	AA	AA	AA	AA	AA	AA	AA	AA	AA	AA	AA	AA	AA	AA	AA	AA	AT	AA
m1695524	AA	AA	AA	AA	AA	AA	AA	AA	AA	AA	AA	TT	AA	AA	AA	AA	AA	AA	AA	AA	AA	AA	AA	AA	AA	AA	AA	AA	AA	AA	AA	AA	AA	AA	AA	AA	AA	AA	AT	AA	AA	AA	AA	AA	AA	AA	AA	AT	AA
m4992575	TT	AA	AA	AA	AA	AA	TT	AA	TT	TT	AA	AA	AA	TT	TT	AA	TT	AA	AA	AA	TT	AA	AA	AA	AA	AA	AA	AA	TA	TT	TT	AA	AT	TT	AA	AA	AA	TT	TT	AT	TT	AA	AA	AA	AA	TT	AA	TT	AA
m1103056	AA	AA	AA	AA	TT	AA	TA	AA	AA	AA	AT	AA	AA	AA	AA	AA	AA	AA	AA	AA	AA	AA	TT	AT	AA	AA	AA	AA	AA	TT	AA	AA	AA	AA	AA	AA	AA	AA	AA	AA	AA	AA	AA	AA	AT	TA	AA	AA	AA
m1059554	TT	TT	TT	TT	AA	AT	AT	TT	TT	TT	TA	TT	TT	TT	TT	TT	TT	TT	TT	TA	TT	TT	AA	TT	TT	TT	TT	TT	TT	AA	TT	TT	TT	TT	TT	TT	TT	TT	TT	TT	TT	TT	TT	TT	TA	AT	TT	TT	TT
m100162445	AA	AA	AA	AA	AA	AA	AA	AA	AA	AA	AA	AT	AT	AA	AA	AA	AA	AA	AA	AA	AA	AA	AA	AA	AA	AA	AA	AA	AA	AA	AA	AA	AA	AA	AA	AA	AA	AA	AT	AT	AA	AA	AA	AA	AA	AA	AA	AT	AA
m3937588	AA	AA	AA	AA	AA	AA	AA	AA	AA	AA	AA	AT	AT	AA	AA	AA	AA	AA	AA	AA	AA	AA	AA	AA	AA	AA	AA	AA	AA	AA	AA	AA	AA	AA	AA	AA	AA	AA	AT	AT	AA	AA	AA	AA	AA	AA	AA	AT	AA
m1863261	AA	AA	AA	AA	AA	AA	AA	AA	AA	AA	AA	TA	AA	AA	AA	AA	AA	AA	AA	TT	AA	AA	AA	AA	AA	AA	AA	AA	AA	AA	AA	AA	AA	AA	AA	AA	AA	AT	TT	AA	AA	AA	AA	AA	AA	AA	AA	AA	AA
m2277426	AA	AA	AA	AA	TT	TA	TA	AA	AA	AA	AT	AA	AA	AA	AA	AA	AA	AA	AA	AA	AA	AA	TT	AA	AA	AA	AA	AA	AA	TT	AA	AA	AA	AA	AA	AA	AA	AA	AA	AA	AA	AA	AA	AA	AT	TT	AA	AA	AA
m1168088	AA	AA	AA	AA	TT	AA	TA	AA	AA	AA	AT	AA	AA	AA	AA	AA	AA	AA	AA	AA	AA	AA	TT	AA	AA	AA	AA	AA	AA	TT	AA	AA	AA	AA	AA	AA	AA	AA	AA	AA	AA	AA	AA	AA	AT	TT	AA	AA	AA
m1101462	TT	TT	AA	TA	AT	TT	TT	TT	TT	TT	AT	TT	TT	TT	AA	TT	TT	TT	TT	TT	AA	AA	TT	TT	TT	TT	TT	TT	TT	AA	TT	TT	TT	TT	AT	AT	TT	TT	TT	TT	TT	AA	TT	TT	TT	TT	TT	TT	TT
m4005428	AA	AA	TT	AT	TA	AA	AA	AA	AA	AA	AA	AA	AA	AA	TT	AA	AA	AA	AA	AA	TT	TT	AA	AA	AA	AA	AA	AA	AA	TT	AA	AA	AA	AA	TA	TA	AA	AA	AA	AA	AA	TT	AA	AA	AA	AA	AA	AA	AA
m5582463	AA	AA	AA	AA	AT	AA	AA	AA	AA	AA	AA	AA	AA	AA	AA	AA	AA	AA	AA	AA	AT	AA	AT	AA	AA	AA	AA	AA	AA	AA	AA	AA	AA	AT	AA	AT	AA	AA	AT	AA	AA	AA	AA	AA	AA	AA	AA	AA	AA
m2258861	AA	AA	TT	AT	TT	AA	AA	AA	AA	AA	TT	AA	AA	AA	TT	AA	AA	AA	AA	AA	AA	TT	AA	AA	AA	AA	AA	AA	AA	TT	AA	AA	AA	AA	TA	TA	AA	AA	AA	AA	AA	TT	AA	AA	AA	AA	AA	AA	AA
m1246868	AA	AA	AA	TA	AA	AA	AT	AA	AT	AA	AT	TA	TA	AT	AA	AT	AA	AA	TT	TT	AA	AA	AA	AA	TT	TT	TT	TT	TT	AA	TT	AA	AA	TA	AA	AT	TT	AT	TT	TA	AA	AA	AA	TT	AA	AT	AA	AA	TA
m3064467	AA	TT	TT	TA	AA	TT	TA	TT	TA	TT	AT	TT	AA	TA	AA	TA	TT	TT	TT	TT	AA	AA	TT	TT	AA	TT	AA	AA	TT	AA	AA	TT	TA	AT	AA	AA	TT	TA	AA	AA	AA	AA	TT	AA	TT	TA	TT	AT	TT
m3534083	AA	AA	AA	AA	AA	TT	AA	TT	AA	AA	AT	AT	AA	AA	AA	AA	AA	AA	AA	AA	AA	TT	AA	AA	AA	AA	TT	AA	AT	AA	AA	AA	AA	AA	AA	AA	AA	AA	AA	AA	AA	AA	AA	AA	AA	AA	AA	AT	AA
m1266994	TT	AA	AA	AT	AT	TA	AT	TT	AT	AA	AT	AT	TT	AA	TT	AA	AA	TT	AA	AA	AA	TT	AA	AA	TT	AA	AA	TT	AA	TT	TT	AA	AT	TA	AA	AA	AA	TT	TT	TT	TT	AA	AA	AT	AA	AT	AA	TT	AA
m990491	AA	TT	TT	TT	TA	AT	TA	AA	TA	TT	TA	TA	AA	TT	AA	TT	TT	AA	TT	TT	TT	AA	TT	TT	AA	TT	TT	AA	TT	AA	AA	TT	TA	AT	TT	TA	TA	AT	AA	AA	AA	TT	TT	TA	TT	TA	TT	AA	TT
m2253744	AA	AA	AA	AA	AA	TT	AA	AA	AA	AA	AA	AT	TT	AA	AA	AA	AA	AA	AA	AA	AA	AA	AA	AA	TT	AA	AA	TT	AT	AA	TT	AA	AA	AA	AA	AA	AA	AA	AA	AA	AA	AA	TT	AA	AA	AA	AA	AA	AA
m1248027	AA	AA	AA	AA	AT	AT	AT	AA	AA	AA	AA	AA	AA	AA	AA	AA	AA	AA	AA	AA	AA	AA	AA	AA	TT	AA	AA	TT	AA	AA	TT	AA	AA	AA	AA	AA	AA	AA	AA	AA	AA	AA	TT	AA	AA	AA	AA	AA	AA
m4910463	AA	AA	AA	AA	AA	AA	AA	AA	AA	AA	AA	AT	TT	AA	AA	AA	AA	AA	AA	AA	AA	AA	AA	AA	TT	AA	AA	AA	AA	AA	TT	AA	AA	AT	AA	AA	TT	AA	AA	AA	AA	AA	AA	AA	AA	AA	AA	AA	AA
m1696606	AA	AA	AA	TT	AA	AA	TT	AA	AT	AT	AA	AA	AA	TA	AA	TA	TT	AA	AA	AA	AA	AA	AA	AA	AA	AA	AA	AA	AA	AA	AA	AT	TT	AA	AA	AA	AA	AA	AA	AA	AA	AA	TT	AA	AT	AA	TT	AA	TT
m1004585	TT	TT	TT	TT	TT	AT	TT	TT	TT	TT	TT	TA	AA	TT	TT	TT	TT	TT	TT	TT	TT	TT	TT	TT	AA	TT	TT	TT	TT	TT	AA	TT	TT	TT	TT	TT	AA	TT	TT	TT	TT	TT	TT	TT	TT	TT	TT	TT	TT
m1008890	AA	TT	TT	AT	TT	AA	TA	AA	TA	TA	TA	TA	AA	AA	AA	AA	AA	AT	TA	TT	AT	AA	TT	AA	AA	TT	AA	AT	AA	AA	AA	AA	AA	AA	AA	AA	AT	AT	AA	AA	AT	AA	AA	AA	TA	TA	AA	AT	AA
m1114034	TT	TT	TT	TA	TT	TT	TA	TT	TT	TT	TA	TT	TT	TT	AA	TT	TT	AA	TT	TT	TT	TT	TT	TT	TT	TT	AA	TT	TA	TT	TT	TT	TA	TA	TT	TT	TT	TT	TA	TA	AA	TT	TT	TT	TT	TA	TT	TT	TT
m3064562	AA	AA	AA	TT	AA	AA	AT	AA	AT	AA	AA	AT	AA	TA	AA	TA	TT	AA	AA	AA	AA	AA	AA	AA	AA	AA	AA	AT	AA	AA	AA	AT	TA	AA	AA	AA	AA	AA	AA	AA	AA	AA	TT	AA	AT	AA	TT	AA	TT
m985161	TT	TT	TT	TT	TT	TT	TT	TT	TA	TA	TA	TA	AA	TT	TT	TT	TT	TT	TT	TT	TT	TT	TT	TT	AT	TT	TT	TA	TA	TT	AA	TT	TT	TA	TT	TA	AA	TA	TT	TT	TT	TT	TT	TT	TT	TT	TT	TT	TT
m1228955	AA	TT	TT	AT	AA	AA	TA	AA	TA	TA	TA	TA	AA	AA	AA	AA	AA	AT	TT	TT	AA	AA	TT	AT	AA	TT	AT	AA	AA	AA	AA	AA	AA	AA	AA	AA	AA	AT	AA	AA	AT	AA	AA	AA	TA	TA	AA	AA	AA
m2259712	TT	TT	TT	TT	TT	TT	TT	TT	TA	TT	TT	TA	AA	TT	TT	TT	TT	TT	TT	AA	TT	TT	TT	TT	AA	TT	TT	TT	TA	TT	AA	TT	TT	TA	TT	TT	AA	TT	TA	TT	TT	TT	TT	TT	TT	TT	TT	TT	TT
m1058521	AA	TT	AA	TA	AA	AA	AT	AA	AA	AA	AA	AA	AA	TT	AA	TA	TT	AA	AA	AA	AA	TT	AA	TT	AA	AA	AA	TT	AA	AA	AA	AA	TT	AA	AA	AA	AA	AA	AA	AT	AA	AA	TT	AA	AA	AA	TT	AA	TT
m2255164	AA	TT	AA	TT	AA	AA	AT	AA	AT	AT	AT	AA	AA	TT	AA	TA	TT	AA	AA	AA	AA	TT	AA	TT	AA	AT	AA	AT	AA	AA	AA	AT	TA	AA	AA	AA	AA	AA	AA	AT	AT	AA	TT	AA	AT	AA	TA	AA	TT
m979931	AT	TT	AA	TA	AA	AA	AT	AA	AA	AA	AA	AA	AA	TT	AA	TA	TT	AA	AA	AA	AA	TT	AA	TT	AA	AA	AA	AT	AA	AA	AA	AA	TT	AA	AA	AA	AA	AA	AA	AT	AA	AA	TT	AA	AA	AA	TT	AT	TT
m2259311	TT	AA	TT	TA	TA	AT	TT	AA	AT	AT	AT	AT	AA	TA	TT	AT	TT	TT	TT	AA	TT	AA	AA	AA	AA	TT	TT	TA	AT	TT	AA	TT	TT	TA	TT	TA	AT	AT	AT	AT	TT	TT	TT	TA	AA	AT	TT	AT	TT
m2261308	TT	AA	TT	AA	AA	AA	AA	AA	AA	AA	AA	AA	AA	AA	AA	TT	AA	TA	AA	AA	TT	AA	AA	AA	AA	AA	AA	AT	AA	TT	AA	AA	AA	TA	TT	TA	AA	AT	TA	AA	AA	TT	AA	TT	AA	AA	AA	AA	AA
m1100610	AA	TT	AA	TA	AA	AT	AT	AA	AT	AA	AA	AA	AA	TT	AA	TA	TT	AT	AA	AA	AA	TT	AA	TT	AA	AA	AA	TT	AA	AA	AA	AA	TT	AA	AA	AA	AA	AA	AA	AT	AA	AA	TT	AA	AT	AA	TT	AA	TT
m999542	AA	AA	AA	AA	AA	AA	AA	AA	AA	AA	AA	AA	AA	TA	AA	AA	AT	TT	AA	AA	AA	AA	AA	AA	AA	AA	AA	AA	AA	AA	AA	AA	AA	AA	AA	AA	AA	AA	AA	AA	AA	AA	AA	AA	AA	AT	AT	AT	AA
m4911115	TT	TT	TT	TT	TT	TT	TT	TT	TT	TT	TT	TT	TT	AA	TT	TT	TA	AA	TT	TT	TT	TT	TT	TT	TT	TT	TT	TT	TT	TT	TT	TT	TT	TT	TT	TT	TT	TT	TT	TT	TT	TT	TT	TT	TT	TA	TA	TA	TT
m986626	TT	TT	AA	TT	AA	TA	TT	TT	TA	TT	TT	TT	TT	TT	TT	AA	TT	TT	TT	TT	TT	TT	TT	TT	TT	TT	AT	TA	TA	AT	TT	AA	TT	TA	TT	TA	TT	TA	AT	TT	TT	TT	TT	TA	TT	TT	TT	TT	TT
m1102491	AA	AA	TT	AA	AA	AA	AA	AA	AA	AA	AA	AA	AA	AA	AA	TT	AA	AA	AA	AA	AA	AA	AA	AA	AA	AA	AA	AT	AA	TT	AA	AA	AA	AT	AA	AA	AA	AA	TT	AA	AA	AA	AA	AT	AA	AA	AA	AA	AA
m993598	AA	AA	TT	AA	AA	AA	AA	AA	AA	AA	AA	AA	AA	AA	AA	AA	AA	AA	AA	AA	AA	TT	AA	AA	AA	AA	AA	AT	AA	TA	AA	AA	AA	AT	AA	AT	AA	AT	TA	AA	AA	AA	AA	AT	AA	AA	AA	AA	AA
m990319	AA	AA	TT	AA	AA	AA	AA	AA	AA	AA	AA	AA	AA	AA	AA	TT	AA	AA	AT	AA	AA	AA	AA	AA	AA	AA	AA	AT	AA	TA	AA	AA	AA	AT	AA	AA	AT	AT	TA	AA	AA	AA	AA	AT	AA	AA	AA	AA	AA
m1151957	AA	AA	TT	AA	TT	AA	AA	AA	AA	AA	AA	AA	AA	AA	AA	TT	AA	AA	AA	AA	AA	TT	AA	AA	AA	AA	TT	AT	AT	TA	AA	TA	AA	AT	AA	AT	AA	AT	TA	AA	AA	AA	AA	AT	AA	AA	AA	AA	AA
m2276326	TT	TT	AA	TT	AA	TT	TT	TT	TT	TT	TT	TT	TT	TT	TT	AA	TT	TT	TT	TT	TT	AA	TT	TT	TT	TT	AA	TA	TA	TT	TT	AT	TT	TA	TT	TA	TA	TA	AT	TT	TT	TT	TT	TA	TT	TT	TT	TT	TT
m1276940	TT	TT	AA	TT	AT	TT	TT	TT	TT	TT	TT	TT	TT	TT	TT	TT	TT	TT	TT	TT	TT	TT	TT	TT	TT	TT	AT	TT	TA	TT	TT	AT	TT	TT	TT	TT	TT	TT	TT	TT	TT	TT	TT	TT	TT	TT	TT	TT	TT
m1013549	AA	AA	TT	AA	TA	AT	AA	AA	AT	AA	AA	AA	AA	AA	AA	AA	AA	AA	AA	AA	AA	TT	AA	AA	AA	AA	TT	TT	AA	TT	AA	TT	AA	AT	AA	AT	AT	AT	TA	AA	AA	AA	AT	AT	AA	AA	AA	AA	AA
m5360446	TT	TT	AA	TT	TT	TT	TT	TT	TT	TT	TT	TT	TT	TT	TT	TT	TT	TT	TT	TT	TT	AA	TT	TT	TT	TT	TT	TA	TT	TA	TT	TT	TT	TA	TT	TT	TA	TA	AT	TT	TT	TT	TT	TA	TT	TT	TT	TT	TT
m3222262	AA	AA	TT	AA	TT	AA	AA	AA	AA	AA	AA	AA	AA	AA	AA	AA	AA	AA	AA	AA	AA	AA	AA	AA	AA	AA	TT	AA	AA	AA	AA	TA	AA	AA	AA	AA	AA	AA	AA	AA	AA	AA	AA	AA	AA	AA	AA	AA	AA
m2253221	AA	AA	TT	AA	TT	AA	AA	AA	AA	AA	AA	AA	AA	AA	AA	AA	AA	AA	AA	AA	AA	TT	AA	AA	AA	AA	TA	AT	AT	AT	AA	TA	AA	AT	AA	AT	AT	AT	TA	AA	AA	AA	AA	AT	AA	AA	AA	AA	AA
m982709	TT	AA	TT	AT	AA	TA	AA	AA	AT	TT	AT	AA	TT	AA	AA	AA	AA	TA	AA	TT	TA	TT	AA	AA	TT	AA	TT	AA	TT	TT	TT	TA	AA	TA	TT	TT	AT	AT	TA	TA	AA	TT	AA	TT	AA	AA	AA	AA	AA
m1072607	AA	AA	AA	AA	AA	AA	AA	AA	AA	AA	AA	AA	AA	AA	AA	TT	AA	AA	AA	AA	AA	AA	AA	AA	AA	AA	AA	AA	AA	AA	AA	AA	AA	AT	AA	AT	AA	AA	AA	AA	AA	AA	AA	AT	AA	AA	AA	AA	AA
m100245261	AA	AA	AA	AA	AA	AA	AA	TT	AT	AA	TT	AA	AA	AA	AA	AA	TT	AA	AA	AA	AA	AA	AA	AA	TT	AA	TA	TT	AT	TT	AA	AA	TT	AA	AA	AA	AA	AA	AA	AA	AA	TT	AA	AA	TT	AA	TT	AT	AA
m1090294	AA	AA	TT	AA	AA	AA	AA	AA	AA	AA	AA	AA	AA	AA	AA	AA	AA	AA	AA	AA	AA	TT	AA	AA	AA	AA	AA	AT	AA	AA	AA	AA	AA	AT	AA	AA	AA	AT	TA	AA	AA	AA	AA	AT	AA	AA	AA	AA	AA
m991356	AA	AA	TT	AA	TA	AA	AA	AA	AA	AA	AA	AA	AA	AA	AA	AA	AA	AA	AA	AA	AA	TT	AA	AA	AA	AA	TT	AT	AT	TT	AA	TT	AA	AT	AA	AA	AT	AT	TA	AA	AA	AA	AA	AT	AA	AA	AA	AA	AA
m1269921	AA	AA	AA	AA	AA	AA	AA	AA	AT	AA	TA	AA	AA	AA	AA	AA	TT	AA	AA	AA	AA	AA	AA	AA	TT	AA	TA	TT	AT	TT	AA	TT	TA	AA	AA	AA	AA	AA	AA	AA	AA	TT	AA	AA	AA	AA	TT	AA	AA
m1073853	AA	AA	TT	AT	AA	AA	AT	TT	AA	AA	AT	AA	AA	AA	TT	AA	AA	AT	AA	AA	AA	AA	AA	TT	AA	AA	AA	AA	AA	TA	AA	AA	AT	AT	AA	AT	AT	TA	TA	AA	TT	AA	AA	AT	AA	AT	AA	TA	AA
m3222186	AA	TT	TT	TT	AT	TA	TA	TT	TA	TT	TA	TT	TT	TT	TT	TT	TT	TT	TT	TT	TA	TA	TT	AT	TT	TT	TT	TA	TT	TT	TA	TT	TT	TA	TT	TT	TT	AT	TT	TT	TA	TT	TT	TT	TT	TT	TT	TT	TT
m1082845	AT	TT	AA	TA	AA	AT	TA	AA	TT	TT	AA	TT	TT	TT	TT	TT	TT	AT	TT	TT	TT	TT	TT	AA	TT	TT	TT	AA	TT	AT	TT	TT	TT	AA	TT	TT	TA	AA	AT	TT	TA	TT	TT	TA	TT	TT	TT	AA	TT
m2255021	TT	AA	AA	AA	TT	AA	AT	AA	AT	AA	AT	AA	AA	AA	AA	AA	AA	AA	AA	AA	AA	AA	AA	TT	AA	AA	AA	AT	AA	AA	AA	AA	AA	AT	AA	AA	AA	TA	AA	AA	AA	AA	AA	AA	AA	AA	AA	AA	AA
m1084351	AA	TT	AA	TT	AA	TT	TA	AA	TA	TT	TA	TT	TT	TT	TT	TT	TT	AA	TT	TT	AT	TT	TT	AA	TA	TT	TT	AT	TT	AA	TT	TT	TT	AT	TT	TT	TA	AT	AT	TT	TA	TT	TT	TA	TT	TT	TT	AA	TT
m1116591	TT	AA	AA	AA	TT	AA	AT	AA	AT	AA	AT	AA	AA	AA	AA	AA	AA	AA	AA	AA	AT	AA	AA	TT	AA	AA	AA	AA	AA	AA	AA	AA	AA	AT	AA	AA	AA	TA	AA	AA	AA	AA	AA	AA	AA	AA	AA	AA	AA
m1128909	TA	AA	AA	AA	AA	AA	AA	AA	AA	AA	AA	AA	AA	AA	AA	AA	AA	AA	AA	AA	AA	AA	AA	AA	AA	AA	TT	AA	AA	AA	AA	TT	AA	AA	AA	AA	AA	AA	AA	AA	AA	AA	AA	AA	AA	AA	AA	AA	AA
m1138746	AA	AA	AA	AT	AA	AA	AA	AA	AT	AA	AA	AT	AA	AA	AA	AA	AA	AA	AA	AT	AA	AA	AA	AA	AA	AA	TT	AT	AT	TT	AA	TA	AA	TA	TA	TA	TT	AA	AA	AA	AA	TA	AA	AA	AA	AA	TT	TT	AT
m1031455	TA	AA	AA	AA	TT	AA	AA	AA	AT	AA	AA	AT	AT	AA	AA	AA	AA	AA	AT	AA	AA	AA	AA	TT	AA	AA	AA	AT	AA	AT	AA	AA	AA	AT	TT	TA	TA	AT	AA	AA	AA	TT	AA	AA	AA	AA	TT	AA	AT
m2261714	AT	TT	AA	TA	AA	AA	TT	AA	TA	TT	TA	TA	TT	TT	TT	TT	TT	AA	TT	TT	TT	TT	TT	AA	TT	TT	TT	AA	TT	AA	TT	AT	TT	AT	AA	AT	AT	TT	AA	TA	TA	AT	TT	TT	TT	TT	AA	AA	TT
m979642	TT	AA	AA	AA	AA	AA	AA	AA	AA	AA	AA	AT	AA	AA	AA	AA	AA	AA	AA	AA	AA	AA	AA	AA	AA	AA	TT	AA	AT	AA	AA	TT	AA	AA	AA	AA	AA	AA	AA	AA	AA	AA	AA	AA	AA	AA	AA	AA	AA
m1234705	TT	AA	AA	AA	AA	AA	AT	AA	AA	AA	AA	AT	AA	AA	AA	AA	AA	AA	AA	AA	AA	AA	AA	AA	AA	AA	TT	AA	TT	AA	AA	TA	AA	AA	AA	AA	AA	AA	AA	AA	AA	AA	AA	AA	AA	AA	AA	AA	AA
m1093542	TT	AA	AA	AA	AA	AA	AA	AA	AA	AA	AA	TA	AT	AA	AA	AA	AA	AA	AA	AA	AA	AA	AA	AA	AA	AA	TT	AA	AT	AA	AA	TA	AA	AA	AA	AA	TT	AA	AA	AA	AA	AA	AA	AA	AA	AA	AA	AA	AA
m1088506	TA	AA	AA	AA	AA	AA	AA	AA	AA	AA	AA	TT	AT	AA	AA	AA	AA	AA	AA	AA	AA	AA	AA	AA	AA	AA	AT	AA	AT	AA	AA	AA	AA	AA	AA	AA	TT	AA	AA	AA	AA	AA	AA	AA	AA	AA	AA	AA	AA
m100264139	TT	AA	TT	AT	TT	TT	AT	TT	TA	TA	AT	TT	TT	AA	AA	TT	AA	TA	TT	TT	AA	AA	AA	AA	AA	TT	AA	TT	AA	TT	AA	TA	AA	TT	TT	TT	TT	TT	TT	TT	TA	TT	TA	TT	AA	AT	TT	TA	AA
m4993217	TT	TT	TT	AT	TT	AA	AT	TT	AT	AA	AT	AA	AA	AA	AA	TT	AA	TA	AA	AA	TT	AA	AA	AA	TT	AA	AA	TT	AA	TT	AA	TA	AA	TT	TT	TA	TT	TT	TT	TT	AA	TT	AT	TT	AA	AA	TT	TT	AT
m100268852	AA	AA	AA	AT	TT	AA	AA	AA	AT	AA	AT	AT	AA	AA	AA	TT	AA	AA	AA	AA	AA	AA	AA	AT	AA	AA	AA	AA	AA	AT	AA	TT	AA	AT	TT	TA	TA	AA	AA	AA	AA	TT	AA	AA	AA	AA	TT	AA	AA
m1025414	AA	AA	AA	AT	TT	AA	AA	AA	AT	AA	AT	AT	AA	AA	AA	TT	AA	AA	AA	AA	AA	AA	AA	AT	AA	AA	AA	AA	AA	AT	AA	TT	AA	AT	TT	TA	TA	AA	AA	AA	AA	TT	AA	AA	AA	AA	TT	AA	AA
m3959602	TT	AA	AA	AT	AA	TA	AT	TT	TT	TT	AT	TT	TT	AA	AA	TT	AA	TT	TT	TT	TT	AA	AA	TT	TT	TT	TT	TT	TT	AA	TT	TT	AA	AT	TT	TT	TT	TT	AT	TT	AT	TT	TT	AA	AA	AA	AA	AA	AT
m16933423	TT	AA	AA	AT	AA	TT	AT	TT	TA	TT	AT	TT	TT	AA	AA	TT	AA	TT	TT	TT	TT	AA	AA	TT	TT	TT	TT	TT	TT	AA	TT	TA	AA	AT	TT	TA	TA	TT	AA	TT	AA	TT	TA	TA	AA	AA	AA	TT	AT
m1126398	TT	AA	AA	AT	AA	AA	AA	AA	AA	AA	AA	AA	AA	AA	AA	AA	AA	AA	AA	AA	AA	AA	AA	AA	AA	AA	AA	AA	AA	AA	AA	AA	AA	AA	AA	AT	TT	AA	AA	TA	AT	AA	AA	TT	AA	AA	AA	AA	AA
m1160461	TT	TT	AA	AA	AA	TT	AA	AA	AT	AA	AA	AA	AA	AA	AA	AA	AA	AA	AA	AA	TT	TT	AA	AA	TT	AA	AA	AA	AA	AA	TT	AA	AA	AA	AA	AT	AA	AA	AA	TA	AA	AA	AA	AA	AA	AA	AA	AA	AA
m1241094	AA	AA	AA	AA	AT	AA	AA	AA	AA	AA	AA	AA	AA	AA	TT	AA	AA	AA	AA	AA	AA	TT	AA	AA	AA	AA	AA	AA	AA	AA	AA	AA	AA	AA	AA	AA	AA	AA	AA	AA	AA	AA	AA	AA	AA	AA	AA	AA	AA
m1013466	TA	AA	AA	AT	AT	TA	AA	AA	AA	AA	AT	AA	AT	AA	AA	AA	AA	AA	AA	AA	AA	AA	AA	AA	AA	AA	AA	AA	AA	AA	AA	AA	AA	AA	AA	AT	TT	AA	AA	TA	AA	AA	AA	AT	AA	AA	AA	AA	AA
m1025474	TT	TT	AA	AA	AA	AA	AA	AA	AA	AA	AA	AA	AA	AA	AA	AA	AA	AA	AA	AA	AA	AA	AA	AA	AA	AA	AA	AA	AA	AA	AA	AA	AA	AA	AA	AT	AT	AA	AA	TT	AA	AA	AA	TT	AA	AA	AA	AA	AA
m100173946	TA	AT	TT	TT	TT	TT	TT	TT	TA	TT	TT	TT	TT	TT	TT	TT	TT	TT	TT	TT	TT	TT	TT	TT	TT	TT	TT	TT	TT	TT	TT	TT	TT	TT	TT	TA	TA	TT	TT	TA	TT	TT	TT	TT	TT	TT	TT	TT	TT
m1065170	AA	AA	AA	AA	AA	AA	AA	AA	AT	AA	AT	AT	AA	AA	AA	TT	AA	AA	AA	AA	AA	AA	AA	AA	AA	AA	AA	AA	AA	AA	AA	TT	AA	AA	AA	AA	TA	AA	AA	AA	AA	AA	AA	AA	AA	AA	AA	AA	AA
m1089644	AA	AA	AA	AT	TT	AA	AA	AA	AT	AA	AT	AT	AA	AA	AA	TT	AA	AA	AA	AA	AA	TT	AA	TA	AA	AA	AA	AA	AA	AT	AA	AA	AA	AT	TT	TA	AT	AA	AA	AA	AA	TT	AA	AA	AA	AA	TT	AA	AT
m100278885	AA	TT	TT	TA	TA	AA	TT	TT	TT	TT	TA	TT	TA	TT	TT	TT	TT	TT	TT	TT	TT	TT	TT	TT	TT	TT	TT	TT	TT	TT	TT	TT	TT	TT	TT	TA	AA	TT	TT	AA	TT	TT	TT	AA	TT	TT	TT	TT	TT
m987901	AA	AA	AA	AT	TT	AA	AT	AA	AT	AA	AT	AT	AA	AA	AA	TT	AA	AA	AA	AA	AA	AA	AA	TT	AA	AA	AA	AA	AA	AT	AA	TT	AA	AT	TT	TA	TA	AA	AA	AA	AA	TT	AA	AA	AA	AA	TT	AA	AT
m1372059	TT	AA	TT	AT	TT	TT	AT	TT	AT	TA	AT	TT	TT	AA	AA	TT	AA	TT	TT	TT	AA	TT	AA	TT	AA	TT	AT	TT	AA	TT	AA	TA	AA	TT	TT	TT	TT	TT	TT	TT	TA	TT	TA	TT	AT	AT	TT	TT	AA
m1082146	TT	AA	AA	AA	TA	AA	AT	TT	AA	TT	AT	TT	TT	AA	AA	AA	AA	TT	TT	TT	AA	AA	AA	AA	AA	TT	AA	TT	AA	TT	AA	TA	AA	AA	TT	TT	TT	TT	TT	TT	TA	TT	TT	TT	AA	AT	TT	TT	AA
m985275	AA	AA	TT	TT	TT	TT	TT	TT	TA	TA	TT	TT	TA	TT	TT	TT	TT	TT	TT	TT	TT	TT	TT	TT	TT	TT	TT	TT	TT	TT	TT	TT	TT	TT	TT	TA	TT	TA	TT	AT	TT	TT	TT	AT	TT	TT	TT	TT	TT
m1046611	AA	AA	AA	TT	AT	AA	TA	AA	AA	AA	AA	AA	AA	TT	TT	AA	TT	TT	AA	AA	AA	AA	TT	AA	AA	AA	AA	AA	AA	AA	AA	AT	TT	AA	AA	AA	AA	AA	AA	AA	AT	AA	AA	AA	TT	TA	AA	AA	TA
m1204762	TT	AA	AA	AA	AA	AT	AA	AA	AA	AA	AA	AA	AA	AA	AA	AA	AA	AA	AA	AA	AA	AA	AA	AA	AA	AA	AA	AA	AA	AA	AA	AA	AA	AA	AA	AT	TT	AA	AA	TA	AA	AA	AA	TT	AA	AA	AA	AA	AA
m2296076	AA	AA	TT	AA	TT	TT	AT	TT	AA	TA	AA	TT	TT	AA	AA	TT	AA	AA	TT	TT	AA	AA	AA	AA	AA	TA	AA	TT	AA	TT	AA	TT	AA	TT	AA	AA	TT	TT	TT	TT	TT	TT	TT	AA	AA	AT	AA	TT	AA
m4992432	TT	TT	AA	TA	TT	TT	TA	AA	TT	TT	AT	AT	AA	TT	TT	TT	TT	AA	AT	AA	AA	TT	TT	TT	AA	AA	TT	AA	TA	AT	AA	TT	TT	AT	TT	TA	TT	AT	AA	TA	AT	TT	AT	TA	TT	TA	TT	AA	TT
m2277481	TT	AA	TT	TT	AA	AA	TT	TT	TT	TT	TT	TT	TT	TT	TT	TT	TT	TT	TT	TT	AA	TT	TT	AA	AA	TT	AA	TT	AA	TT	AA	TT	TT	TT	TT	TT	TA	TA	TT	TT	TT	TT	TT	TT	TT	TT	TT	TT	TT
m1203845	AA	TT	AA	TT	AA	TT	TA	AA	TA	AT	TA	AA	AA	TT	TT	AA	TT	AA	AA	AA	AA	TT	TT	TT	TT	AA	TT	AA	TT	AA	TT	AT	TT	AA	AA	AA	AA	AA	AA	AA	AT	AA	AT	AA	TT	TT	AA	AT	TA
m2282280	TT	TT	TT	AT	TT	TT	AT	TT	AT	AA	AT	TT	TT	AA	AA	TT	AA	TT	TA	TT	AA	AA	AA	TT	AA	TT	AA	TT	AA	TT	AA	TA	AA	TT	TT	TT	TT	TT	TT	TT	TA	TT	TA	TT	AA	AA	TT	TA	AA
m1239119	AA	AA	AA	TT	AT	AA	TA	AA	AA	AT	AA	AA	AA	TT	TT	AA	TT	AA	AA	AA	AA	AA	TT	AA	AA	AA	AA	AA	AA	AA	AA	AA	TT	AA	AA	AA	AA	AA	AA	AA	AT	AA	AA	AA	TT	TT	AA	AA	TA
m4991771	TT	TT	TT	AT	TT	TT	AT	TT	AA	TT	AT	TT	TT	AA	AA	TT	AA	TT	TT	TT	TT	TT	AA	TT	TT	TA	TT	TT	TT	TT	TT	TA	AA	TT	TT	TT	TT	TT	TT	TT	TA	TT	TA	TT	AA	AT	TT	TT	AT
m981784	AA	AA	AA	TT	AA	AA	TA	AA	AA	TA	AT	AA	AA	TT	TT	AA	TT	TT	AA	AA	AA	AA	TT	AA	AA	AA	TT	AA	TA	AA	AA	AA	TT	AA	AA	AA	AA	AA	AA	AA	AT	AA	AT	AA	TT	TA	AA	AA	TA
m100265716	AA	AT	AA	AA	TT	AA	AA	TT	AA	AT	TA	AA	AA	AT	AA	AA	AA	AA	TT	AA	TT	AA	AA	AA	AA	TT	AA	AA	AA	AA	AA	AA	AA	AA	AA	AA	TT	AA	AA	AA	AA	TT	AA	AA	AA	AA	AA	AA	AA
m3034289	AA	AA	AA	TA	AA	AA	TA	AA	AA	TT	AT	AA	AA	TT	TT	AA	TT	TT	AA	AA	AA	AA	TT	AA	AA	AA	TT	AA	TA	AA	AA	AA	TT	AA	AA	AA	AA	AA	AA	AA	AT	AA	AT	AA	TT	TT	AA	AA	TA
m1025210	AA	AA	AT	AA	TA	TA	AA	TT	AT	AA	TA	AA	AT	AA	AA	AA	AA	AA	AA	AA	AA	AT	AA	AT	AA	AT	AA	AA	AA	AT	AA	AA	AA	AT	AA	AT	AA	AT	AT	AA	AT	AA	AA	AA	AA	AA	AA	AT	AA
m1074072	AA	TT	AA	TT	TT	AA	TA	AA	TT	AA	TA	AA	AA	TT	TT	AA	TT	TA	AA	AA	TA	TT	TT	AA	TT	AA	TT	AA	TT	AA	TT	AT	TT	AA	AA	AA	AA	AA	AA	AA	AT	AA	AA	AA	TT	TT	AA	AA	TA
m993154	AA	TT	TT	TA	TT	TT	AT	AA	TA	AT	TA	AA	AA	TT	TT	AA	TT	TA	AA	AA	AA	TT	TT	AA	AA	AA	AA	AA	AA	TT	AA	AT	TT	TA	AA	AT	AA	AT	TA	AA	AT	AA	AT	AT	TT	TA	TT	AA	TA
m2275761	TT	AA	TT	TT	TT	TT	TT	TT	TT	TA	TT	TT	TT	TT	TT	TT	TT	TT	TT	TT	AT	AA	TT	TT	AA	TT	TT	TT	TT	TT	AA	TT	TT	TT	TT	TT	TT	AT	TT	TT	TT	TT	TA	TT	TT	TT	TT	TT	TT
m1202294	AA	TT	AA	AA	AA	AA	AA	AA	AA	AA	AA	AA	AA	AA	AA	AA	AA	AA	AA	AA	TT	TT	AA	AA	TT	AA	AA	AA	AA	AA	TT	AA	AA	AA	AA	AA	AA	TA	AA	AA	AA	AA	AA	AA	AA	AA	AA	AA	AA
m1128142	AA	TT	AA	TA	AA	AA	TA	AA	AT	TA	AT	AA	AA	TT	TT	AA	TT	TA	AA	AA	TT	TT	TT	AA	TT	AA	TT	AT	TT	AA	TT	AT	TT	AA	AA	AA	AA	TA	AA	AA	AT	AA	AT	AA	TT	TA	AA	AA	TA
m1145691	AA	TT	AA	AA	AT	AT	TA	AA	TT	TT	AT	AA	AA	TT	TT	AA	TT	TA	AA	AA	TT	TT	TT	TT	TT	AA	TT	AA	TT	AA	TT	AT	TT	AA	AA	AA	AA	TA	AA	AA	TT	AA	TT	AA	TT	TT	AA	AA	TT
m997253	TT	TT	TT	TT	AA	TT	TA	TT	AT	TT	AT	TA	TT	TT	TT	AA	TT	TT	TT	TT	TT	AA	TT	AA	TT	TT	TT	TT	TT	TA	TT	AA	TT	TA	AA	TA	TA	TT	TT	TT	TT	AA	TT	TT	TT	TT	AA	TT	TA
m1702281	AA	TT	TT	TT	TT	AA	AT	AA	AT	AA	AT	AA	AA	TT	TT	AA	TT	AA	AA	AA	AA	TT	TT	AA	AA	AA	AA	AA	AA	TT	AA	AT	TT	TA	AA	AA	AA	AT	TA	AA	AT	AA	AA	AT	TT	TA	TT	AA	TA
m1116135	AA	TT	TT	TA	TT	TA	AT	AA	AT	AT	AT	AA	AA	TT	TT	AA	TT	AT	AA	AA	AA	TT	TT	AA	AA	AA	AA	AA	AA	TT	AA	AT	TT	TA	AA	AA	AT	AT	TA	AA	AT	AA	AT	AT	TT	TA	TT	AA	TA
m1107409	AA	TT	TT	TA	TT	AA	AT	AA	AT	AA	AA	AA	AA	TT	TT	AA	TT	AA	AT	AA	AT	TT	TT	AA	AA	AA	AA	AA	AA	TT	AA	AT	TT	TA	AA	AT	AA	AA	TT	AA	TT	AA	AT	AT	TT	TT	TT	TA	TA
m1194459	AA	TT	TT	TA	TT	TT	AT	AA	AT	AA	AT	AA	AA	TT	TT	AA	TT	AT	AA	AA	AA	TT	TT	AA	AA	AA	AA	AA	AA	TT	AA	AT	TT	TA	AA	AT	AT	AT	TA	AA	AT	AA	AT	AT	TT	TA	TT	AA	TA
m1084604	AA	TT	AA	TA	TT	AA	AT	AA	AA	AA	AA	AA	AA	TT	AA	AA	TT	TT	AA	AA	AA	TT	AA	AA	AA	AA	AA	AA	AA	AA	AA	AA	TT	AA	AA	AA	AA	AA	AA	AA	TT	AA	AA	AA	TT	AA	AA	AA	TT
m3961246	AA	TT	TT	AA	TA	AA	AT	AA	AT	AA	AT	AA	AA	TT	TT	AA	TT	AA	AA	AA	AA	TT	TT	AA	AA	AA	AA	AA	AA	TT	AA	AA	TT	TA	AA	AT	AA	AA	TA	AA	AA	AA	AA	AT	TT	TT	TT	TA	AA
m1089235	AA	AA	TT	AA	TT	AA	AA	AA	AA	AT	AT	AA	AA	TT	TT	AA	TT	AA	AA	AA	AT	AA	TT	AA	AA	AA	AA	AT	AA	TT	AT	AA	TT	TA	AA	AT	AT	AT	TA	AA	AA	AA	AA	AT	TT	TT	TT	TA	AA
m989128	TT	AA	AA	AT	AA	TT	TA	TT	TA	TT	TA	AA	AA	AA	TA	TT	AA	AA	AA	AA	TT	AA	TT	TT	TT	AA	TT	TA	TT	AA	AT	TT	AA	AT	TT	TA	TA	AA	AT	TT	AT	TT	TA	TT	AA	AA	AT	AT	AT
m100279207	AA	TT	AA	AA	TT	AT	AT	AA	AA	AA	AA	AA	AA	TT	AA	AA	TT	AT	AA	AA	AA	TT	AA	AA	AA	AA	AA	AA	AA	AA	AA	AA	TT	AA	AA	AA	AA	AA	AA	AA	AA	AA	AA	AA	TT	AA	AA	AA	AA
m1073246	TA	AA	TT	AT	AA	AA	TA	TT	TT	TT	TA	TT	TT	AA	TA	TT	AA	TA	TT	TT	TT	AA	TT	TT	TT	TT	TT	TT	TT	TT	TT	TA	AA	TT	TT	TT	TT	TT	TT	TT	AT	TT	TA	TT	AA	TA	TA	TT	AT
m3064816	AA	TT	TT	TA	TT	AA	AT	AA	AT	AA	AT	AA	AA	TT	TT	AA	TT	AT	AA	AA	AT	TT	TT	AA	AA	AA	AA	AA	AA	TT	AA	AA	TT	TA	AA	AA	AT	AA	TA	AA	TT	AA	AT	AT	TT	TT	TT	TA	TA
m1092849	AA	TT	AA	TT	AA	AA	AT	AA	AA	AA	AA	AA	AA	TT	AA	AA	TT	AT	AA	AA	AA	TT	AA	AA	AA	AA	AA	AA	AA	AA	AA	AA	TT	AA	AA	AA	AA	AT	AA	AA	TT	AA	AA	AA	TT	AA	AA	AA	TA
m1133449	AA	AA	TT	AA	AA	AA	TT	AA	AA	TT	AT	AA	AA	AA	AA	AA	AA	TT	AA	AA	AA	AA	AA	AA	AA	AA	AA	AA	AA	TT	AA	AA	AA	TA	AA	AA	AA	TT	TT	AA	AA	AA	AA	AT	AA	TA	AA	TT	AA
m1074583	AA	TT	AA	TA	TT	AA	AT	AA	AA	AA	AA	AA	AA	TT	AA	AA	TT	AT	AA	AA	AA	TT	AA	AA	AA	AA	AA	AA	AA	AA	AA	AT	TT	AA	AA	AA	AA	AA	AA	AA	AA	AA	AA	AA	TT	AA	AA	AA	TT
m2261898	AA	AA	TT	AA	TT	AT	AA	TT	TT	TA	AT	AA	AA	AA	AA	AA	AA	TT	AA	AA	AA	TT	AA	TT	AA	AA	AA	TT	AA	TT	AA	AA	AA	TA	AA	AA	AT	TT	TA	TA	AA	AT	AT	TT	AA	TA	AA	TT	AA
m995498	AA	AA	TT	AA	AA	AT	AA	AA	TT	TA	AT	AA	AA	AA	AA	AA	AA	AA	AA	AA	AA	TT	AA	AA	AA	AA	AA	AT	AA	TT	AA	AA	AA	TA	AA	AT	TT	AT	TA	AA	AA	AA	AT	AT	AA	TA	AA	TA	AA
m1049178	TT	TT	AA	TT	AT	AA	TT	TT	AA	TA	TA	TT	TT	TT	AT	AA	TT	AT	TA	TT	TT	AA	TT	AA	TT	TA	AA	AT	AT	AA	TT	TA	TT	AA	TT	TA	TA	AA	AT	AT	TT	TT	TT	AA	TT	TT	TA	AT	TT
m1398951	AA	AA	TT	AA	AA	AA	AA	AA	AT	TA	AT	AA	AT	AA	AA	AA	AA	AA	AA	AA	AA	AA	AA	AA	AA	AA	AA	AA	AA	TT	AA	AA	AA	TA	AA	AA	AA	AT	TA	AA	AA	AA	AA	AT	AA	TA	AA	TA	AA
m1039347	AA	AA	AA	AA	TA	AA	AA	AT	AT	TA	AT	AA	AA	AA	AA	AA	AA	AA	AA	AA	AA	AA	AA	AA	AA	AA	AA	AA	AA	AA	AT	AA	AA	AA	AA	AA	AA	AA	AA	AA	AA	AA	AA	AA	AA	TT	AA	AA	AT
m1003763	AA	AA	AA	AA	TT	AA	AA	AA	AT	TA	TT	AA	AA	AA	AA	AA	AA	AA	AA	AA	AA	AA	AA	AA	AA	AA	AA	AA	AA	AA	AT	AA	AA	AT	AA	AA	AA	AA	AA	AA	AA	AA	AA	AA	AA	TA	AA	AA	AT
m1104043	AA	AA	AA	AA	TT	AA	AA	AA	AT	TA	AA	AA	AA	AA	AA	AA	AA	AA	AA	AA	AA	AA	AA	AA	AA	AA	AA	AA	AA	AA	AT	AA	AA	AA	AA	AA	AA	AA	AA	AA	AA	AA	AA	AA	AA	TA	AA	AA	AT
m5325491	AA	TT	AA	TT	AA	AT	TA	AA	AT	AA	AT	AT	TA	TT	TT	TT	TA	AA	AA	AA	AA	TT	TT	AA	AA	TT	TT	AA	TA	AA	TA	TT	TT	AT	TT	AT	AA	AT	AT	AA	AA	TT	TT	AA	TT	TT	TT	AA	TT
m5577215	AT	TT	AA	TA	AA	AA	TA	AA	AT	AA	AT	AT	TT	TT	TT	TT	TT	AT	AA	AA	AA	TT	TT	AA	AA	TT	TT	AA	TA	AA	TA	TT	TT	AT	TT	AA	AA	AA	AA	AA	AA	TT	TT	AA	TT	TT	TT	AA	TT
m1070651	AA	AA	AA	AA	TT	AA	AA	AA	AT	TA	AT	AA	AA	AA	AA	AA	AA	AA	AA	AA	AA	AA	AA	AA	AA	AA	AA	AA	AA	AA	AT	AA	AA	AA	AA	AA	AA	AA	AA	AA	AA	AA	AA	AA	AA	TA	AA	AA	AT
m1220910	AA	AA	AA	AA	TT	AA	AA	AA	AT	TA	AA	AA	AA	AA	AA	AA	AA	AA	AA	AA	AA	AA	AA	AA	AA	AA	AA	AA	AA	AA	AT	AA	AA	AA	AA	AA	AA	AA	AA	AA	AA	AA	AA	AA	AA	TT	AA	AA	AT
m1102680	AA	AA	AA	AA	AA	AA	AA	AA	AT	AA	AA	AA	AA	AA	TT	TT	AA	AA	AA	AA	AA	AA	AA	AA	AA	AA	AA	AA	AA	AA	AA	TA	AA	AA	AA	AA	AA	AA	AA	AA	AA	AA	AA	AA	AA	AA	AA	AA	AA
m1092494	AA	AA	AA	AA	AA	AA	AA	AA	AT	AA	AA	AA	AA	AA	TT	TT	AA	AA	AA	AA	AA	AA	AA	AA	AA	AA	AA	AA	AA	AA	AA	TT	AA	AA	AA	AA	AA	AA	AA	AA	AA	AA	AA	AA	AA	AA	AT	AA	AA
m1070230	AA	AA	AA	AA	AA	AA	AA	AA	AT	TA	AT	AA	AA	AA	AA	AA	AA	AA	AA	AA	AA	AA	AA	AA	AA	AA	AA	AA	AA	AA	AT	AA	AA	AA	AA	AA	AA	AA	AA	AA	AA	AA	AA	AA	AA	TA	AA	AA	AT
m997641	TT	AA	AA	TA	AA	AA	TA	AA	AA	AT	TA	TA	AA	TT	AT	AA	TT	AA	AA	AA	AA	AA	TT	AA	AA	AA	TT	TT	AA	AA	AA	AA	TA	AA	AA	AA	AT	AA	AA	AT	TA	AA	TT	AA	TA	AA	TA	AT	TA
m1115802	AA	AA	AA	AA	TT	AA	AA	AA	AT	TA	AT	AA	AA	AA	AA	AA	AA	AA	AA	AA	AA	AA	AA	AA	AA	AA	AA	AA	AA	AA	AT	AA	AA	AA	AA	AA	AA	AA	AA	AA	AA	AA	AA	AA	AA	TT	AA	AA	AT
m5324618	AA	TT	TT	AT	TT	AA	AA	TT	TT	TA	AT	AA	TT	AA	TT	TT	AA	TT	TT	TT	TT	TT	AA	TT	TT	TA	AA	TT	TT	TT	TT	TT	AA	TA	TT	TT	TT	TT	TT	TT	TT	TT	TT	TT	AA	TT	AT	TA	AA
m1028645	TT	AA	AA	TA	AA	TT	TA	AA	AA	AA	TA	TT	AA	TT	AA	AA	TT	AA	AA	AA	AA	TT	TT	AA	AA	AT	TT	AA	AA	AA	AA	AT	TT	AA	AA	AA	AA	AA	AA	AA	AA	AA	AA	AA	TT	AA	TA	AT	TA
m1006425	TT	TT	AA	TT	AA	TT	TA	TT	AA	AT	AA	TT	TT	TT	AA	AA	TT	AA	TA	TT	TT	TT	TT	TT	TT	TT	TT	AA	AA	AA	TA	AA	TA	AA	TT	TT	AA	AA	AA	TA	AA	TT	AA	TA	TA	AA	TA	AA	AA
m1001275	TT	AA	AA	AA	TT	AA	AT	AA	AA	AA	AA	AA	AA	AA	TT	AA	AA	AA	AA	AA	AT	AA	AA	AA	TT	AT	AA	AA	AT	AA	AT	TA	AA	AA	AA	AA	AA	AT	AA	AT	AA	AA	AA	AA	AT	AA	AA	AT	AA
m1117388	AA	AA	AA	AA	AA	AT	AA	AA	AA	AA	AA	AA	AA	AA	TT	AA	AA	AA	AA	AA	AA	AA	AA	AA	AA	AA	AA	AA	AA	AA	AA	AA	AA	AA	AA	AA	AA	AA	AA	AT	AA	AA	AA	AA	AA	AA	AA	AA	AA
m1213119	AA	TT	TT	TA	AA	TT	TA	AA	TA	TA	TA	AT	AA	TT	TT	TT	TT	TA	AA	AA	AT	TT	TT	AA	AA	AA	TA	AA	AA	TT	AA	AA	TA	TT	AA	AT	TT	TA	TA	AT	AA	AA	AA	AT	TT	TA	TT	AA	TT
m2255090	AA	AA	TT	AA	TT	AA	AA	AA	TT	TA	AT	AA	AA	AA	TT	TT	AA	TA	AA	AA	AA	AA	AA	AA	AA	AA	AA	TT	TA	TT	AT	TT	AT	TT	AA	AT	TA	TT	TT	AT	TT	AA	TT	AT	AT	TT	AT	TA	AA
m992939	AA	AA	AA	AA	AA	TA	AT	AA	AA	AA	AT	AA	AA	AA	TT	AA	AA	AA	AA	AA	AA	AA	AA	AA	AA	AA	AA	AA	AA	AT	AA	AA	AA	AA	AA	AA	AA	AA	AA	AT	AA	AA	AA	AA	TT	AA	AA	AA	AA
m1006214	AA	AA	AA	AA	AA	TT	AA	AA	AA	AA	AA	AA	AA	AA	TT	AA	AA	AA	AA	AA	AA	AA	AA	AA	AA	AA	AA	AA	AA	AA	AA	AA	AA	AA	AA	AA	AA	AA	AA	AT	AA	AA	AA	AA	AT	AA	AA	AA	AA
m1008759	TT	AA	TT	AT	TT	TT	AT	AA	AT	AT	AT	TT	AT	AA	TT	AA	AA	AA	AA	AA	TT	AA	AA	TT	TT	AT	AT	TT	AT	TT	TT	TA	AA	TT	TT	TA	TT	AT	TT	TT	AA	TT	TT	TT	AA	AA	AA	AT	AA
m2282096	TT	AA	TT	AT	TT	TT	AT	AA	AT	AA	AT	TT	AA	AA	TT	AA	AA	AA	AA	AA	TT	AA	AA	TT	TA	AT	AA	TT	AT	TT	TT	TT	AA	TT	TT	TA	TA	AT	TT	TT	AA	TT	TT	TT	AT	AA	AT	AT	AA
m1019860	TT	AA	TT	AA	TT	TT	AA	AA	AT	AA	AT	TT	AA	AA	TT	AA	AT	AT	AA	AA	TT	AA	AA	TT	TT	AT	AA	TT	AT	TT	TT	TA	AA	TT	TT	TA	TT	AA	TT	TT	AT	TT	TT	TT	AT	AA	AA	AT	AA
m5360580	TT	TT	AA	TA	TT	TT	TT	TT	TT	TT	TT	TT	TT	TT	TT	AA	TT	TT	TT	TT	TT	TT	TT	TT	AA	AA	AA	TT	AT	TT	TT	TT	TT	AA	TT	TA	AT	TT	AA	TT	TT	TT	TT	TA	TT	TT	TT	TT	TT
m1255401	AA	TT	AA	AA	TT	TT	AA	TT	AA	AA	AA	AA	AA	AA	AA	AA	AA	AA	AA	AA	AT	AA	AA	AA	AA	AA	AA	TT	AT	AA	TT	AA	AA	AA	AA	AA	AA	AA	AA	AA	AA	AA	AA	AA	AA	AA	AA	AA	AA
m979065	TT	AA	TT	TT	AA	AT	TT	AA	TA	TT	TA	TT	TT	TT	TT	TT	TT	TT	TT	TT	TA	TT	TT	TT	TT	TA	TT	AA	TA	TT	AA	TT	TT	TT	TT	TT	TA	TT	TT	TT	TT	TT	TT	TT	TT	TT	TT	AT	TT
m3534391	TT	TT	TT	TT	AA	TT	TT	TT	TT	TT	TT	TT	TT	TT	TT	TT	TT	TT	TT	TT	TT	TT	TT	TT	TT	TT	TT	TT	TT	TT	TT	TT	TT	TT	TT	TT	TT	TT	TT	TT	TT	TT	TT	TT	TT	TT	TT	TT	TT
m1224428	AA	AA	AA	AA	TT	AA	AA	AA	AA	AA	AA	AA	TT	AA	AA	AA	AA	AA	TT	TT	AA	AA	AA	AA	AA	AA	AA	AA	AA	AA	AA	AA	AA	AA	AA	AA	AA	AA	TT	AA	TT	AA	TT	AA	AA	AA	AA	AA	AA
m1001748	AA	AA	AA	AA	AA	AA	AA	AA	TT	AA	AA	AA	AA	AA	AA	AA	AA	TA	TT	TT	AA	AA	AA	AA	TT	AA	TT	TT	TA	AA	TT	TT	AA	AA	AA	AA	AA	AA	AA	AT	AA	AA	TT	AA	AA	AA	AA	AT	AA
m2257142	AA	AA	AA	AT	TT	AA	AA	AA	TA	AA	AA	AA	AA	AA	AA	AA	AA	TT	TT	TT	AT	AA	AA	AA	TT	AA	TT	TT	TA	AA	TT	TT	AA	AA	AA	AA	AA	AA	AA	AT	AA	AA	TT	AA	AA	AT	AA	AT	AA
m1167183	AA	AA	AA	AA	AA	AA	AA	AA	AT	AA	AA	AA	AA	AA	AA	AA	AA	AA	TT	AA	AA	AA	AA	AA	TT	AA	TT	TT	AT	AA	AA	TA	AA	AA	AA	AA	AA	AT	AA	AT	AA	TT	TT	AA	AA	AA	AT	AA	AA
m1229456	AA	AA	AA	AA	AA	AA	AA	AA	AT	AA	AA	AA	AA	AA	AA	AA	AA	AA	AA	AA	AA	AA	AA	AA	TT	AA	TT	TT	AT	AA	TT	TA	AA	AA	AA	AT	AA	AA	AT	AA	AA	TT	TT	AA	AA	AA	AA	AT	AA
m100173949	AA	AA	AA	AA	TT	AA	AA	AA	AA	AA	AA	AA	AA	AA	AA	AA	AA	AA	TT	TT	AA	AA	AA	AA	AA	AA	TT	AA	AA	AA	AA	TT	AA	AA	AA	AA	AA	AA	AA	AA	TT	AA	AA	AA	AA	AA	AA	AA	AA
m997333	TT	TT	TT	TT	AA	TT	TT	TT	TA	TT	TT	TT	TT	TT	TT	TT	TT	TT	AA	AA	TT	TT	TT	TT	AA	TT	AA	AA	TA	TT	TT	AA	TT	TT	TT	TA	TT	TT	TA	TT	TT	TT	AA	TT	TT	TT	TT	TT	TT
m4989224	AA	AA	TT	AT	AA	TT	AT	AA	AT	AA	AT	AA	AA	AT	TT	AA	AA	TT	AA	AA	AA	AA	AA	AA	TT	TT	TT	AA	TT	AA	TT	AA	AA	TT	AA	AT	TT	AT	TT	AA	AT	AA	AA	AT	AA	AA	AA	AA	AA
m4991096	AA	AA	TT	AA	AA	AA	AT	AA	AA	AA	AT	TA	AA	AA	AA	TA	AA	AA	AA	AA	AA	TT	AA	AA	AA	AT	AA	AA	AA	AA	AA	AA	TA	TA	AT	AT	TT	TT	TT	AA	TT	AA	AA	TT	AA	AT	AA	AA	AA
m1229978	TT	TT	AA	TA	TT	TT	TA	TT	TT	TT	TT	AA	TT	TT	TT	AA	TT	TT	TT	TT	TT	AA	TT	TT	TT	TA	TT	TT	TT	TT	TT	TT	AT	AA	TA	TT	AT	AA	AT	TT	AA	TT	TT	AA	TT	TT	TT	TT	TT
m100240419	AA	AA	TT	AA	AA	AA	AA	AA	AA	AA	AA	TT	AA	AA	AA	TT	AA	AA	AA	AA	AA	TT	AA	AA	AA	AA	AA	AA	AA	AA	AA	AA	TA	TT	AA	AA	AA	AA	AA	AA	TT	AA	AA	TT	AA	AA	AA	AA	AA
m1094702	AA	AA	TT	AT	AA	AA	AT	AA	AA	AA	AT	TA	AT	AA	AA	TT	AA	AA	AA	AA	AA	TT	AA	AA	AA	AT	AA	AA	AA	AA	AA	AA	TT	TA	AT	AT	TA	TA	TA	AA	TA	AA	AA	TT	AA	AT	AA	AA	AA
m1164940	AA	AA	TT	AT	AA	AA	AA	AA	AA	AA	AA	TA	AA	AA	AA	TT	AA	AA	TT	AA	AA	TT	AA	AA	TT	AT	AA	AA	AA	AA	AA	AA	TA	TA	AT	AT	TA	TT	TA	AA	TA	AA	AA	TT	AA	AT	AA	AA	AA
m1238205	TT	TT	TT	TT	TT	TT	TT	TT	TT	TT	TT	TT	AA	TT	TT	TT	TT	AA	TT	TT	AA	TT	TT	TT	TT	TA	TT	AA	AT	TT	TT	TT	TA	TT	TT	TA	TT	TT	TA	TA	TA	AT	AA	TT	TT	TT	TT	AT	TT
m1229379	TT	AA	AA	AT	AA	AA	TT	AA	AA	AA	AT	TT	AA	TA	AA	AA	AA	AA	AA	AA	AA	AA	AA	TT	AA	AT	AA	AA	AA	AA	AA	AA	AA	AA	AA	AA	AA	AA	AA	TT	AA	AA	AA	AA	AA	AA	AA	AA	AA
m100218378	AA	AA	AA	AT	TT	TT	AT	AA	AA	AA	AA	TT	TT	AA	AA	AA	AA	AA	TT	AA	AA	AA	AA	AA	AA	TT	AA	TT	AA	AA	AT	AA	AA	AA	AA	AA	AT	TT	AA	AA	TT	AA	AA	AA	AA	AA	AA	TT	AA
m994221	TT	TT	TT	TT	TT	TT	TT	TT	TT	TT	TT	TT	TT	TT	TT	TT	TT	TT	TT	TT	TT	AA	TT	TT	AA	TT	TT	TT	TT	TT	AA	TT	TA	TT	TT	TT	TT	AT	TT	TT	TA	TT	TT	TA	TT	TA	TT	TT	TT
m3027854	AA	AA	TT	TA	AA	AT	TA	AA	TA	TT	TA	TT	TT	AT	TT	TT	TA	AA	AA	AA	TT	AA	AA	TT	AA	AT	AA	TT	TA	TT	AA	TA	AA	TA	TA	TT	TA	TT	TT	TA	TT	AA	TT	TT	TT	TT	TT	TA	TT
m4329553	TT	TT	AA	AA	TT	AA	AA	TT	AA	AA	AA	AA	AA	AA	AA	AA	AA	TT	TT	TT	AA	AA	AA	AA	AA	AA	TT	AA	AA	AA	TT	TT	AA	AA	AA	AA	AA	TT	AA	AA	TT	AA	AA	AA	AA	AA	AA	AA	AA
m2282553	AA	AA	AA	AA	TT	AA	AT	TT	AA	AA	AT	AA	AA	AA	AA	AA	AA	AA	TT	TT	AA	TT	AA	AA	TT	AA	AA	AA	AA	AA	TT	AA	AA	AA	AA	AA	AA	TA	AA	AA	AT	AA	AA	AT	AT	AA	AA	AA	AA
m1092155	AA	AA	AA	AT	AA	AA	AA	AA	AT	AT	AA	AA	AA	AA	AA	AA	AA	TT	AA	AA	TT	AA	AA	AA	AA	AA	TT	AA	TA	AA	AA	AA	AA	AA	AA	TT	AA	AA	AA	AA	AA	AA	TA	AA	AA	AA	AA	AA	AA
m2261333	AA	AA	TT	TA	TT	TT	AT	AA	TA	TT	TA	TT	TT	AT	AA	TT	AT	AT	AA	TT	AT	TT	TT	TT	TT	TT	AT	AA	AT	TT	AA	TA	AT	TT	TT	TT	TT	TT	TT	AA	AT	TT	AA	TT	AA	AA	AA	AA	AT
m100269499	AA	AA	AA	AT	AA	AA	AA	AA	AA	AA	AA	AA	AA	TA	AA	AA	AT	AA	AA	AA	AA	AA	AA	AA	AA	AA	AA	AA	AA	AA	AA	AA	TA	AA	AT	AA	AA	AA	AA	AA	AA	AT	AA	AA	AA	AA	AA	AA	AA
m991507	TT	TT	TT	TT	TT	TT	TT	TT	TT	TT	TT	TT	TT	TT	TT	TT	TT	TT	TT	TT	TT	AA	TT	TT	AA	TT	TT	TT	TT	TT	AA	TT	TT	TT	TT	TT	TT	AT	TT	TT	TT	TT	TT	TA	TT	TA	TT	TT	TT
m1114040	AA	AA	TT	TA	AT	AT	TA	AA	TA	TT	TA	TT	TT	AT	TT	TA	TT	AA	AA	AA	TT	AA	AA	TT	AA	AT	AA	TT	TA	TT	AA	TA	AA	TA	TA	TT	TT	TT	TT	TA	AT	AA	TT	TT	TT	TT	TT	TA	TT
m100269498	TT	TT	TT	TA	TT	TT	TA	TT	TT	TT	TT	TT	TT	AA	TT	TT	TA	TT	TT	TT	TT	TT	TT	TT	TT	TT	TT	TT	TT	TT	TT	TT	AA	TT	TA	TT	TT	TT	TT	TT	TT	TA	TT	TT	TT	TT	TT	TT	TT
m1107850	AA	AA	AA	AA	TT	TT	AA	AA	AT	AA	AT	AA	AA	AA	AA	AA	AA	AA	TT	TT	AA	AA	AA	AA	AA	AA	AA	AA	AA	AA	AA	AA	AA	AA	AA	AA	AA	AA	AA	AA	AA	AA	AA	AA	AA	AA	AA	AA	AA
m1105462	AA	AA	AA	AT	AA	AA	AA	AA	AA	AA	AA	AA	TT	AA	AA	AA	AA	TT	AA	AA	TT	AA	AA	AA	AA	AA	TT	TT	TT	AA	AA	AT	AA	AA	AA	AT	AA	AA	AT	TA	AT	AA	TT	AA	AA	AA	AA	AA	AA
m1042129	AA	AA	AA	AA	TT	AA	TT	TT	AT	AA	AT	AA	AA	TT	TT	AA	TT	TT	TT	AA	AA	TT	TT	AA	AA	AT	TT	AA	AA	TT	AT	AA	TT	AA	AA	TA	AA	TA	AA	AA	TA	AA	AA	TT	TT	AA	TT	AA	AA
m23884479	AA	AA	TT	TT	AA	AA	AA	AA	AA	AA	AA	AA	AA	AA	AA	AA	AA	AA	TT	AA	AA	TT	AA	AA	AA	AA	AA	AA	AA	AA	AA	AA	AA	AT	AA	AT	AA	TT	AT	AA	AA	AA	TT	AT	AA	AA	AA	AA	AA
m985572	AA	TT	AA	AT	TT	TA	AT	TT	AT	AA	AT	AA	AA	TA	AA	AA	AT	TT	TT	TT	AA	TT	TT	AA	TT	AT	TT	AA	AA	AA	TT	AA	TA	AT	AT	AA	AA	TT	AA	AT	TT	TT	AA	AT	AA	AA	AA	AA	AA
m100256361	TT	AA	TT	TA	AA	AA	TA	AA	TA	TT	TA	TT	TT	AT	TT	TT	TA	AA	AA	AA	TT	AA	AA	TT	AA	TA	AA	TT	TT	TT	AA	TT	AT	TA	TA	TT	TT	AA	TT	TA	AA	AA	TT	TA	TT	TT	TT	TT	TT
m100256362	TT	TT	AA	AA	TT	TT	AA	TT	AT	AA	AA	AA	AA	AA	AA	AT	AA	TT	TT	TT	AA	TT	TT	AA	TT	AA	TT	AA	AT	AA	TT	AT	AA	AA	AA	AA	AA	TT	AA	AA	TT	TT	AA	AA	AA	AA	AA	AT	AA
m1080552	TT	TT	TT	TA	TT	TT	TA	TT	TT	TT	TT	TT	TT	AA	TT	TT	TA	TT	TT	TT	TT	TT	TT	TT	TT	TT	TT	TT	TT	TT	TT	TT	AA	TT	TA	TT	TT	TT	TT	TT	TT	TA	TT	TT	TT	TT	TT	TT	TT
m3027572	TT	AA	TT	TA	AA	AA	TA	AA	TA	TA	TA	TT	TT	AA	TT	TT	TA	AA	AA	AA	TT	TT	AA	TT	TT	TA	TA	TT	TT	TT	TT	TT	AA	TA	TT	TT	TT	TT	TT	TA	TT	AA	TT	TT	TT	TT	TT	TA	TT
m1093171	AA	AA	AA	AA	AA	AA	AA	AA	AA	AA	AA	AA	AA	AA	AA	AA	AA	TT	AA	AA	AA	TT	AA	AA	TT	AA	AA	AA	AA	AA	TT	AA	AA	AA	AA	AA	AA	TT	AA	AA	AA	AA	AA	AT	AA	AA	AA	AA	AA
m1154485	AA	TT	AA	AA	TT	TT	AA	TT	AT	AA	TT	AA	AA	AA	AA	AA	AA	TT	TT	TT	AA	TT	TT	AA	TT	AA	TT	AA	AA	AA	TT	AA	AA	AA	AA	AA	AA	TT	AT	AA	TT	TT	AT	AA	AA	AA	AA	AT	AA
m3025265	AA	AA	AA	AA	TT	AA	AA	TT	AA	AT	AT	AA	AA	AA	AA	AA	AA	AA	TT	TT	AA	TT	AA	AA	TT	AA	AA	AA	AA	AA	TT	AA	AA	AA	AA	AA	AA	AT	AA	AA	TT	AA	AA	AT	AA	AT	AA	AA	AA
m1216307	AT	AA	AA	AA	AA	AA	AA	AA	AA	AA	AA	AA	AA	AA	AA	TT	AA	TT	AA	AA	AA	AA	AA	AA	AA	AA	AA	AA	AA	AA	AA	AA	AA	AA	AA	AA	AA	AA	AA	AA	AA	AA	AA	AA	AA	AA	AA	AA	AA
m3021779	TT	AA	TT	TA	AA	AA	TA	AA	TA	TA	TA	TT	TT	AT	TT	TT	TA	AA	AA	AA	TT	TT	AA	TT	TT	TA	AA	TT	TT	AA	TT	TT	AA	TA	AA	TA	TT	TT	TT	TA	TT	AA	TT	TT	TT	TT	TT	TA	TT
m4990735	AA	AA	TT	TA	AA	AA	TA	AA	TA	TT	TA	TT	TT	AT	TT	TT	TA	AA	AA	AA	TT	TT	AA	TT	TT	TA	AA	TT	TA	TT	AA	TA	AT	TA	TA	TT	TT	AA	TT	TA	AA	AA	TT	TT	TT	TT	TT	TA	TT
m3028885	AA	AA	TT	TT	AA	AA	TA	AA	TT	TT	TT	TT	TT	AA	TT	TT	TA	AA	AA	AA	TT	AA	AA	TT	AA	TT	AA	TT	TT	TT	AA	TT	TT	TT	TT	TT	TT	TT	TT	TT	AA	AA	TT	TT	TT	TT	TT	TT	TT
m100255824	AA	AA	AA	TT	TT	TT	AA	TT	AA	TT	AA	TA	AA	TT	AA	AA	AA	TT	TT	AA	TT	AA	AA	AA	AA	TT	TT	TT	TT	TT	AA	TT	TT	AA	TT	TT	TT	TT	TT	AA	AA	TT	TT	TT	TT	AA	AA	TT	TT
m2256243	AA	AA	AA	AA	AA	AA	AA	AA	AA	AA	AA	AA	AA	AA	AA	AA	AA	AA	AA	AA	AA	TT	AA	AA	TA	AA	AA	AA	AA	AA	AA	AA	AA	AA	AA	AA	AA	AT	AA	AA	AA	AA	AT	AT	AA	AA	AA	AA	AA
m3954691	AT	TT	TT	TT	AA	AA	AA	AA	AA	TA	TA	AA	TT	TT	AA	TA	AA	AA	AA	AA	TA	TT	TT	AA	TT	TT	AA	TT	TA	TT	TT	AA	AT	TT	TT	TT	TT	AA	TT	TA	AA	TT	TT	TT	AA	AA	AA	TT	TA
m3954213	TA	AA	AA	AA	TA	AA	AA	TT	AT	AA	AA	AA	AA	AA	AA	AT	AA	TA	TT	TT	AA	AA	AA	AA	AA	AA	TT	AA	AT	AA	AA	TT	AA	AA	AA	AA	AT	AA	AA	AA	TA	AA	AA	AA	AA	AA	AA	AA	AA
m980670	TT	AA	AA	AA	AA	AA	AA	AA	AT	AA	AA	AA	AA	AA	AA	AT	AA	TT	AA	AA	AA	AA	AA	AA	AA	AA	TT	AA	AT	AA	AA	AA	TT	AA	AA	AA	AA	AT	AA	AA	TT	AA	AA	AA	AA	AA	AA	AA	AA
m3934975	AA	TT	AA	AA	AA	AA	AA	AA	AA	AA	TA	AA	AA	AA	AA	AA	AA	AA	AA	AA	AA	AA	AA	TT	TT	AA	AA	AA	AA	AA	AA	AA	AA	AA	AA	AA	AA	AA	AA	AA	AA	AA	AA	TA	AT	TA	AA	AA	AA
m1203942	AA	TT	AA	AA	AA	AA	AT	AA	TT	AT	TA	AT	AA	AA	AA	AA	AA	TT	AA	AA	AA	AA	AA	TT	TT	AA	AA	AA	AA	AA	AA	AA	AA	AA	AA	AA	AA	AA	AA	AA	AA	AA	AA	TT	TT	TT	AA	AA	AA
m100208716	AA	TT	AA	AA	AA	AA	AA	AA	AA	AA	TA	AA	AA	AA	AA	AA	AA	AA	AA	AA	AA	AA	AA	TT	TT	AA	AA	AA	AA	AA	AA	AA	AA	AA	AA	AA	AA	AA	AA	AA	AA	AA	AA	TA	AT	TA	AA	AA	AA
m1048608	AA	AA	AA	AA	AA	AA	AA	AA	AA	AA	AA	AA	AT	AA	AA	AA	AA	AA	AA	AA	AA	AA	TT	AA	AA	AA	AA	AA	AA	AA	AA	AA	AA	AT	TT	AT	AA	AA	AA	AA	AA	AA	AA	AT	AA	AA	AA	AA	AA
m990968	AA	TT	AA	AT	TT	TA	AT	TT	AT	AA	AT	AA	AA	TA	AA	AA	AT	TT	TT	TT	AA	AA	TT	AA	TT	AT	TT	AA	AA	AA	TT	AA	AT	AT	AT	AA	AA	AT	AA	AT	TT	TT	AA	AT	AA	AA	AA	AT	AA
m100265401	AA	AA	TT	TT	AA	TT	TT	AA	TA	TT	TA	TT	TT	TT	TT	TA	TT	AA	AA	AA	TT	AA	AA	TT	AA	TT	AA	TT	TA	TT	AA	TA	TT	TT	TT	TT	TT	TT	TA	TT	AA	AA	TT	TT	TT	TT	TT	TT	TT
m100265400	AA	TT	AA	AT	TT	TA	AT	TT	AT	AA	AT	AA	AA	TA	AA	AA	AT	TT	TT	TT	AA	AA	TT	AA	TT	AT	TT	AA	AA	AA	TT	AA	AT	AT	AT	AA	AA	AT	AA	AT	TT	TT	AA	AT	AA	AA	AA	AT	AA
m1054829	AA	AA	AA	AA	TT	AT	TA	AT	AT	AT	AT	AA	AA	AA	TA	AA	AT	AA	AA	AA	AT	TT	AA	AA	AA	AA	AA	AA	AA	AA	AA	AT	AA	AA	AA	AA	AA	AA	AA	AA	AA	AA	AA	AA	TA	AA	TA	AA	AT
m2257722	TT	AA	TT	TT	TT	TT	TA	TT	TA	AA	AA	TA	TT	TT	TT	TT	TT	TT	TT	TT	TT	TT	TT	AA	AA	TT	TT	TT	TT	TT	TT	TT	TT	TT	TT	TT	TT	TT	TT	TT	TT	TT	TT	AT	TA	AT	TT	TT	TT
m1218013	AA	AA	AA	AA	AA	AA	AA	AA	AA	AA	AT	AA	AA	AA	AA	AA	TT	AA	AA	AA	AA	AA	AA	AA	TT	AA	AA	AA	AA	AA	AA	AA	AT	AA	AA	AA	AA	AA	AA	AA	AA	AA	AA	AT	AA	AA	AA	AA	AA
m2324397	AA	AA	AA	TT	AA	AA	AA	AA	AA	AA	AA	AA	AA	AA	AA	AA	TT	AA	AA	AA	AA	AA	AA	AA	AA	AA	AA	AA	AA	AA	AA	AA	AA	AA	AA	AA	AA	AA	AA	AA	AA	AA	AA	AA	AA	AA	AA	AA	AA
m3024320	AA	AA	AA	TA	AA	AA	AT	AA	AA	AA	AA	AA	AA	TA	AA	AA	TT	AA	AA	AA	AA	AA	AA	AA	AA	AA	AA	AA	AA	AA	AA	AA	AT	AA	AA	AA	AA	AA	AA	AA	AA	AT	AA	AA	AA	AA	AA	AA	AA
m100220306	AA	AA	AA	AA	TT	AA	TA	TT	AT	AA	AT	AA	AA	TT	TT	AA	TT	TT	AA	AA	AA	TT	TT	AA	AA	AA	TT	AA	AA	TT	TA	AA	TT	AA	AA	TA	AA	AT	AA	AA	AT	AA	AA	TT	TA	AA	TT	AA	AA
m1252979	AA	AA	TT	AT	AA	AA	TA	AA	TT	TT	TA	TT	TT	AT	TT	TT	TA	AA	AA	AA	TT	AA	AA	TT	AA	TA	AA	TT	TT	TT	AA	TT	AT	TA	TT	TT	TA	TT	TT	TA	TT	AA	TT	TT	TT	TT	TT	TA	TT
m1090853	AA	AA	AA	AA	TT	TT	TA	TT	AT	AA	AT	AA	AA	AA	TT	AA	TT	AA	AA	AA	AT	TT	AA	AA	AA	AA	AA	AA	AA	AA	AA	AT	AA	AA	AA	AA	AA	AA	AA	AA	AA	AA	AA	AA	TA	AA	TT	AA	AT
m1130108	AA	AA	AA	AA	TA	AT	AA	AA	AT	AA	AT	AA	TA	AA	AA	AA	AA	AA	AA	AA	AA	AA	AA	TT	AA	TT	AA	AA	AA	AA	AA	AA	AA	AA	AA	AT	AA	AA	AT	AA	TT	AA	AT	AA	AA	AA	AA	AA	AA
m997207	AA	AA	AA	AA	TT	AA	AA	TT	AA	AA	AT	AA	AA	AA	AA	AA	AA	AA	TT	TT	AA	AA	AA	TA	AA	TT	AA	AA	AA	AA	AT	AA	AA	AA	AA	AA	AA	AA	AA	AA	AA	AA	AA	AA	AA	AA	AA	AA	AA
m980920	TT	TT	TT	TT	AA	TT	TT	AA	TA	TT	TA	TT	AT	TT	TT	TT	TT	TT	AA	AA	TT	TT	TT	AA	TT	AA	TT	TT	TT	TT	TA	TT	TT	TT	TT	TA	TT	TT	TA	TT	TA	TT	TA	TT	TT	TT	TT	AT	TT
m1057112	TT	TT	TT	TT	AA	TT	TT	TT	TA	TT	TA	TT	AT	TT	TT	TT	TT	TT	TT	TT	TT	TT	TT	AA	TT	AA	TT	TT	TT	TT	TT	TT	TT	TT	TT	TA	TT	TT	TA	TT	AA	TT	TA	TT	TT	TT	TT	TT	TT
m983031	TT	TT	TT	TT	AA	TT	TA	TT	TA	TT	TA	TT	AA	TT	TT	TT	TT	TT	TT	TT	TT	TT	TT	AT	TT	AA	TT	TT	TT	TT	TT	TT	TT	TT	TT	TA	TT	TT	TA	TT	AA	TT	TA	TT	TT	TT	TT	TT	TT
m1095372	AA	AA	AA	TA	AA	TT	AT	AA	AA	TA	AA	AA	AA	TA	AA	AA	TT	AA	AA	AA	AA	AA	AA	AA	TT	AA	TT	AA	AA	AA	TT	AA	TA	AA	AA	AA	AA	AA	AA	AA	AA	AA	TT	AA	AA	TT	TT	TT	TT
m1271064	TA	TT	TT	TT	TT	TT	TT	TT	AA	TT	TT	TT	TT	TT	TT	TT	TT	TT	TT	TT	TT	TT	TT	TT	TT	TT	TT	TT	TT	TT	AA	TT	TT	AA	TT	TT	TT	TT	TA	TT	TT	TT	TT	TT	TT	TT	TT	AA	TA
m987796	AA	AA	AA	TA	AA	TT	AA	AA	AT	TA	TA	AA	AA	TA	AA	AA	TT	AA	AA	AA	AA	AA	AA	AA	TT	AA	TT	AA	AA	AA	AA	AT	TA	AA	AA	TA	AA	AA	AA	TA	AA	AA	TT	AA	AT	TA	TT	AA	TA
m100260600	AA	AA	AA	TT	AA	TT	AT	AA	AT	TA	TA	AA	AA	TA	AA	AA	TT	AA	AA	AA	AA	AA	AA	AA	TT	AA	TT	AA	AA	AA	AA	AT	TA	AA	AA	TA	AA	AA	AA	TT	AA	AA	TT	AA	TT	TT	TT	AA	TA
[truncated: 3,113 more rows]
[truncated: 2 more columns]
