# Supplementary material for: genomicSimulation: fast R functions for stochastic simulation of breeding programs
Source: G3 (Bethesda). 2022 Sep 2;12(10):jkac216. doi: 10.1093/g3journal/jkac216 (PMC9526041; doi:10.1093/g3journal/jkac216)
Supplement: jkac216_Supplementary_Material_4 [file jkac216_supplementary_material_4.txt]

marker chr pos
m3384970 13 24.11
m1089389 2 120.72
m983028 3 145.01
m1127153 3 118.58
m3024565 10 64.94
m1118414 6 26.42
m1151485 9 62.95
m1000810 8 134.42
m4910815 16 53.95
m1240205 3 41.22
m1060290 16 129.8
m4004601 12 131.01
m1111617 2 61.22
m3025860 9 107.02
m1195784 10 29.89
m1265666 4 29.66
m3938669 16 127.89
m1068364 12 123.85
m1107107 13 6.22
m1261005 14 125.54
m1088200 5 48.57
m1031374 1 110.73
m1044378 9 79.72
m3064842 7 23.83
m3958513 9 13.8
m1088969 1 108.73
m1077022 11 39.14
m3956069 8 49.37
m1068399 10 40.51
m1237725 12 48.16
m1124217 6 34.25
m3064383 9 26.17
m2277999 1 218.85
m1098891 8 45.39
m1071633 10 32.8
m2334136 9 75.09
m1099300 2 110.63
m3026783 12 59.45
m1008164 9 34.78
m1094389 10 124.12
m3021324 12 78.43
m2259241 1 237.81
m1089521 9 82.89
m1066568 9 64.69
m3946228 9 44.08
m1105390 3 47.66
m3935178 13 23.03
m2277860 10 96.53
m998506 11 75.85
m3954722 3 125.93
m4991666 8 90.37
m1182840 6 7.31
m3948427 12 63.81
m1111264 12 9.53
m3951535 9 84.75
m100193637 3 131.29
m1404434 3 131.29
m1108340 9 82.91
m1218551 12 108.78
m2289219 1 235.59
m3533507 9 88.53
m1130347 13 5.16
m100265422 11 0.23
m3029086 11 0.23
m2283415 6 63.76
m2291442 3 125.93
m1229124 8 172.62
m2295123 7 7.59
m3021741 6 27.53
m1054862 4 128.51
m3028523 21 71.72
m2295727 9 82.91
m1152695 9 63.73
m3534083 7 54.88
m1035946 4 128.51
m1000903 8 44.88
m1104320 16 135.3
m3021211 7 13.37
m1092272 8 254.85
m1217664 9 13.68
m1228237 9 82.4
m3575670 7 8.1
m1171935 6 23.76
m1082004 14 36.15
m4411130 14 57.51
m7331477 12 48.68
m3025158 3 3.32
m2256967 13 29.39
m1101242 13 53.66
m2291215 3 125.21
m5970046 2 47.89
m7940534 16 127.89
m3064704 8 45.08
m1230020 12 40.56
m1089489 13 10.84
m3956963 4 115.99
m4993217 7 88.13
m988766 9 79.27
m979211 9 80.94
m3025369 9 88.53
m3957869 12 49.91
m4664097 3 48.06
m1111754 12 103.32
m990625 6 7.4
m1110160 7 5.97
m3959602 7 88.44
m1008759 7 120.29
m990061 13 80.82
m5355816 6 6.01
m1233241 10 10.45
m100162491 3 41.22
m100267958 10 12.62
m995689 12 51.88
m1134643 6 28
m5324581 11 63.59
m3533185 14 113.41
m3023494 17 4.01
m1126245 6 28.69
m3958119 8 81.04
m1050077 10 15.06
m5323788 9 73.8
m1119177 1 179.96
m1236842 4 123.16
m1122011 6 24.87
m1864819 1 117.52
m5323598 14 122.04
m3955913 7 9.34
m1118145 16 130.65
m1083257 10 50.28
m3064789 6 50.19
m100211258 9 78.23
m4910940 12 29.67
m3222541 10 57.86
m3064758 9 2.21
m3385566 7 9.34
m4329798 13 26.8
m1250690 13 45.9
m3024043 1 6.25
m1127909 7 7.05
m1006218 3 3.94
m2284592 9 108.49
m3024321 16 14.58
m3533921 4 125.32
m1228258 8 272.5
m1026525 7 15.34
m3031442 13 29.39
m1094520 1 135.98
m1686229 7 23.83
m1207836 4 50.55
m3534366 13 25.34
m3028136 11 0.23
m100249577 1 237.81
m1006057 10 18.2
m1121623 9 107.04
m1153110 9 107.03
m3064827 10 96.3
m3958890 13 26.68
m1075287 11 1.64
m1094163 15 136.98
m1011232 8 51.29
m3222482 5 30.58
m4260991 17 5.31
m1021279 13 76.55
m1018109 13 3.35
m3956535 8 90.87
m4991864 11 1.64
m100255824 7 152.09
m100208724 6 78.71
m3953769 2 74.07
m1246480 9 90.31
m4260976 7 9.34
m2360983 8 272.56
m1065182 9 106.52
m3222465 15 46.75
m1265727 8 88.91
m1082551 4 134.04
m1120283 2 8.29
m3955846 10 8.29
m3385341 2 65.86
m1161080 13 26.8
m1269589 6 100.55
m3959700 9 89.5
m5992748 9 83.84
m1025210 7 89.91
m1212218 1 7.59
m1043336 1 7.59
m1076290 10 94.99
m1092630 1 9.24
m1097106 1 8.93
m1106451 1 8.93
m1251432 1 7.59
m1130983 1 7.59
m1090908 1 7.43
m1256788 15 16.4
m2266418 1 5.72
m3947128 1 6.16
m993293 1 3.45
m1020308 1 10.15
m3946763 8 55.12
m9725077 9 43.8
m4990266 9 43.8
m100298254 1 14.36
m994323 1 14.36
m3021967 1 7.36
m3032740 1 2.88
m2308952 1 11.81
m2257989 1 13.56
m1696485 1 14.4
m1007201 1 13.27
m1249392 1 16.69
m1108901 1 16.69
m1256583 1 16.69
m1271064 8 32.13
m3064386 1 14.29
m1713643 1 21.69
m4991668 1 22.68
m1093014 1 16.69
m1090405 1 17.75
m4991544 1 22.68
m1084833 1 23.19
m1719291 1 23.91
m100245546 1 23.91
m1245046 1 23.91
m1281103 1 14.46
m100261945 1 14.46
m1015248 1 20.69
m1000376 1 21.82
m1102916 1 23.19
m1070756 1 23.19
m4396464 1 23.19
m3939338 1 21.7
m3942183 1 22.68
m100293113 1 22.68
m1052695 1 33.48
m3952470 15 28.01
m1106808 1 22.55
m1214918 1 29.71
m1054654 1 22.68
m1020992 1 36.08
m1098073 1 33.42
m1090977 1 32.86
m1126226 1 34.89
m1126027 1 33.89
m100225052 1 34.89
m3028501 1 34.89
m1373416 18 26.03
m1237602 1 38.47
m991908 1 37.95
m1043544 1 43.93
m1082710 1 39.12
m2281371 1 46.93
m2280877 1 46.93
m1099728 1 49.38
m2259602 1 52.93
m982484 1 43.15
m1131742 1 91.12
m3029979 1 44.07
m1063493 1 49.46
m1119839 1 57.5
m5411402 14 22.75
m1126925 1 57.04
m1048305 1 57.63
m4988990 15 46.04
m1093186 1 57.88
m1167826 15 44.02
m992543 1 59.29
m1193782 1 61.6
m2261995 1 67.3
m100242870 1 62.79
m1075997 1 63.43
m1011620 1 66.23
m1090082 1 65.25
m1101419 1 64.83
m994367 1 67.69
m5582345 1 67.69
m100265517 1 67.69
m987095 1 66.19
m1087368 1 66.73
m4909810 1 52.5
m1011191 1 77.37
m993550 1 96.97
m990671 1 71.39
m1009860 1 91.11
m6046775 1 57.64
m1070550 1 75.42
m1012492 1 74.51
m1004489 1 75.97
m2308138 1 71.39
m4910458 1 73.29
m7332831 1 83.13
m3026844 1 75.97
m1127916 1 85.09
m1012115 2 71.14
m1191576 1 88.73
m998279 1 81.04
m1036763 1 88.73
m1036957 1 75.97
m1091930 1 84.58
m1125883 1 84.36
m1156174 1 75.82
m990966 5 121.3
m1089266 1 79.98
m1009948 1 89.93
m980012 1 81.04
m1109578 1 80.51
m1020599 1 81.63
m1098532 1 81.96
m996713 1 83.59
m3956177 1 77.9
m1109543 1 81.63
m1229895 1 91.11
m2282340 1 81.04
m1086264 5 36.69
m2253454 1 86.07
m1094246 1 81.63
m1030021 1 81.63
m1002101 1 84.13
m1129025 1 80.51
m1218701 1 80.51
m1127333 1 80.93
m100193630 1 80.93
m1121826 1 80.82
m984013 1 90.52
m2277135 1 79.98
m1127111 1 85.84
m1091122 1 79.45
m1095465 1 82.37
m1127911 1 83.51
m7487528 1 83.51
m2261700 1 81.87
m1093499 1 81.04
m4262067 1 82.02
m1311185 1 87.66
m978646 1 78.29
m1127204 1 82.94
m982624 1 89.02
m994398 1 80.41
m1066967 1 86.02
m1204450 1 87.63
m1089513 1 88.73
m1134313 1 97.03
m2258338 1 95.03
m1079399 1 101.84
m100242929 1 101.84
m1137101 1 108.61
m1080728 1 102.37
m5970720 1 99.08
m1019230 1 102.01
m1036118 1 102.01
m1099207 1 102.19
m1077339 1 102.01
m1099971 1 102.01
m1087705 1 99.08
m1265562 1 101.3
m1107737 1 101.84
m2259122 1 105.82
m1090153 1 103.83
m100303535 1 103.83
m994411 1 107.06
m1111900 1 108.06
m1126229 1 108.25
m26674000 1 107.06
m1078423 1 107.06
m3064923 1 103.83
m1272894 1 108.14
m1294149 1 107.59
m1065547 1 107.59
m1230905 1 113.75
m1154273 1 114.82
m2254313 1 117.9
m1091864 1 112.62
m100306566 1 112.62
m2254132 1 116.99
m5582449 1 117.29
m3064926 1 118.7
m1217318 1 117.9
m1216960 1 118.3
m1718034 1 118.3
m2276262 1 117.9
m1233459 15 79.06
m1218488 1 117.9
m5410697 1 117.9
m2362198 1 118.26
m1125428 1 117.66
m1092002 1 117.77
m990916 1 117.88
m1078943 1 118.28
m1103347 1 130.32
m2265694 1 124.51
m100272783 1 124.51
m1092409 1 126.19
m1043249 1 126.84
m1207458 1 134.84
m4989074 1 133.6
m1090380 1 134.84
m1213102 1 133.78
m1166302 1 133.59
m1244213 1 135.9
m1096145 1 135.9
m1104499 1 126.33
m5971463 15 82.42
m1028725 1 133.6
m1093434 1 137.75
m1090544 1 137.75
m4990483 1 134.71
m4989129 2 116.24
m1004030 1 133.65
m1000008 1 138.77
m2269147 1 138.77
m1209199 1 145.28
m4990810 1 145.28
m1695042 1 149.92
m4991024 1 145.28
m1084505 1 148.03
m1038571 1 154.38
m1211189 1 151.89
m3034193 1 159.58
m3021194 1 160.56
m2278118 1 173.41
m2301837 1 164.41
m2254818 1 171.49
m5579690 8 170.26
m4989038 1 205.27
m100249218 8 210.35
m2264291 1 201.15
m3064684 1 202.4
m1094064 1 198.31
m1093972 1 214.57
m1124001 1 194.47
m988436 1 213.41
m1093136 1 198.31
m2256474 1 222.68
m10592752 8 257.66
m996385 1 230.79
m1088560 1 238.58
m100234561 1 238.58
m1039623 1 232.87
m1120903 1 238.97
m7918403 1 238.97
m100269786 1 238.97
m1093174 1 238.58
m9724274 1 240.27
m1057186 1 245.28
m3940413 8 214.38
m1243497 1 255.6
m1091952 1 251.61
m100208846 8 60.76
m1241182 1 6.99
m1057112 8 6.53
m1130108 8 4.46
m983031 8 8.1
m12002154 1 10.69
m997207 8 4.71
m980920 8 4.71
m989167 8 51.29
m1095372 8 32.13
m100260600 8 33.44
m987796 8 33.44
m5050360 8 46.19
m3064899 1 21.7
m100231024 1 19.39
m988333 1 19.39
m1048511 8 47.46
m5412017 8 47.46
m1204710 1 21.7
m1022619 8 278.54
m1097545 8 51.29
m1266056 8 45.69
m7478671 8 51.29
m1269224 8 45.69
m1115814 8 48.62
m100242822 8 48.62
m100282281 16 49.94
m4406824 16 49.94
m4988984 8 50.15
m1164559 8 43.74
m1310560 8 42.13
m15434833 8 48.8
m2280550 8 50.15
m988167 8 48.89
m1218706 8 59.88
m1083840 8 68.57
m3064462 8 67.38
m1091115 8 76.33
m1194276 8 63.91
m100193576 8 53.03
m4008773 8 53.03
m2256926 8 53.03
m1132391 8 71.46
m3023113 8 51.29
m1063312 8 80.42
m4909759 8 50.15
m2265714 8 86.79
m6036492 8 54.02
m1184593 8 48.8
m2278550 8 48.8
m1005540 8 85.03
m3947784 8 51.29
m1090241 8 51.29
m3950783 8 60.88
m999482 8 90.31
m1036841 8 84.5
m3024078 8 83.32
m3064752 8 86.19
m3954491 8 51.98
m1091354 8 83.32
m1092059 8 72.23
m1073522 8 50.15
m977457 8 51.29
m4989032 8 86.13
m3949221 8 66.37
m5581438 13 30.06
m1212812 8 86.86
m1206511 8 92.11
m100226028 8 215.86
m1244087 8 215.86
m100237898 8 84.84
m1712806 8 84.84
m1126936 8 96.05
m1208797 8 91.23
m16732539 8 95.37
m1088521 8 96.05
m1695844 1 84.61
m984358 8 99.62
m1129298 8 99.06
m2259466 8 94.38
m1166607 8 95.32
m2341788 8 99.36
m1049867 8 94.68
m1215559 8 104.1
m1125554 8 111.65
m1007849 8 103.05
m1023355 8 98.59
m1105362 8 111.63
m980658 8 105.04
m1009885 8 99.12
m996356 8 83.32
m985165 8 86.57
m3064594 8 89.83
m994111 8 91.67
m1120791 8 114.32
m1092291 8 110.88
m1004945 8 120.11
m1862853 8 113.76
m1229218 8 113.49
m100260226 8 116.8
m4404200 8 116.8
m977195 8 123.07
m1134457 8 123.07
m1127569 8 119.02
m1233262 15 79.08
m1046839 8 126.78
m6027424 8 120.1
m1064807 8 130.01
m6040732 8 125.05
m995057 8 133.87
m1074839 8 137.79
m2252961 8 137.23
m1668384 8 141.97
m2277541 8 136.05
m4989253 8 133.35
m1004273 8 142.57
m1120035 8 140.76
m5970307 15 79.39
m996292 8 148.58
m986384 8 147.89
m1093490 8 144.28
m1153793 8 144.81
m1006460 8 147.22
m5050457 8 150.2
m2284499 8 152.02
m2278332 8 160.42
m2257522 8 158.93
m2259299 8 158.6
m5971583 8 102.79
m1239283 8 160.7
m1209707 8 161.17
m1238842 8 160.7
m100282100 8 160.47
m1696675 8 160.47
m1091858 8 159.81
m1064989 8 161.17
m3023424 8 156.1
m1209708 8 159.81
m4003070 8 165.98
m1137899 8 165.98
m2260946 8 165.98
m1064677 8 172.49
m3064440 8 173.75
m2261292 8 172.05
m2258021 8 166.55
m2295509 1 164.41
m1074158 8 172.15
m1254550 8 172.3
m3064493 8 169.89
m1113979 8 170.26
m1210942 8 170.26
m100257775 8 176.1
m1026479 8 176.1
m982742 8 184.43
m1046220 8 167.86
m100247781 8 167.86
m100297152 8 187.48
m1098402 8 187.48
m100297151 8 187.48
m985289 8 185.82
m32027422 8 189.81
m1093470 8 194.57
m1244615 8 196.56
m1153340 8 201.41
m1098323 8 202.53
m1113207 8 208.7
m1254743 8 205.18
m5323931 8 223.47
m1203589 8 222.25
m1120451 8 222.9
m1066531 8 224.11
m2291988 8 224.94
m2300676 8 224.94
m2264416 8 247.34
m2259307 8 240.73
m1231191 8 239.09
m1093035 8 240.73
m2259129 8 248.62
m1103063 8 245.89
m1075792 8 244.36
m1135836 8 246.05
m3953714 1 229.15
m1099936 8 251.7
m1071085 8 248.9
m3958040 8 257.66
m1132278 8 261.82
m977077 8 257.66
m5971549 8 257.49
m1128427 8 257.66
m1103881 8 260.62
m1049014 8 262.43
m1085895 8 269.09
m995000 8 262.38
m1666649 8 269.1
m1102235 8 268.94
m5410848 8 269.8
m2276699 8 269.27
m3384897 8 269.02
m100107626 2 60.52
m1683705 2 60.52
m1237805 8 270.08
m7931090 8 270.08
m1108404 8 269.02
m1122523 8 269.27
m1102277 8 268.94
m1107365 8 271.82
m100290314 8 278.54
m992448 8 283.38
m1360083 15 15.21
m2249152 15 10.02
m19484178 15 10.02
m3020463 15 9.29
m1099289 15 19.49
m1148554 1 16.69
m1228408 15 23.47
m1150707 15 23.67
m25259431 8 48.03
m7351616 15 25.42
m3021667 15 25.42
m100272772 1 36.08
m985475 15 25.16
m1022962 15 27.83
m1242418 15 28.54
m1065155 15 29.55
m1059232 15 34.5
m1118979 8 60.76
m5324935 15 32.02
m1005316 15 39.9
m1043105 15 39.35
m2250871 15 41.28
m1092511 15 42.79
m100268568 8 59.37
m3021743 8 59.37
m2257768 15 46.86
m992333 8 81.02
m4990787 15 47.82
m3064683 15 46.63
m1276076 1 52.5
m1110095 15 44.02
m1103424 8 86.79
m1057945 15 44.02
m1258947 15 44.02
m1082672 15 44.02
m1096247 15 44.02
m1089532 15 44.02
m3936813 8 51.29
m1201492 15 43.59
m1032466 15 44.02
m1864498 1 62.79
m1121109 1 66.23
m1094530 15 51.61
m1122716 15 54.2
m1126182 15 55.58
m1001430 15 51.29
m1218540 15 45.59
m1214020 15 51.61
m100291291 1 52.5
m2242488 8 51.29
m100305130 15 53.18
m4396292 15 53.18
m1674421 4 132.04
m984424 1 85.84
m1127273 15 53.87
m1217762 1 86.01
m1165956 8 100.24
m29429673 15 69.49
m1100394 15 69.49
m1117337 15 83.82
m1042360 15 79.79
m3021953 15 79.42
m1203661 15 79.06
m1239278 15 79.06
m2249789 15 79.06
m1144606 15 68.1
m1683089 15 79.42
m7492221 15 79.42
m7352825 15 79.42
m1060154 15 79.08
m1235467 15 78.1
m5411782 8 133.35
m1215797 15 79.42
m1367142 15 78.52
m1206619 15 78.1
m992228 15 79.08
m1012668 8 147.43
m1126270 8 147.43
m1089803 15 88.17
m1318890 15 88.76
m1147305 1 155.62
m1396707 8 187.51
m100230014 8 54.02
m1228245 2 119.5
m1025832 8 252.43
m1103188 15 130.64
m2263639 2 8.26
m4544248 2 8.26
m5369527 2 13.34
m3026123 2 13.34
m1230957 2 8.41
m100193510 17 148.78
m1177572 2 8.29
m2293684 2 75.64
m100266653 2 9.47
m1092886 2 9.97
m2324962 2 63.31
m100271902 16 16.72
m1117152 2 16.18
m1094282 2 16.18
m1091536 2 11.57
m1084265 2 16.18
m1101880 16 20.85
m3023902 2 8.76
m1038630 2 18.09
m1279811 2 22.17
m1104377 2 77.86
m1667915 2 28.82
m7351690 2 28.82
m1038091 2 28.82
m2257945 2 28.82
m2258664 2 29.41
m1061775 2 29.66
m1088624 2 31.52
m1048259 2 32.57
m2264948 2 28.09
m3064800 2 31.13
m2252351 2 33.58
m982956 2 67.42
m1022158 2 23.56
m1089401 2 19.17
m1018775 2 29.83
m1105077 2 40.91
m1128539 2 43.76
m2260325 1 204.17
m7337059 2 41.75
m3222362 2 43.56
m1228172 2 53.19
m999517 2 58.86
m1026470 2 58.32
m1234571 2 54.75
m1201879 2 36.97
m3950752 9 57.25
m4991858 6 33.44
m1135099 2 58.21
m1092720 8 269.1
m991342 2 58.21
m2262276 2 59.1
m1105748 2 58.21
m1063013 2 58.21
m5323750 2 57.25
m3952289 8 89
m3957579 2 62.83
m1115924 2 59.4
m1694678 9 59.11
m3064776 2 60.52
m1289432 2 59.3
m982854 2 60.52
m5582461 3 57.99
m4909472 2 65.76
m1108327 2 62.93
m998851 2 62.93
m1111962 2 62.93
m1074973 2 62.93
m1046310 2 62.93
m2293715 2 63.23
m1201176 2 63.23
m979688 2 64.05
m1256042 2 64.05
m1159200 2 65.7
m3064524 2 65.7
m1228363 2 66.75
m2260959 2 65.7
m1090010 2 67.8
m1097688 2 66.9
m1097891 2 69.4
m1111163 9 73.31
m1235569 2 68.57
m1106212 2 66.06
m1215845 2 66.9
m1060708 2 67.47
m984222 2 69.66
m3026593 2 70.25
m2264931 7 28.73
m994487 2 68.57
m1229595 2 68.57
m1279872 10 54.45
m1255833 10 68.92
m994736 10 54.45
m1059865 2 68.57
m1863020 2 65.7
m1128135 2 68.57
m1219210 2 68.04
m4991851 2 67.76
m1155703 2 68.57
m4993093 2 68.5
m4993684 2 68.21
m1071231 2 68.57
m4910264 2 67.76
m1229926 2 68.5
m2255026 2 67.76
m1378030 13 14.8
m2281236 2 71.95
m4910598 2 70.97
m100211187 2 70.97
m5412047 4 26.03
m3064550 2 71.38
m100258912 2 71.38
m1081548 9 80.59
m989756 2 73.11
m1133246 2 72.58
m1162552 2 72.58
m1095535 2 75.49
m1202550 2 67.76
m1373092 9 76.84
m1262089 8 43.74
m996514 9 77.77
m1124091 12 57.32
m1004513 2 77.3
m977937 2 78.35
m1009953 2 87.66
m5050434 2 83.02
m2278215 2 83.12
m1003845 2 82.71
m100295816 2 82.71
m1216386 2 83.25
m1089750 2 83.25
m3023293 10 28.81
m1068536 2 83.56
m3941668 2 83.02
m100263156 2 83.02
m2258407 2 83.55
m1065743 2 83.25
m1130425 2 83.25
m1125990 2 83.55
m1250705 2 85.36
m1165345 2 85.36
m1120065 2 83.84
m2254615 2 84.42
m3027228 2 84.42
m1090879 2 85.56
m994685 2 84.42
m1042669 2 85.03
m1016248 2 85.03
m2276076 2 86.15
m990957 2 85.56
m5324812 2 85.56
m3533660 2 86.96
m2257031 2 86.71
m2260254 2 88.34
m998286 2 87.32
m991712 2 86.71
m1147248 2 87.42
m1094537 2 87.32
m1093211 2 88.14
m1241593 2 87.32
m4992892 12 80.22
m4002603 9 79.81
m2256631 2 87.32
m4909486 2 87.42
m1008736 2 87.32
m1110051 2 87.51
m1132784 2 90.21
m1053641 2 87.88
m1157320 16 127.89
m986459 2 90.21
m3064613 2 87.88
m1864661 2 89.63
m1201814 2 92.08
m100264130 2 91.41
m2320120 2 91.41
m2296285 2 91.41
m100279691 16 135.3
m5324813 16 129.66
m1129834 2 91.41
m1087500 16 128.15
m4989559 2 90.86
m5325387 16 129.66
m3946189 16 127.89
m1284214 2 138.56
m1092414 2 90.88
m1863261 7 49.93
m1107019 2 93.88
m1092204 2 95.59
m1166096 2 95.59
m1025717 2 98.31
m100306635 2 103.65
m990015 2 103.65
m976830 2 103.65
m1119363 9 84.31
m1208171 9 83.18
m3029249 2 103.86
m5577153 16 131.16
m1090495 2 104.94
m1093182 2 104.32
m1068125 2 105.17
m100218302 16 127.89
m3939625 16 127.89
m1027316 2 105.17
m33870151 2 105.17
m100261714 2 109.47
m1286692 2 104.54
m1257535 16 135.3
m1008748 2 111.23
m3022076 2 106.79
m2258017 2 112.7
m1068421 2 108.05
m1125209 2 112.7
m1149911 2 112.7
m2255667 2 110.63
m1222815 2 110.63
m5361296 16 133.02
m3956776 16 133.02
m1141967 2 110.63
m1056356 2 110.63
m2292559 2 111.94
m1190338 2 111.82
m2259214 3 67.04
m4989047 2 111.71
m1285040 16 129.8
m4988909 2 112.2
m1161059 2 114.61
m5411386 2 114.03
m2261752 2 114.4
m1186413 2 114.18
m1257186 2 113.79
m1016489 2 115.28
m3570057 2 114.4
m1093498 2 115.28
m1105316 2 115.8
m100257831 2 115.8
m1039214 2 115.28
m7353373 2 115.28
m1218546 2 115.28
m7353074 9 79.52
m1117207 2 115.28
m3064389 2 115.28
m3024162 2 114.4
m1207119 16 96.67
m100242790 16 96.67
m2268503 9 89.5
m1231064 2 117.29
m4993295 2 120.82
m1021420 2 117.05
m3064588 2 117.05
m1080724 2 117.05
m1220088 2 117.05
m1269921 7 75.85
m1068412 2 117.05
m2281375 2 115.8
m3023346 2 117.63
m3064393 2 117.63
m981071 2 120.75
m4990180 2 119.79
m986208 2 120.72
m1097996 2 120.72
m1218651 2 120.72
m1218562 2 120.72
m1070859 2 120.72
m1066118 2 120.72
m1216456 2 120.49
m3064857 2 120.72
m1202897 2 120.72
m1695806 16 150.78
m3027184 9 106.86
m1088464 2 122.41
m1161109 2 122.41
m1250340 9 105.39
m1087996 2 120.72
m1030510 2 120.72
m1667853 2 120.41
m1233176 2 120.72
m1209389 2 120.68
m1864355 9 1.26
m4989043 9 0.78
m2258067 9 0.57
m1199768 9 8.17
m1060080 9 11.2
m100305234 9 11.2
m1092629 9 6.7
m1057678 9 0.57
m1068352 9 13.27
m1123363 9 20.87
m2262475 9 7.03
m1237851 9 19.93
m4412028 9 12.85
m991366 9 14.65
m1105975 9 12.35
m1021052 9 12.69
m3064463 9 12.72
m100249040 9 14.61
m4004781 9 14.61
m1091506 4 130.99
m2267234 9 12.85
m994813 9 12.35
m1025662 9 17.84
m100234901 9 17.84
m5411524 2 8.94
m2278188 9 17.84
m2254625 9 17.84
m1126406 9 72.97
m1128838 9 21.44
m3948116 2 49.8
m1138862 2 5.64
m1255532 9 36.53
m1017116 9 32.78
m1109172 9 22.56
m1318333 9 22.56
m1160469 16 11.36
m1061903 9 22.56
m12420112 9 23.18
m1203745 9 26.31
m1120036 9 25.86
m1075404 9 27.45
m1061674 9 28.02
m981649 9 28.02
m1862670 9 28.02
m1047040 9 28.02
m100296990 9 28.02
m1136582 9 28.02
m1089780 9 28.02
m1125512 9 28.95
m1019298 9 28.02
m3028333 9 28.51
m1086743 9 29.39
m980504 9 28.64
m2256950 9 32.76
m1140731 9 32.86
m1696365 9 32.86
m12470399 19 139.58
m4911008 9 34.49
m1093586 9 32.86
m1250975 9 32.86
m1041389 9 36.42
m1066619 9 37.61
m2254355 9 39.36
m3222546 10 49.23
m24505064 9 42.94
m1017820 9 43.8
m1146883 9 42.94
m3947227 9 44.33
m1060973 9 44.49
m100249573 9 44.49
m1103901 9 44.33
m1096002 9 51.4
m1092251 9 51.4
m1234875 9 49.59
m1055088 9 47.33
m3028596 9 49.94
m1025958 9 49.59
m1230189 9 49.31
m985214 9 49.31
m4911116 9 49.89
m1220407 9 48.9
m1052694 9 57.25
m1129836 9 75.13
m1103326 9 57.38
m1173915 9 56.91
m4991030 9 57.23
m2282697 9 57.23
m1103017 9 59.11
m1039896 9 60.85
m100278154 9 60.85
m7338881 16 53.95
m1066423 9 75.09
m1228052 9 65.02
m4988937 9 63.16
m100292287 9 63.16
m1002952 9 63.16
m100219811 2 58.86
m1109645 9 63.16
m6039868 16 58.49
m1039300 16 59.98
m1863013 9 61.94
m4988971 9 62.53
m1082779 9 64.07
m3021591 9 63.74
m4989040 9 63.52
m3064802 9 61.94
m1101006 9 63.73
m4992618 9 65.91
m1237800 9 62.53
m991720 9 63.13
m100265718 9 63.13
m4405125 9 63.13
m1110201 9 62.53
m3064556 9 63.41
m2279207 9 64.5
m3029109 9 75.13
m1094592 9 57.36
m2277790 4 96.08
m1767024 9 60.85
m992759 9 67.35
m1163921 9 71
m1215678 9 70.54
m2289269 9 71.37
m4992375 9 70.97
m1247535 9 70.11
m1008577 9 70.11
m1082017 9 70.11
m1020912 9 70.97
m3939138 15 110.25
m980315 9 71.73
m2278762 9 70.11
m2275159 9 75.09
m1107259 9 70.11
m1055938 9 75.09
m2263629 9 71.73
m2257507 9 71.28
m100230950 9 71.73
m3947878 9 71.73
m1042631 9 71.82
m100283319 9 71.82
m2266499 9 71.82
m1050655 9 71.82
m1201758 1 183.8
m990063 9 71.82
m2254212 9 73.4
m1092587 9 75.13
m2263288 9 75.53
m992360 9 75.09
m995190 9 73.16
m4989481 9 71.82
m100208702 9 75.09
m3957939 9 75.09
m1104343 9 73.59
m100259172 9 77.96
m1863181 9 72.76
m1102805 9 73.91
m1047322 9 71.82
m981799 9 75.09
m1130392 9 71.82
m2252726 9 71.82
m100211477 9 72.63
m3947226 9 72.63
m7352849 9 72.38
m5577199 16 69.73
m992116 9 75.13
m1228915 9 75.13
m1102573 9 71.77
m984789 9 73.87
m1128307 9 75.13
m2252530 9 75.09
m1082485 9 74.29
m1073193 9 73.87
m4989024 9 72.93
m7354274 9 72.93
m1245919 9 75.09
m1003628 9 74.14
m2295200 9 74.14
m3064852 9 74.14
m1102334 9 73.89
m1160564 9 73.4
m1068340 10 116.95
m3944288 2 104.01
m3024114 9 76.44
m1083211 9 75.13
m1160452 9 74.14
m2258610 9 74.14
m1150044 13 34.24
m29966419 9 74.14
m2270708 9 74.14
m1128879 9 74.14
m1150573 9 72.64
m1047092 9 74.14
m100219741 9 74.14
m1146965 9 74.14
m3064449 9 74.14
m1103746 9 74.14
m1126520 9 74.66
m1026081 9 75.13
m1205940 9 76.1
m1115494 9 75.8
m1096523 9 80.59
m2257603 9 75.43
m1127186 9 75.76
m1127815 9 80.59
m1202669 9 75.13
m2324369 9 80.59
m990399 9 75.09
m1211847 9 75.76
m1041414 9 75.13
m1126452 9 75.94
m1013972 9 77.19
m1126968 9 79.03
m1253215 9 77.48
m1151356 9 78.23
m13196581 9 78.23
m100173437 9 75.09
m1142378 9 75.09
m1053081 9 78.23
m2360968 9 77.19
m6043328 9 77.19
m100231049 9 77.19
m1075489 9 76.84
m1109946 9 80.59
m1112550 9 77.48
m996262 12 38.33
m983639 9 80.14
m100173407 16 84.89
m1084528 10 75.28
m1070077 9 75.13
m997446 9 78.72
m3029972 9 66.35
m1073762 9 76.84
m1190639 9 75.09
m1125372 9 76.84
m1096151 9 77.77
m1127575 9 75.09
m1113792 9 77.19
m100231046 9 74.17
m5581098 9 74.17
m2255859 9 78.31
m1091982 9 81.52
m1126387 9 79.54
m1068997 9 78.24
m1091817 9 78.31
m1121362 9 78.31
m1119788 9 78.31
m1094298 9 78.31
m4909469 9 78.31
m3022219 9 78.31
m1114138 9 78.31
m1230893 9 78.31
m998492 8 126.32
m999196 9 75.09
m1001965 9 81.99
m1132857 9 75.13
m1125052 9 78.31
m1068936 9 78.31
m1058706 9 78.31
m1083025 9 78.24
m1067126 9 78.31
m1084681 9 78.31
m3064889 9 78.31
m1072431 9 78.31
m1105566 9 75.13
m1112547 9 78.31
m3954544 9 75.77
m1066052 9 75.09
m1108462 9 80.59
m1054006 9 78.31
m4910454 9 78.31
m1256282 9 78.31
m100107690 9 78.31
m981048 9 78.31
m100108445 9 78.31
m991531 9 78.31
m4911108 9 78.31
m1083452 9 80.89
m3222352 9 79.92
m995800 9 78.33
m1109757 9 75.13
m982140 13 30.95
m1078426 9 78.41
m1203048 9 78.31
m5970350 9 78.85
m1206768 9 79.92
m1064769 9 79.92
m100284655 9 78.45
m5581538 9 75.13
m2265695 9 78.31
m1084904 9 78.31
m1072553 9 78.31
m985387 9 78.31
m1195034 9 78.31
m1079807 9 78.31
m2340684 9 78.58
m1070846 9 79.62
m1078715 9 80.59
m2259728 9 78.58
m1128453 9 78.58
m1141907 9 78.58
m1141208 9 78.58
m1129297 9 75.13
m1244420 9 78.44
m1164131 9 78.63
m999303 9 78.63
m1330953 9 78.86
m1233877 9 78.86
m2280469 9 78.58
m100219703 9 80.51
m33847366 9 78.86
m1091634 9 78.86
m1220228 9 75.09
m1116043 9 75.09
m1118663 9 78.86
m2261913 9 78.86
m1242520 9 80.59
m3942732 9 78.87
m3953690 9 75.09
m1090729 9 79.81
m1086456 2 87.35
m5325220 9 77.44
m2292275 16 111.7
m1097630 9 79.66
m4909849 9 81.47
m2270155 9 80.92
m3952005 9 79.74
m2294351 9 75.09
m2254168 9 79.45
m1092733 9 80.62
m1127943 9 80.62
m2278426 9 80.58
m1107111 9 80.62
m1228193 9 80.62
m1862775 9 81.39
m1125759 9 80.62
m3064387 9 80.62
m2279719 9 80.62
m1136141 9 81.74
m1121056 9 81.83
m1128011 9 81.07
m1136694 9 81.47
m1247043 9 81.74
m1108305 9 81.42
m3532654 9 76.24
m1132954 9 75.13
m3028581 9 75.13
m1696881 9 82.14
m7923814 9 82.38
m4394176 9 82.38
m1251323 2 138.56
m3025448 9 82.4
m2259719 9 82.4
m3024212 9 75.09
m1115164 9 76.69
m100211153 9 76.69
m1094978 9 82.4
m5323844 9 82.4
m100173875 9 83.84
m1253623 9 83.84
m2259692 9 83.2
m100281107 9 83.2
m1138723 9 82.4
m1093246 9 82.4
m100219818 9 82.4
m1228130 9 75.13
m2258660 9 75.13
m9766664 9 75.13
m1863467 9 81.94
m1078740 9 80.59
m1107872 9 83.16
m1233661 9 82.4
m1228157 9 82.4
m1125680 9 81.47
m1100646 9 82.4
m1249040 9 80.59
m100225019 16 128.58
m1086967 16 128.58
m100253334 9 81.39
m1862850 9 81.39
m1064108 16 129.66
m1102733 9 80.59
m2261229 9 82.89
m4911131 9 83.84
m4910852 9 83.84
m1100758 9 81.99
m1259437 2 98.31
m1061741 9 82.99
m1214816 9 83.84
m13196635 9 82.85
m1105465 9 82.55
m1029743 16 128.58
m100218349 16 128.58
m3020786 9 83.06
m1202803 9 75.13
m5579760 9 75.13
m1228074 9 82.4
m100282118 9 83.19
m1019805 9 83.19
m2278575 9 83.87
m4009190 9 83.2
m4992352 9 83.04
m1128432 9 83.04
m1077192 9 83.8
m1666905 9 82.99
m5971304 9 83.18
m1132751 9 82.99
m1194155 9 82.99
m1048391 9 83.6
m15306578 2 105.17
m1084867 9 83.84
m1233122 9 75.09
m1245512 9 86.49
m1151045 9 84.44
m1125933 9 82.99
m1161803 9 82.99
m1119446 9 85.94
m100162344 9 82.3
m1165099 9 83.32
m100107630 9 83.32
m100305736 9 84.76
m4395450 9 84.76
m3023352 2 106.79
m1202490 9 80.59
m100307679 9 80.59
m3384776 2 106.79
m1147429 9 85.94
m1063170 9 85.94
m3959579 16 128.29
m1072596 9 85.94
m1196701 9 85.26
m989930 16 128.58
m2288958 9 85.94
m1126443 9 75.13
m6035526 16 127.89
m2305457 9 85.82
m3953853 9 83.84
m998651 2 136.07
m1086228 9 82.51
m3385512 9 87.58
m5971291 16 129.66
m100272758 9 83.84
m4544235 9 83.84
m4989135 9 88.53
m992231 9 87.35
m1160437 9 87.35
m1221834 9 86.51
m4989098 9 87.58
m1261727 9 86.58
m1022282 2 125.1
m3956613 9 88.53
m4911090 16 129.66
m2348926 9 86.51
m1286893 9 86.51
m4329311 9 87.86
m1167029 9 86.51
m1128445 9 86.51
m12777105 9 86.51
m100262991 9 86.51
m4411984 9 88.54
m1106136 9 89.52
m1367534 9 89.88
m1190612 9 86.54
m1124239 9 88.44
m1084684 9 89.88
m1022665 9 86.51
m100242789 9 87.34
m1145489 9 88.44
m3945440 9 88.96
m3385122 9 88.44
m1128281 9 89.52
m1242662 9 88.98
m1042114 9 89.52
m1121104 9 64.04
m100307810 9 90.58
m1066630 9 90.58
m3023485 9 89.59
m2278895 9 88.54
m100300224 9 88.54
m1104641 9 88.54
m3532972 9 92.02
m3534221 9 92.02
m1234811 9 88.54
m4992899 9 88.76
m1160435 9 90.31
m1090554 9 89.59
m100306363 9 90.31
m1106950 9 90.31
m1108614 9 90.31
m979087 9 92.02
m1255973 9 90.58
m1237490 9 92.02
m1103833 9 92.02
m1118364 9 90.11
m1237622 9 92.38
m3064628 9 92
m2267246 9 87.96
m1233947 9 95.52
m4991762 9 95.75
m1047891 9 95.36
m1095971 9 95.36
m3029354 9 96
m100245397 9 103.44
m1205128 9 103.44
m3064668 9 103.66
m2327806 9 105.47
m1128457 9 105.69
m100254755 9 105.69
m1138981 9 104.91
m28851636 9 104.91
m2262944 9 104.02
m1100801 9 103.79
m1065812 9 108.16
m1250910 12 16.64
m1080249 9 107.01
m3937507 16 126.82
m4911243 9 106.86
m3570185 9 107.8
m3026841 9 107.01
m3064525 9 107.03
m1150761 9 107.03
m1026699 9 12.75
m1139682 9 13.55
m980396 16 10.32
m1212506 2 10.98
m1002891 16 11.05
m1089342 16 12.71
m3026856 5 60.45
m5324283 6 83.01
m1115887 16 11.36
m100240552 16 11.36
m1136978 9 23.18
m15434921 9 23.18
m1152157 9 23.18
m100295744 16 16.72
m1023613 16 14.42
m1006049 16 12.71
m100193499 16 15.31
m1213508 16 14.58
m1162627 16 20.85
m1126866 16 20.85
m1260888 16 20.85
m978273 16 20.85
m1126200 16 20.85
m1396589 16 20.89
m100292388 16 20.89
m992597 16 20.85
m4911015 16 20.85
m1087756 16 20.85
m1093454 16 22.77
m1164792 16 7.21
m1104325 16 53.95
m1004729 16 7.21
m1071582 16 49.94
m3029592 16 49.94
m1093352 16 49.94
m1151066 16 49.94
m2242723 16 50.2
m1015056 16 49.94
m1350635 16 49.94
m1127317 16 49.94
m1089537 16 49.94
m1098588 16 49.94
m991557 16 49.94
m1231587 16 50.2
m3023733 16 50.52
m1126976 16 50.2
m15327985 16 57.48
m987159 16 57.48
m1094603 16 50.2
m1125422 16 50.2
m7940553 16 50.2
m1085831 16 50.52
m1083393 16 57.61
m1112925 2 120.67
m1098973 2 120.67
m2242354 2 120.67
m981294 16 57.61
m1201565 16 57.69
m1242381 16 57.62
m2261906 16 52.7
m4911190 16 52.7
m1089339 2 120.67
m5338368 16 53.95
m3533831 16 53.95
m993744 16 53.95
m977096 16 59.09
m2246769 16 57.61
m1077153 16 65.06
m5324564 16 53.95
m1088421 2 120.67
m2243090 2 122
m1232477 16 55.56
m1187077 2 117.55
m3023708 16 44.42
m984698 2 120.67
m1238701 2 120.26
m1864440 16 56.73
m977602 16 69.82
m3951391 16 59.07
m4003291 16 59.07
m7940511 16 59.07
m1094487 16 58.77
m1160995 16 58.77
m1092979 2 120.61
m34877451 16 58.49
m1244851 16 59.05
m1056876 16 59.98
m2245372 2 117.79
m1103422 2 120.67
m1091806 2 120.67
m1239537 9 62.53
m2265364 2 67.93
m3023141 16 61.66
m100224967 16 61.66
m1036734 16 61.66
m100257861 2 60.52
m1235972 9 72.06
m100234712 2 66.75
m100230711 9 71.82
m100242886 9 75.09
m1095982 9 75.09
m1716118 16 69.73
m1001208 2 68.04
m1102030 6 53.24
m2258870 16 126.76
m1193959 16 74.31
m3025921 16 78.34
m1123765 19 41.12
m100174037 9 80.59
m1053058 9 63.28
m6043868 2 71.38
m3024276 9 78.04
m7487640 16 87.24
m1119348 9 75.13
m1056783 9 78.76
m7352131 6 32.93
m980698 16 111.7
m1033649 9 80.54
m12772395 9 80.54
m1208203 16 130.65
m6039822 16 129.66
m100287932 16 128.58
m1667156 16 128.58
m100220043 16 129.32
m1250957 16 129.32
m1107079 16 130.86
m5970951 16 135.3
m1073145 16 130.86
m1094769 2 136.07
m1228457 16 129.8
m1202091 16 126.82
m1228310 9 75.09
m4329688 16 129.66
m2243306 16 129.8
m3021154 16 129.8
m100197978 16 127.89
m1092806 16 124.17
m1123689 16 127.89
m5324317 16 129.66
m2263138 9 81.74
m100220157 9 81.74
m1041011 9 80.62
m1125516 9 80.62
m100230800 16 131.83
m1094756 16 131.83
m100249061 16 141.84
m1136761 16 141.84
m1138609 16 127.89
m1104540 16 136.25
m5325159 16 128.58
m1285693 16 129.8
m1104252 16 131.14
m1210830 16 128.58
m6045178 2 136.07
m1107082 2 136.07
m1090622 2 136.07
m1403433 16 130.86
m100269706 16 128.15
m100290165 16 128.15
m1094691 16 128.15
m3028214 16 129.8
m2259630 16 124.31
m4008441 2 91.13
m3027269 16 128.58
m2245145 16 127.89
m5971318 16 130.65
m1227230 2 136.07
m3958333 16 127.89
m3022244 16 129.8
m2245474 16 129.8
m4008069 2 90.88
m1110734 16 126.12
m1125483 2 136.07
m1204241 16 129.66
m3026513 16 129.8
m2248154 16 129.66
m1216997 16 130.86
m2251911 16 130.06
m7352850 9 77.29
m2256322 16 129.8
m100211183 16 129.66
m1005662 16 129.88
m1286277 16 119.73
m12857006 16 129.88
m100275408 16 129.88
m7940736 16 131.15
m5412132 16 129.02
m4537931 16 129.02
m5971653 16 129.02
m1078056 16 130.86
m5324627 16 129.66
m3940826 16 129.26
m1064566 16 128.33
m3064763 16 128.15
m2264838 16 129.26
m1246993 16 130.56
m15306781 9 82.99
m1075422 16 130.06
m100173428 16 128.15
m100251069 16 128.15
m4541612 16 128.15
m1093176 9 80.59
m1238032 16 129.66
m100240625 16 127.89
m2250650 16 130.86
m100282119 9 83.19
m1228672 16 131.83
m1126980 16 131.83
m1126727 16 131.83
m100249048 16 130.34
m4004359 16 130.34
m100234804 9 84.31
m1065917 16 135.3
m2252472 16 129.8
m1126852 16 131.53
m1130396 9 82.99
m100173865 9 83.2
m1092980 16 131.16
m1060398 16 132.41
m1233147 16 131.7
m2242486 16 131.83
m1036795 9 75.13
m1082701 16 135.12
m1125986 16 135.3
m1087316 16 134.22
m2250873 16 130.06
m1117339 16 130.06
m6049171 9 75.09
m1114234 16 128.15
m23884159 16 130.06
m979520 16 130.06
m1057683 16 135.3
m9724736 16 132.41
m1242523 16 131.7
m1246237 16 132.41
m2248264 16 132.41
m992489 9 75.13
m1209742 16 131.7
m1233319 16 133.02
m1089727 2 136.07
m2259570 16 133.02
m1228399 16 129.8
m1025526 2 110.63
m5411698 16 127.89
m977670 16 124.17
m981987 16 125.49
m1204392 16 119.73
m1038614 14 118.3
m1233128 16 130.86
m6036141 16 129.66
m1863599 16 130.86
m1298690 16 134.72
m1013777 13 30.36
m1106031 16 134.72
m4262090 13 26.98
m1249317 16 135.3
m1228596 16 130.86
m5566520 16 127.89
m1230118 16 129.66
m7343161 9 87.58
m5970292 16 129.66
m995051 2 136.07
m2264920 16 129.8
m1072736 16 135.88
m1116168 16 135.88
m1126645 16 136.45
m1126011 16 130.06
m1086964 16 133.47
m1119316 16 129.8
m3023205 16 133.47
m2259439 16 124.17
m1089218 16 136.45
m1101803 16 136.45
m3222150 16 138.28
m1130374 9 88.99
m994831 9 94.55
m983777 2 60.28
m1188069 9 71.93
m2253059 16 141.12
m1101456 16 150.37
m1126790 2 123.66
m977167 2 123.34
m3064424 2 87.35
m3027058 2 120.72
m2245037 16 142.22
m1065604 2 120.72
m1401638 9 105.54
m1237301 16 142.15
m1042864 17 4.2
m1228442 3 0.3
m26673898 10 16.86
m1227991 3 2.61
m3064604 3 2.49
m1267595 3 2.49
m3064482 3 4.63
m1041466 3 1.12
m2264201 3 0.93
m2259922 3 2.49
m1255326 3 0.52
m1161054 3 2.5
m4993173 3 4.62
m4990767 3 2.5
m1115481 3 2.5
m2283109 3 4.69
m2256311 10 6.49
m3022210 17 4.2
m4993017 17 4.01
m998325 3 4.62
m3026268 3 4.29
m4991515 3 4.59
m1096696 3 3.79
m1088933 3 4.75
m986215 3 4.62
m1109698 3 4.62
m5373637 10 13.57
m1255179 3 3.58
m982430 3 5.34
m990865 3 9.23
m3222425 3 9.56
m1023982 3 9.17
m1034802 3 8.89
m1061804 3 7.63
m5324886 3 9.78
m1007236 3 14.42
m1176628 3 14.42
m2256612 3 14.42
m1063669 3 11.62
m1215358 3 15.54
m100256165 3 15.54
m100265680 3 13.94
m1089867 3 13.94
m1084598 3 16.15
m1243077 3 13.47
m1007196 3 13.2
m1862599 3 17.68
m3385390 3 18.26
m1214151 3 12.13
m6036219 3 14.55
m1129020 3 12.8
m1083852 3 22.08
m3024482 3 22.08
m980051 3 22.08
m4988975 3 22.08
m5325088 3 22.08
m4989110 3 22.61
m1113022 3 20.28
m1147184 3 20.81
m6038251 3 20.81
m1115759 3 20.28
m100247430 3 22.92
m1006017 3 22.92
m1104467 3 21.46
m4910107 3 23.16
m3936116 3 23.47
m1127278 3 22.53
m1227755 3 23.99
m1062598 3 30.03
m4910486 3 30.05
m1093449 3 30.03
m1112192 3 30.03
m1049555 3 32.41
m1039171 3 32.41
m3064609 3 32.41
m1037151 3 32.41
m1055210 3 32.41
m1071147 3 32.41
m1203093 3 32.72
m1190017 3 33.62
m1103922 3 32.53
m1118825 3 32.53
m1208544 3 32.41
m1059616 3 32.41
m980942 3 32.41
m1126290 3 32.41
m7478445 17 26.03
m1057710 3 41.22
m1220763 3 41.22
m1101470 3 42.05
m1176177 3 41.22
m1214734 3 35.79
m3064841 3 41.22
m1060886 3 41.22
m1025506 3 35.79
m1091472 3 35.79
m1081690 3 35.79
m1061645 3 47.66
m1041776 3 41.22
m2261258 3 38.84
m1209369 3 41.87
m1111138 3 38.84
m4733506 3 41.87
m3028164 3 38.84
m2268716 3 38.84
m1045110 3 38.84
m5324940 3 41.87
m1234563 3 38.84
m1208317 3 41.94
m1093344 3 41.56
m100208803 3 39.48
m4909905 3 43.25
m100292663 3 44.75
m2372947 3 44.75
m1195254 3 45.21
m100300059 3 43.34
m1229247 1 103.83
m5971605 3 43.61
m1200644 3 43.61
m1223327 3 44
m1218927 3 46.38
m1075651 3 45.47
m1311493 3 46.02
m1000407 3 46.11
m2276618 3 47.07
m1398743 3 47.07
m995319 3 47.73
m1005033 3 47.73
m1102783 3 47.07
m1309543 3 47.07
m1091170 3 47.73
m1094665 3 47.73
m1715348 3 47.73
m1280642 3 48.02
m2256281 3 47.73
m100299512 3 47.73
m100299507 3 47.73
m1115339 3 48.99
m980915 3 47.73
m3064937 3 48.21
m1053840 3 48.24
m1091277 3 48.1
m1092915 3 48.06
m992437 3 47.15
m1096770 3 47.73
m4395438 3 48.06
m1095360 3 51.7
m1090721 3 46.75
m2253468 3 49.23
m1109808 3 51.11
m1166907 3 49.47
m1312078 3 49.47
m1253241 3 49.47
m1219214 3 50.05
m1150748 3 50.55
m1212284 3 51.13
m100274647 14 121.73
m1725680 14 121.73
m1220348 3 51.77
m1108551 13 46.38
m1068094 3 54.83
m1717735 3 54.73
m1076524 3 53.58
m1219129 3 54.73
m1086479 3 58
m1218153 3 58
m1124354 3 58
m990692 3 56.45
m7940660 3 61.29
m5970957 3 61.87
m1216643 3 57.73
m1250769 3 60.37
m1082841 3 58
m2255314 3 60.51
m1251962 12 47.74
m1142583 3 58.26
m1104683 3 61.93
m1052021 3 61.93
m1216949 3 61.93
m1218916 3 61.57
m1103494 3 63.92
m1126859 3 61.93
m100303149 3 60.83
m1262350 3 60.83
m1056037 3 63.15
m1091056 3 64.33
m1075962 3 64.33
m1046207 3 64.33
m33847263 3 64.51
m1212042 3 64.51
m1200653 3 62.26
m999513 3 64.73
m1090449 3 65.36
m1695196 3 64.51
m1089832 3 65.06
m1107847 3 64.9
m1132581 3 64.04
m1113363 3 62.26
m5323445 3 64.33
m992268 3 62.26
m2275820 3 64.51
m1237234 3 67.73
m1020174 3 65.84
m100296501 3 65.84
m3064370 3 65.65
m983153 3 64.45
m1210082 3 68.02
m4992575 7 47.2
m1338444 3 66.35
m5411536 3 66.35
m1217329 3 67.46
m981498 3 66.35
m989151 3 66.95
m1077152 3 67.38
m1031360 3 70.94
m2276382 3 70.94
m1007203 3 73.51
m1093213 3 73.35
m1698595 17 94.17
m1076322 3 74.86
m1119526 3 75.94
m1102142 3 73.07
m1127042 3 75.11
m1225638 3 103.92
m1043620 3 82.03
m1207659 10 90.85
m1119060 13 14.4
m1094055 3 94.64
m1219120 10 93.37
m1087626 3 116.68
m100302603 3 117.34
m100302602 3 117.34
m982276 3 117.77
m2257745 3 117.34
m1127468 3 118.38
m1128149 3 117.22
m29429656 3 117.99
m1203001 3 125.08
m2253843 3 123.47
m3024755 3 123.47
m1147138 12 132.41
m1694753 3 122.07
m2261140 3 125.2
m1089375 3 125.2
m1164605 3 125.2
m1079045 3 125.21
m1046576 3 125.21
m1165439 3 125.21
m2306882 3 131.73
m100226158 3 125.22
m2261983 3 128.21
m1684475 10 138.97
m1110156 3 126.5
m5971555 3 132.31
m1675478 3 132.31
m5323392 3 130.26
m1110848 3 128.21
m7342150 10 137.75
m1128606 3 137.55
m4990006 3 132.06
m100294073 3 131.99
m3945701 3 131.99
m1250607 3 132.31
m1220530 3 131.68
m1121205 3 116.41
m1248251 3 131.29
m1079802 3 131.29
m2277065 3 129.57
m1055641 3 133.08
m7350269 17 144.58
m1115450 3 134.03
m1069051 3 132.74
m1267667 10 131.02
m2280022 3 143.73
m1126506 3 147.36
m1196031 3 146.99
m1101425 3 145.12
m1165451 3 149.49
m1010105 3 147.59
m1132295 3 147.59
m100247442 3 147.59
m2259576 3 145.37
m1135672 3 151.23
m1275763 3 151.23
m3950036 3 147.15
m5579535 10 9.79
m1148843 10 8.9
m1211784 10 8.48
m1217990 10 6.84
m2256562 10 5.83
m2304742 10 12.62
m1218388 10 9.02
m1130043 10 9.02
m5324621 3 21.02
m3958709 10 13.68
m100285836 17 6.79
m100285835 17 6.79
m3937337 17 6.79
m4537637 10 5.88
m993177 10 7.32
m100218285 10 7.32
m3028435 10 22.8
m6038181 10 22.8
m5325300 10 13.57
m3954980 10 12.62
m1381113 10 11.63
m1321791 10 12.5
m1315407 10 12.62
m3028616 10 12.62
m1019893 10 13.8
m22416316 10 13.8
m1164067 10 124.55
m1095017 10 16.86
m3953479 10 17.82
m1044330 10 14.03
m995301 10 16.84
m1228717 10 16.86
m1230206 10 16.99
m100260597 10 16.28
m1862856 10 16.28
m1112585 10 17.45
m1000905 10 17.58
m1015831 10 17.58
m4991340 10 16.28
m1140421 10 17.45
m4411981 10 16.28
m100245299 10 17.45
m998652 10 17.45
m29966443 10 17.45
m4910674 10 17.36
m1088305 10 17.54
m1073771 10 17.45
m14924930 10 19.09
m1006051 10 17.45
m1095460 10 18.55
m1089285 10 19.92
m2331792 10 17.86
m4910923 10 20.57
m1385448 10 19.66
m1104851 10 19.13
m4993118 10 20.12
m100273947 10 22.37
m1714660 10 22.37
m2256733 10 20.02
m1091357 10 23.59
m1121919 10 20.73
m5325445 13 54.32
m1234768 10 24.86
m1004919 10 25.29
m2270726 10 24.75
m1088654 10 26.46
m100293189 17 4.2
m1020807 17 4.2
m100247189 10 29.04
m4407524 10 29.04
m5970688 10 156.7
m1241932 10 30.33
m1219923 10 29.25
m2251356 10 28.31
m100305111 10 32.8
m1106191 10 27.83
m100259131 10 30.38
m100259129 10 30.38
m1028481 10 30.38
m1078043 10 29.96
m2254746 10 31.19
m3064566 10 32.39
m1095937 10 30.21
m1135461 10 32.39
m1118008 10 29.31
m1226287 10 30.11
m1087700 10 29.89
m100262041 10 32.39
m1002838 10 29.96
m3064601 17 16.34
m1024660 10 30.48
m12777388 3 25.01
m1156228 10 30.48
m1007253 10 31.88
m2279865 10 31.79
m1138396 10 30.83
m1076901 10 35.1
m100265114 10 36.11
m3957671 10 36.11
m1252850 16 124.17
m1108336 10 35.54
m2254401 10 43.27
m3031368 10 35.54
m992253 10 35.54
m3064632 10 35.54
m1216270 10 35.73
m4990423 10 41.19
m991556 10 45.65
m1063564 10 46.82
m2267680 10 46.82
m1093780 10 46.82
m1075153 10 48.64
m994373 9 55.26
m12779820 9 55.26
m1023666 10 53.5
m1276825 10 49.76
m2255756 10 50.39
m2263950 10 49.55
m1082914 10 50.69
m1130416 10 51.27
m2259883 10 49.25
m1002594 10 49.25
m4909610 10 53.17
m1053778 10 49.77
m1025899 10 49.23
m1863903 10 49.23
m1290097 10 53.13
m1124486 10 49.78
m2261819 10 51.62
m1082315 10 49.78
m2351076 10 53.31
m1064508 10 51.85
m1147153 10 53.71
m3570170 10 52.58
m1234932 10 53.89
m1002330 10 52.9
m1147772 10 54.31
m1163941 10 55.56
m2277283 12 34.27
m1083901 10 56.13
m1127848 10 53.65
m100307590 10 53.65
m3022270 10 53.16
m4910336 10 58.74
m1072888 10 60.53
m1005323 10 60.26
m1107464 10 59.97
m100254594 10 58.74
m1008870 10 58.81
m1103075 10 58.81
m987653 10 60.19
m1110846 10 54.41
m3064863 10 60.44
m2260676 10 60.47
m1049442 10 60.53
m3533310 10 54.53
m988433 10 60.77
m983461 10 65.05
m1125482 3 47.73
m2296262 10 61.8
m100208743 16 132.41
m1100039 10 64.94
m1050579 10 65.8
m2251282 10 64.94
m989270 10 67.1
m1201639 10 65.59
m1153055 10 65.42
m1141633 10 65.59
m1256184 10 68.62
m990019 10 65.59
m1863248 10 66.63
m4910791 4 130.39
m987950 10 65.59
m4989681 10 67.91
m1089700 10 67.22
m1035251 10 67.78
m1029994 10 70.63
m1283998 10 68.53
m100211666 10 68.81
m1068424 10 68.81
m3222436 10 68.59
m1127723 10 68.36
m1062373 10 67.86
m1082156 10 68.36
m1238228 10 68.36
m1724644 10 68.36
m1037716 10 68.36
m1065763 10 68.62
m1084457 10 70.08
m3945741 12 47.74
m100225952 12 47.74
m1024266 3 60.02
m1092438 10 73.16
m1231107 10 73.16
m1071782 10 73.14
m2265549 10 73.22
m979052 10 83.45
m1058702 10 75.23
m1071492 10 74.42
m100108536 10 77.19
m1247725 10 77.19
m100193649 10 81.84
m1150127 10 81.84
m1048811 10 82.51
m3064935 10 82.11
m1862716 10 81.18
m100302250 10 81.18
m2281515 10 81.93
m1088714 10 84.3
m1117727 10 84.92
m1120943 10 82.16
m1110295 10 82.16
m1093878 10 82.21
m2257178 10 85.04
m1030890 10 82.74
m1863342 10 83.37
m5410702 10 82.63
m2338380 10 83.37
m1077052 10 84.92
m1113073 10 82.74
m987889 13 54.41
m999766 10 83.62
m7921261 10 83.62
m3958857 3 137.55
m3385181 10 80.52
m1233334 9 75.13
m1113304 10 88.22
m1058559 17 87.59
m1081427 10 94.53
m1117877 10 95.16
m1041337 17 93.81
m1217016 10 88.14
m1864295 10 88.43
m3955802 10 85.04
m1241954 10 88.72
m1089206 10 89.86
m1076415 10 91.04
m1145590 10 91.04
m1035788 10 90.58
m3951571 10 92.42
m1126463 10 90.58
m3064587 17 95.96
m3064421 10 93.11
m1128405 10 93.65
m1069690 10 93.37
m1248420 10 94.08
m1112565 10 94.13
m1116830 10 93.99
m1092896 10 93.76
m1099775 10 95.31
m1108098 10 94.29
m1106005 10 89.71
m1235182 10 100.25
m1212776 10 96.45
m1101009 10 96.48
m1094174 10 97.21
m100224962 10 91.34
m3949950 10 91.34
m100197866 10 91.34
m996275 10 95.81
m1001691 10 103.92
m1028425 10 100.03
m1249904 10 100.03
m1058019 10 115.61
m2275611 10 112.86
m985934 10 117.04
m18728208 6 26.42
m1259377 9 21.44
m1228927 9 21.44
m1268543 10 115.56
m991025 10 116.84
m1113617 10 116.95
m1043836 10 116.95
m1091939 10 116.49
m9724050 10 124.27
m996138 10 124.27
m4909921 10 119.1
m2257828 10 125.34
m1124292 10 117.81
m1713659 10 117.81
m3935244 9 70.06
m4910465 10 127.18
m1220085 10 127.18
m1125590 10 131.57
m1090137 10 131.57
m993100 10 132.12
m1124666 10 132.12
m1130667 10 132.73
m1357039 10 132.73
m1163589 10 133.93
m1159999 10 138.97
m100261625 10 133.48
m1021762 10 133.93
m1238791 10 132.9
m3024134 10 132.9
m1116974 10 133.93
m2315188 10 138.97
m1103900 10 91.24
m100198306 10 91.24
m1041663 10 140.36
m100234878 10 140.36
m1228865 10 132.77
m100278091 10 132.77
m1702886 10 132.77
m1229563 10 134.75
m100277808 9 69.32
m100278092 10 132.77
m18728224 10 138.71
m3570105 10 138.71
m100251074 10 138.71
m100277809 9 69.32
m33870476 9 69.32
m4991910 10 86.35
m100197695 9 69.32
m2256850 10 136.67
m993410 10 137.78
m1256516 10 139.03
m2282543 10 142.17
m2332890 10 136.67
m7478557 10 136.67
m2278483 10 139.6
m1219099 10 142.16
m1138703 10 142.41
m1150233 15 9.29
m1049649 10 131.02
m7350969 10 57.03
m1032586 10 144.54
m7354206 10 145.21
m3957824 10 133.83
m7350673 8 278.54
m1126644 10 131.02
m1307784 3 132.83
m2280402 10 131.02
m1021564 10 131.02
m1206752 10 131.02
m1142646 17 144.83
m1071769 10 131.02
m2278297 3 133.67
m1088815 10 145.1
m2295410 10 145.1
m100289847 17 146.56
m2279671 10 152.06
m1098221 10 156.7
m1228289 10 156.7
m2283068 10 155.16
m100307073 10 28.74
m1018357 10 28.74
m100262089 10 156.58
m1070583 10 156.7
m1017788 21 94.25
m1094391 10 155.29
m1119505 14 140.09
m1124704 10 149.52
m1093886 10 153.71
m2276592 10 155.61
m1084038 3 4.59
m100211510 3 4.59
m1240625 17 4.2
m1130293 10 4.67
m4542497 17 3.9
m100276492 10 4.67
m3385259 3 3.36
m4021872 17 5.31
m100233949 17 5.31
m2271962 17 0
m1696974 3 1.35
m3028287 17 3.89
m3960035 17 6.11
m1002934 3 4.75
m1125826 10 12.62
m997946 17 15.14
m1211617 17 15.14
m3028895 17 15.73
m3222194 17 16.34
m2253769 17 16.34
m2242955 17 16.34
m987426 17 16.34
m1110291 10 35.54
m3385445 9 25.67
m1090667 17 24.32
m1129754 17 30.65
m1049595 17 26.03
m2248813 17 28.29
m1088418 17 32.44
m2257253 17 32.66
m2245936 17 30.09
m3956180 17 32.44
m100218369 17 33.52
m2245064 17 33.52
m989318 17 30.09
m990037 17 25.55
m1088405 17 33.52
m2257776 17 34.11
m3064792 17 34.11
m1154268 17 30.65
m100231015 17 30.09
m1091224 17 30.09
m1218602 17 37.64
m1263957 3 39.48
m2252592 17 48.74
m3222190 17 50.45
m7478566 9 74.14
m1164942 10 49.74
m2252829 17 53.58
m1091583 21 55.2
m1040727 21 55.2
m1058686 17 54.76
m991036 1 22.68
m1065865 17 55.35
m1126151 17 59.49
m1200422 10 58.74
m5582208 10 58.74
m100299509 10 60.43
m1013788 3 48.98
m1111624 3 46.75
m1027050 3 54.61
m1125700 17 68.07
m5971295 3 65.81
m1028015 17 81.76
m1051462 3 66.35
m13879428 17 86.71
m1097048 17 87.27
m1094077 10 82.63
m1066962 17 87.59
m100284681 17 87.59
m1168487 17 94.17
m1112876 10 90.85
m1244635 10 90.68
m1229057 17 108.7
m1006675 3 125.21
m1008756 10 132.24
m7353094 3 117.58
m7353377 17 137.59
m100272868 17 137.59
m14925042 17 137.59
m2268205 17 137.59
m1022999 10 137.78
m1114995 9 64.14
m3939073 9 85.94
m1020705 17 140.71
m3570051 10 137.75
m100249039 10 139.56
m1126747 17 140.83
m1205814 17 149.62
m3937462 3 132.84
m1071115 17 143.05
m2246870 17 142.03
m1201618 17 142.47
m1123742 10 149.64
m1008567 17 143.05
m1092463 17 143.45
m1071224 17 144.16
m1122888 17 144.26
m2340226 8 42.89
m1126502 17 144.83
m1274217 17 144.83
m977800 17 144.26
m1218536 17 146.85
m1140252 17 144.83
m1081461 17 144.83
m2252787 17 144.83
m7352843 10 131.02
m7353589 17 146.56
m100289844 17 146.56
m3936334 9 104.02
m1093906 10 148.06
m1125230 17 150.3
m1120739 17 146.3
m2254538 17 148.75
m981802 17 148.96
m1277513 17 148.15
m3023539 17 148.15
m1675602 10 155.16
m1306170 3 145.83
m2247994 17 148.78
m7353078 3 147.68
m1333335 10 132.12
m100262090 21 94.25
m100262087 21 94.25
m4909982 8 53.03
m2279611 8 184.74
m1057743 9 22.03
m1146001 9 22.19
m1284943 4 0
m1397446 13 30.95
m1095755 4 8.44
m4911115 7 67.82
m1035095 4 4.57
m1092651 4 4.57
m1090716 4 5.92
m2248753 4 13.13
m1024240 2 68.75
m1252028 4 12.79
m4261973 4 20.67
m1100882 4 19.27
m2253908 4 21.2
m7478666 13 41.3
m1242151 4 20.49
m4911028 4 20.31
m1102634 4 19.84
m1092224 4 19.84
m100279701 4 19.84
m992993 4 20.72
m978767 4 19.84
m1103219 4 19.84
m1082366 4 26.52
m1103414 4 20.45
m1044739 4 19.84
m1235654 4 20.92
m1045578 4 19.84
m991409 4 19.84
m1092585 4 25.01
m1089414 4 22.87
m1057100 4 24.73
m1204980 4 26.14
m1105537 4 19.84
m7342697 4 26.08
m1310206 4 26.04
m1137394 4 26.03
m1022321 4 26.03
m1129667 10 30.48
m5971408 4 26.52
m1111179 10 30.48
m995929 4 26.08
m1013844 3 30.6
m1095875 4 26.08
m4396697 4 26.03
m5969622 4 27.05
m1032566 4 2.49
m1091463 4 25.92
m3025755 4 21.63
m1266108 16 122.72
m1127680 4 26.08
m1230298 4 26.25
m1070902 4 26.08
m1131500 9 91.68
m982374 4 26.6
m100193529 4 26.6
m5411375 4 26.08
m1204491 4 26.08
m1264294 4 29.66
m5412026 4 24.73
m1252085 2 130.05
m1263306 4 29.66
m1055213 4 26.08
m1108616 4 27.13
m2266236 4 26.52
m5971389 2 69
m100269425 4 26.17
m1254428 4 26.17
m1127107 4 26.08
m2276355 4 27.36
m1089793 4 26.52
m2294686 3 40.62
m1109862 1 62.44
m4909310 4 25.84
m1165073 4 25.26
m1239611 4 25.26
m100270567 4 25.26
m1227232 4 25.26
m100198261 1 73.29
m1072050 4 29.07
m1211780 4 28.5
m100221576 4 28.5
m1063020 4 28.98
m5411457 4 28.58
m100255986 4 29.14
m1261447 4 29.14
m1391903 4 28.86
m1197118 4 34.51
m3534447 4 47.01
m2339922 4 33.16
m1107438 4 34.87
m1228304 4 47.01
m1092069 4 47.17
m1129776 4 47.12
m2252444 4 48.08
m1397352 4 51.28
m100294057 4 51.28
m1262453 4 51.28
m1252793 4 51.28
m980406 4 50.9
m1060737 4 52.82
m1068541 4 54.26
m1091267 4 57.47
m1127193 4 56.72
m1214325 4 77.98
m2257011 4 63.44
m984136 4 76.37
m992456 4 70.37
m1124790 4 85.41
m1015566 4 85.41
m100254607 4 85.41
m2279688 4 87.27
m3022857 4 85.76
m1006887 4 88.26
m1248723 4 87.06
m100272637 4 87.27
m4003699 4 87.27
m100230715 18 63.05
m1209509 4 87.27
m1680720 4 87.27
m4910560 4 88.61
m2257698 4 88.9
m2267491 4 92.79
m3025121 4 92.79
m2265419 4 96.08
m1079926 4 96.08
m25259903 7 32.77
m988704 4 96.93
m994982 4 96.08
m1095949 4 96.08
m2262907 4 96.08
m981431 4 96.46
m1343443 4 96.24
m3064580 4 96.08
m1009730 4 96.24
m2275647 4 96.08
m1081526 4 96.08
m1695549 4 96.16
m1075972 4 95.01
m1091937 4 96.08
m1127470 4 86.39
m1067484 4 95.01
m1045541 4 95.01
m2279733 4 96.08
m3021636 4 96.08
m1093381 4 95.01
m1034732 4 96.08
m1229459 4 87.33
m2256857 4 97.47
m1095509 4 96.08
m983019 4 96.08
m3961392 13 39.09
m986964 4 95.01
m1105903 4 85.69
m1128664 4 96.08
m3064662 4 96.08
m1273028 12 31.44
m1094448 4 95.69
m1041768 4 85.69
m1091678 4 96.08
m3024745 4 96.36
m2258428 4 98.79
m1104865 4 99.17
m7940442 4 109.2
m1019261 4 115.03
m988712 4 103.91
m1166429 4 103.65
m3020760 4 107.54
m2256531 4 103.38
m3064862 4 103.65
m1242399 4 100.39
m1162147 4 103.65
m3028261 4 103.65
m1131505 4 103.65
m1239112 4 103.65
m1310918 4 107.26
m1048421 4 107.26
m100237784 4 107.26
m3064552 4 107.26
m983765 4 107.26
m1675403 7 40.59
m100290313 1 189.55
m1081885 4 112.27
m1078438 4 114.35
m100226282 7 19.77
m1111149 4 96.09
m1097603 4 114.31
m1108825 4 116.03
m1125529 4 116.03
m1139871 4 116.03
m1098802 4 116.03
m2258640 4 116.03
m100249510 4 116.03
m3064448 4 116.03
m7336089 4 115.9
m100294189 4 116.03
m3064572 4 115.9
m1233446 4 116.03
m100237993 4 116.09
m1692891 4 116.09
m1085374 4 116.14
m3064762 4 118.16
m100244914 4 116.14
m1096142 9 44.33
m3033792 4 119.65
m1237142 4 122.06
m7940367 4 122.06
m1228131 4 123.8
m2262619 4 123.18
m1005017 4 124.11
m2255871 4 126.94
m1235730 4 124.35
m2260563 4 122.3
m1018803 4 124.37
m5970724 4 124.01
m3064477 4 124.01
m1267445 4 128.51
m1337936 4 123.16
m1228828 4 123.16
m977228 4 123.77
m4008625 21 12.78
m1695994 4 121.7
m4003775 4 126.28
m2279301 4 124.17
m100226493 4 132.72
m1081652 4 132.72
m3957691 12 78.72
m2262317 4 130.53
m4538087 4 132.57
m1071064 4 132.72
m7354216 4 127.56
m1201900 4 130.53
m3533071 4 132.76
m100251122 4 129.7
m1001988 4 130.81
m1230702 11 1.11
m1209387 11 1.8
m1228144 11 6.34
m1103041 11 9.24
m1109756 11 9.85
m3064433 11 12
m1092216 11 12.64
m100265617 16 70.85
m1263824 16 70.85
m1219841 11 77.96
m5325393 11 77.96
m1020492 11 77.96
m5325392 11 77.96
m1036721 11 13.09
m3021601 11 13.11
m1212987 11 20.62
m1089520 11 23.86
m4991673 11 26.77
m3024027 11 28.95
m1095035 11 30.67
m3958247 11 24.75
m1078626 11 30.23
m979934 4 32.41
m100279742 4 32.41
m1135868 11 33.69
m1241652 6 98.16
m1086222 10 83.37
m1666611 11 30.23
m1235955 4 25.26
m34875935 4 25.26
m1119503 11 32.63
m3534051 11 32.63
m5323419 11 32.48
m11314394 9 67.4
m991053 11 31.93
m1020101 11 31.93
m988680 11 31.36
m2263251 19 22.22
m100230083 11 33.52
m7487845 10 93.63
m100274753 13 54.32
m988178 11 35.38
m1008589 11 35.95
m1022260 16 35.98
m5324476 11 35.38
m1862515 11 34.34
m2296804 11 36.57
m1056894 11 36.57
m1089156 11 37.29
m1128914 11 37.29
m1123432 11 36.73
m1708201 11 37.87
m1089380 11 40.08
m4910882 11 42.36
m1004646 11 41.93
m1120870 11 43.84
m1228512 17 83.44
m1094836 11 40.64
m1089013 11 44.15
m1011212 11 41.64
m1109702 11 45.05
m2351185 11 39.14
m4990208 11 42.9
m1229034 11 41.97
m1054401 11 45.05
m12002144 11 46.44
m1384033 11 47.06
m985169 11 41.96
m1068877 11 50.15
m1079244 11 44.26
m5324778 11 44.26
m1073286 11 51.26
m2281148 11 50.82
m1056406 11 47.48
m1100014 11 44.39
m1112894 11 44.39
m1056645 11 46.25
m998971 11 46.76
m1862715 4 128.99
m3064798 11 46.25
m4990681 11 47.4
m1209504 11 48.51
m2293225 11 56.07
m1125612 11 52.14
m100218370 11 58.29
m1029026 11 58.29
m100219916 11 54.38
m1092405 11 55.58
m1210966 11 62.86
m1129092 11 63.86
m1126368 11 62.96
m997944 11 64.32
m1126576 11 62.27
m1380954 11 68.88
m1220880 11 72.14
m100245267 11 75.67
m3941944 11 75.67
m1075718 11 72.12
m1071158 16 131.15
m1020423 11 74.82
m1133136 11 77.09
m1250840 11 77.7
m3064706 2 49.8
m3064475 11 77.76
m1090543 18 0.57
m3026949 15 58.85
m1107919 18 34.74
m1034276 15 28.5
m1038656 15 26.08
m993587 18 42.55
m100198170 3 13.2
m2249858 3 13.2
m16795923 11 34.43
m1738469 11 34.43
m7353378 17 137.59
m1059032 18 44.84
m7352456 18 46.56
m5971349 13 41.3
m10592826 18 47.89
m2332719 18 54.74
m1118397 18 54.74
m999542 7 67.82
m3027622 18 57.11
m1138232 18 57.5
m1014633 18 59.34
m2257171 18 58.28
m1130841 1 137.75
m2252570 18 57.81
m1314743 18 62.58
m1667202 18 66.81
m4991271 15 111.41
m2266147 21 127.21
m1095546 14 90.73
m1069206 5 7.38
m2256346 5 8
m1097099 5 10.03
m1250818 5 16.7
m1049837 5 37.21
m979392 5 12.5
m996462 5 18.2
m100198566 5 20.01
m1136312 5 18.04
m5324189 5 18.61
m982085 5 31.18
m1125437 5 31.69
m1219127 5 38.22
m4993466 5 38.02
m1263501 5 36.95
m1203750 5 36.98
m984812 5 36.95
m979056 1 63.46
m1221048 9 66.52
m1092031 5 80.03
m3958546 5 37.08
m991499 5 40.12
m2261417 5 38.83
m4909695 5 39.39
m1002325 5 39.39
m995229 5 39.39
m1202759 5 39.56
m5969826 5 39.39
m2279018 5 39.08
m3937672 5 39.34
m1260334 2 80.87
m2257379 5 41.71
m12772264 5 42.98
m3026293 5 37.21
m100230772 5 39.73
m993648 5 45.9
m3028001 5 43.96
m980513 5 44.49
m2277536 5 46.22
m1200982 5 47.79
m5372219 5 47.11
m2287160 5 49.89
m5050428 5 47.79
m988818 5 48.6
m1154485 7 149.76
m1095132 5 50.32
m1108756 5 48.58
m982983 5 48.57
m1088387 5 48.57
m979146 5 48.58
m1263136 5 48.98
m1103663 5 48.57
m1100295 5 48.57
m1134157 5 48.57
m1232855 5 48.98
m1109764 5 48.57
m2278040 5 48.57
m7478430 5 50.46
m1122111 5 48.57
m2296458 5 48.57
m29966420 5 48.57
m100211489 5 48.57
m1089823 5 48.57
m1131031 5 48.78
m1125046 5 48.57
m1096787 5 48.57
m1077505 5 48.57
m100278205 5 48.57
m2258325 5 48.67
m3021912 12 37.71
m5354425 12 37.71
m987973 5 49.73
m985861 5 50.28
m1014130 5 50.13
m1097973 5 50.64
m978326 5 49.44
m1219688 5 50.28
m6027160 5 50.28
m1087592 5 51.68
m1070217 5 51.96
m5411953 3 67.46
m5324316 5 53.65
m1015512 12 42.89
m984827 12 43.34
m100210959 5 57.49
m1135724 5 56
m1032276 5 55.77
m100302604 3 117.34
m100302605 10 8.48
m1126397 5 55.97
m3533297 5 57.82
m2263067 5 57.82
m986072 5 57.82
m1128700 5 59.63
m1021045 5 57.82
m100288477 5 57.82
m2262819 5 59.55
m4909930 5 57.82
m1862541 5 57.82
m2266746 5 57.82
m1025576 5 57.82
m1077313 5 58.39
m4006257 5 58.01
m3064736 5 58.73
m4989747 13 8.19
m1249177 13 8.19
m1051311 5 58.39
m1125599 5 58.39
m1120694 5 58.39
m1125900 5 58.39
m1318815 5 58.39
m996683 5 58.67
m2261327 5 58.39
m1095135 5 59.47
m1046481 5 59.77
m1086467 5 59.47
m1287956 12 50.45
m1095162 5 59.47
m2261145 5 59.47
m1225115 5 59.47
m100307497 8 51.29
m1302494 8 51.29
m2260698 5 60.22
m3064671 5 62.72
m4989036 5 62.16
m1863125 5 61.27
m4412046 5 60.96
m1146968 5 64.33
m5323666 9 74.69
m991294 5 68.47
m1102242 5 70.86
m1093737 5 66.29
m4911173 13 40.47
m1162018 5 68.47
m4988967 5 68.76
m3028132 5 71.76
m100193606 5 71.76
m1092605 5 77.58
m1092507 5 70.74
m3064943 5 80.25
m1059886 5 80.03
m1108596 5 80.03
m982510 5 74.82
m1216772 5 80.62
m1066629 5 80.62
m2258488 5 80.07
m2259187 5 74.8
m998276 5 80.03
m1008720 5 80.08
m2277563 5 81.2
m1001470 5 80.65
m1001832 5 86.7
m1084162 5 83.18
m1229860 5 80.08
m1002413 5 80.26
m100287865 5 80.26
m1040098 5 84.41
m1220783 5 81.58
m4992467 5 85.34
m1321971 5 84.41
m3955402 5 81.53
m989223 5 81.53
m3064395 5 83.27
m3934672 5 85.34
m1234116 5 84.94
m2341646 5 84.94
m1089167 5 84.94
m1002968 5 84.94
m1135154 5 84.94
m2261632 5 85.51
m1094478 5 88.47
m4404915 5 84.51
m1106357 5 87.3
m1125684 5 90.24
m100234523 6 74.35
m1021275 6 74.35
m5361421 12 76.44
m1144964 5 108.68
m992529 5 100.94
m1210682 5 101.33
m1128573 5 99.87
m999614 5 107.01
m1694855 5 109.1
m2282262 2 120.72
m3570162 5 109.71
m1008958 5 112.81
m1252610 5 109.1
m1004868 5 112.34
m2258868 14 118.3
m1088962 5 118.92
m1054685 5 118.78
m1212274 4 70.37
m1008442 5 128.09
m100174423 5 128.09
m994313 10 7.68
m999442 5 128.09
m2278321 5 128.09
m5970304 12 54.17
m3533791 11 47.06
m1288012 5 129.75
m989900 5 129.44
m100292677 9 64.88
m1015701 10 10.79
m3027901 10 139
m100193544 5 137.53
m1664450 5 137.53
m100173481 5 137.53
m3222408 10 14.27
m978762 10 14.27
m2270975 5 138.56
m3026733 5 138.56
m1002642 10 11.56
m100253070 18 12.07
m1098087 18 12.07
m1683258 5 140.08
m1020359 10 11.56
m2258703 18 7.91
m2265406 18 7.91
m2261896 18 7.91
m29966451 18 7.91
m2255534 5 143.87
m1045022 7 11.85
m1114510 18 89.26
m1008151 5 153.02
m2256090 10 19
m1111856 10 19
m3957624 10 19
m1089121 5 150.56
m994163 18 0
m4989448 18 0
m1233052 18 0
m3064445 10 24.98
m1107535 10 24.98
m7353967 10 24.98
m1229405 12 0
m1367383 12 0
m1080478 12 0
m1129745 12 0
m1102120 12 3.09
m2278906 12 6.1
m1039511 12 26.13
m2282007 12 8.33
m1089381 12 6.57
m1099060 4 86.39
m1132800 12 13.41
m1123200 12 13.41
m1091392 12 9.14
m3939780 12 10.44
m1088637 12 8.45
m2278231 12 12.14
m2262899 12 13.17
m980103 8 188.37
m1064753 12 16.24
m4909959 12 16.24
m985701 12 11.47
m1013369 12 12.64
m1057285 12 19.99
m1864691 12 18.15
m4990344 12 16.64
m1695193 12 18.15
m4008701 12 28.34
m5970702 12 24.04
m1126850 12 26.17
m1258262 12 43.16
m1074154 12 28.34
m1378667 12 26.97
m1083095 12 28.34
m1094060 12 27.17
m2255186 12 33.59
m1218024 12 25.5
m1070980 12 26.13
m4544211 12 32.95
m1090590 12 24.43
m984749 12 26.13
m1081189 12 26.13
m100261746 12 24.43
m1122319 12 24.43
m1862942 12 26.13
m1104944 12 27.83
m990086 12 26.13
m986319 12 27.41
m1000124 12 29.08
m1087261 12 27.41
m1101525 12 28.62
m2262570 12 27.6
m1127965 12 27.63
m2262879 12 27.63
m1109874 12 28.15
m1117666 12 29.1
m3021471 9 75.13
m1006228 12 32.3
m4992915 12 29.67
m7351510 12 28.34
m1863795 12 30.11
m1085755 12 30.11
m1245875 12 29.72
m2269788 12 31.98
m992248 12 31.98
m993622 12 30.55
m1289230 13 78.29
m1085366 12 27.91
m1148462 12 27.91
m1133451 12 28.5
m2282143 12 29.08
m100198276 12 29.22
m1024540 12 29.22
m1060341 12 29.08
m1133907 12 29.08
m1141039 12 29.08
m5324103 12 29.22
m1089017 12 28.16
m1075238 12 30.46
m1059628 12 30.46
m1229803 12 29.78
m3023106 12 30.8
m1092379 12 30.46
m1079019 12 30.8
m2253992 12 30.8
m2251796 12 30.8
m1093353 12 30.46
m1232850 12 30.8
m2257414 12 30.8
m3064487 12 34.49
m100244938 12 34.49
m1225296 12 33.47
m1104042 12 33.03
m1137742 12 31.44
m100272938 12 31.44
m6036625 12 31.97
m1030423 12 32.52
m996822 12 33.03
m1078640 12 31.97
m1083386 12 32.37
m5325024 12 33.99
m1005692 12 35.2
m1200143 12 33.66
m1129219 12 32.87
m100237259 12 34.61
m3030106 12 34.61
m2283173 12 34.88
m4991739 12 39.26
m2258978 12 37.41
m1112236 12 36.16
m1091135 12 36.58
m988021 12 41.68
m1094176 17 47.78
m100230865 17 47.78
m1082254 12 37.2
m1230078 9 82.89
m2276144 12 41.9
m1000391 12 37.17
m2276966 12 41.69
m3960737 12 42.01
m9724385 12 39.45
m998726 12 39.82
m1129946 12 39.45
m1090762 12 41.85
m5582805 10 93.76
m3941894 12 36.08
m2279219 12 41.2
m1129028 12 42.96
m1165721 12 57.36
m1265555 12 47.29
m1061233 12 47.35
m1216685 2 119.02
m1094678 12 55.08
m1083200 12 51.72
m5579656 12 52.91
m3222358 12 54.74
m993999 12 52.91
m995362 12 59.56
m1234784 12 48.39
m1125152 21 103.92
m1215415 12 47.6
m100261331 12 54.05
m100174088 12 58.07
m998334 12 54.51
m2297280 12 49.81
m100277839 12 49.81
m1862865 12 49.81
m15328009 12 49.81
m990427 12 48.16
m986440 12 48.26
m3064623 12 59.68
m3024765 1 215.75
m1151739 12 52.91
m1126675 12 56.29
m100268563 12 57.24
m996776 12 64.83
m1057363 12 55.74
m986563 12 58.01
m100289023 12 58.68
m100218357 12 55.6
m3948537 12 55.6
m1089392 12 55.71
m1397286 12 55.71
m4990876 1 102.39
m1021728 8 51.29
m4260660 12 64.83
m1094714 12 52.91
m1128782 12 64.83
m1091997 12 58.61
m100255508 12 52.68
m4262878 12 52.68
m100208847 12 51.51
m1667589 12 57.24
m100240167 12 51.51
m3023660 12 51.51
m100240166 12 50.14
m1103082 12 60.11
m2277367 12 57.93
m1113451 12 48.93
m2260506 12 60.11
m1161493 12 59.13
m1093198 12 60.95
m1116522 12 60.11
m1124570 12 64.8
m5580970 15 89.83
m1736887 12 60.78
m3064834 12 66
m1093421 12 65.43
m3385016 12 63.81
m3222444 12 65.43
m4004816 12 65.41
m985588 12 59.83
m1129485 12 64.83
m3064427 12 65.43
m4988916 12 63.11
m1061280 12 65.82
m4991269 12 65.29
m1054615 12 67.61
m2258883 12 64.03
m4993609 12 64.9
m1216740 12 71.45
m1321128 12 71.45
m1110826 12 73.2
m4910320 12 74.38
m2264675 12 74.38
m2262089 12 74.38
m5582717 5 78.3
m1696973 5 78.3
m1696817 9 107.02
m1163437 12 75.21
m1123941 12 79.67
m1090414 12 77.1
m1213125 14 42.95
m2267368 12 79.49
m1135260 12 77.71
m100299884 12 77.71
m1255792 12 79.43
m4991463 12 79.27
m100230852 12 79.27
m1229391 12 79.27
m996374 12 79.27
m3029177 12 79.49
m1118421 12 79.27
m1209730 12 79.49
m4989083 12 79.49
m6044901 12 79.27
m1091498 12 79.27
m4993226 12 82.85
m4991398 12 82.28
m1022560 12 83.43
m1216209 12 84.3
m100299483 12 85.5
m3949801 12 85.5
m3026360 12 84.05
m1092387 12 84.6
m985219 12 85.45
m1072290 12 86.29
m1134061 12 86.5
m3064906 12 87.47
m2264759 12 88.26
m4260606 12 88.26
m1077051 12 91.15
m3064898 12 89.83
m1078749 12 89.26
m4909720 6 18.11
m1092858 12 89.83
m1126446 12 92.17
m100243049 12 92.17
m3064429 12 92.17
m100252873 12 92.17
m1245259 12 93.91
m1120957 12 93.91
m100211870 12 92.49
m992433 12 92.49
m988581 12 93.91
m1159934 12 95.46
m1092524 12 95.46
m1106096 12 95.46
m1034859 12 96.3
m1106312 12 96.61
m1108889 12 100.94
m1089217 12 93.97
m1116493 12 95.46
m1094533 12 101.37
m2255863 12 101.37
m1077075 12 101.37
m2283326 12 95.46
m1077815 12 101.37
m1091479 12 104.18
m100208780 12 105.74
m3033088 12 105.74
m34876840 12 104.57
m1241758 12 105
m2260175 12 105
m1114544 12 105
m2260309 12 104.54
m100237780 12 104.54
m1075897 12 62.76
m1001423 12 122.57
m100233987 12 122.57
m1299787 12 103.32
m100208752 12 133.18
m4409349 12 133.18
m1120737 12 106.67
m3953880 12 108.44
m1101750 12 108.21
m1127995 12 108.14
m1245661 12 107.88
m1115024 12 108.44
m100304280 12 108.44
m1863764 12 108.78
m2334620 12 107.61
m1026653 12 107.61
m1205825 12 109.55
m2265623 12 108.78
m1029320 12 114.34
m2277885 12 114.9
m1126372 12 114.9
m1006392 12 117.1
m983475 12 137.91
m1045428 12 127.5
m999682 12 118.28
m1069240 12 116.64
m1164508 12 118.98
m4991149 12 124.49
m2254639 12 127.49
m1091028 12 123.86
m1081064 4 87.84
m1243376 4 87.84
m992841 12 127.24
m988579 12 127.24
m2256874 12 131.3
m1103160 12 132.52
m1093350 12 132.52
m984042 12 133.02
m981659 12 132.68
m1083012 12 132.3
m1009706 12 132.3
m2267750 12 134.14
m1036259 12 132.3
m1203564 12 133.72
m3937630 9 60.37
m1232074 12 134.14
m100198342 12 134.14
m3064645 12 134.68
m2277460 12 135.6
m2254930 12 135.85
m3064887 12 142.12
m18732955 6 72.62
m1228874 12 138.69
m2258131 12 138.12
m1211191 12 137.12
m7923557 12 134.99
m12419851 12 134.99
m3064777 12 137.54
m1004603 12 137.54
m3032216 12 138.3
m1021741 12 137.54
m1237714 19 143.07
m1045994 12 137.54
m7940731 12 137.44
m100303724 12 137.44
m100303723 12 137.44
m100303725 12 137.44
m100242853 12 138.16
m10984431 12 138.07
m3385511 12 137.44
m7353718 12 138.07
m32940841 12 138.07
m4910844 12 137.54
m19484498 12 138.07
m2257706 12 138.12
m1110262 19 147.84
m5969545 9 64.63
m1278530 12 33.38
m1861740 3 61.57
m100273834 3 61.57
m989418 3 61.57
m1061431 12 146.53
m100197694 12 146.53
m1091414 12 146.83
m5011314 14 110.65
m1079655 4 116.26
m1273739 12 151.8
m1139497 19 152.06
m1217068 12 6.63
m1090552 12 12.17
m3222523 12 13.41
m1694604 12 104.18
m3064719 19 28.77
m1209437 9 11.94
m1219076 9 11.94
m1022538 18 74.91
m100265717 9 63.15
m984530 12 62.76
m1042586 18 46.56
m100240595 12 29.67
m1096556 12 29.67
m7352379 12 29.67
m982852 19 30.42
m1396400 19 31.92
m1163901 19 29.72
m1078149 19 34.59
m3940383 11 47.7
m4393896 5 48.67
m1863032 19 49.05
m3222151 19 50.21
m5582219 5 51.95
m2243417 19 47.47
m1091457 19 52.09
m991717 12 49.62
m7917343 5 63.99
m3030622 12 60.11
m6050192 17 88.36
m1341461 4 5.92
m1094810 12 78
m100220190 5 85.08
m1023799 5 85.08
m1055726 8 265.49
m1108682 5 112.48
m1093074 5 112.48
m1161664 12 102.48
m987986 12 55.71
m994443 20 4.74
m1218077 19 130.22
m1165103 19 130.22
m3946929 19 137.98
m1072732 19 139.58
m1235797 19 138.44
m100261653 19 138.41
m1096866 19 138.41
m3957080 19 138.57
m2242774 19 139.58
m1112305 19 140.66
m1273057 19 142.49
m100269605 19 142.49
m1053407 19 141.9
m4992690 19 143.07
m1220230 19 142.49
m5323893 19 143.41
m2248233 19 142.26
m1099369 19 144.69
m4992843 19 142.89
m1202365 19 143.41
m1864996 19 143.69
m100304238 19 142.95
m100237611 12 137.37
m988637 19 143.41
m2250200 19 143.88
m1216806 19 143.41
m1132221 19 144.85
m9724789 19 144.85
m1113459 9 104.91
m1707908 19 153.11
m3064410 6 8.68
m1116638 6 0.63
m1090816 6 0.63
m1029137 6 2.01
m995648 6 8.23
m4991020 6 0.63
m1215755 6 6.01
m1232150 6 3.4
m1370982 13 5.03
m1211029 6 6.01
m1242926 6 8.68
m1240412 6 3.54
m1212005 6 10.4
m1103554 6 5.51
m100267708 2 66.06
m2260971 6 7.45
m100257762 6 4.76
m7334091 6 10.34
m11863166 6 10.34
m1667301 6 15.73
m100210915 9 59.07
m100242942 6 4.76
m1203764 6 13.78
m1265587 6 17.57
m1058681 6 18.14
m4991298 6 16.34
m3384892 6 13.91
m1695986 6 13.02
m100261676 6 13.02
m3938835 6 13.02
m100173100 6 23.17
m1092868 6 23.17
m1091666 6 23.17
m100162464 6 20.5
m1010780 6 20.5
m1114657 6 23.92
m3025016 6 23.92
m7923182 6 23.92
m3573732 6 24.71
m1087743 6 23.92
m1378481 6 23.92
m3025648 6 23.76
m100278873 2 78.89
m5368104 6 23.76
m1682736 6 26.42
m985452 6 23.76
m1087983 6 23.76
m1235052 6 23.76
m2258039 6 26.41
m100283952 6 24.87
m1312797 6 17.82
m3385307 13 13.31
m100249353 6 24.42
m1094377 6 24.42
m1695233 6 27.89
m5323468 6 23.76
m2256062 6 27.53
m100265602 6 27.61
m1012599 6 27.61
m992407 6 27.53
m1095136 6 27.09
m100245641 6 27.09
m985497 6 25.83
m4991641 6 27.99
m1242633 6 27.53
m990930 6 28.69
m1394053 6 29.96
m3021361 6 28.34
m1123653 6 28.69
m991262 6 28.69
m1127420 6 28.69
m2283453 6 51.67
m100254549 6 51.67
m3064711 6 28.69
m1093323 6 34.25
m4988974 20 33.16
m1025919 6 33.57
m1022284 2 68.04
m100256059 6 28.69
m1127808 6 32.93
m1234605 6 34.09
m1156253 6 35.27
m3064696 6 58.51
m1067568 6 73.16
m1082356 6 58.51
m2256621 6 40.44
m1005205 6 42.03
m4910893 6 42.81
m1096119 6 43.27
m3064412 6 42.81
m1135475 6 43.27
m1247428 6 42.99
m3955024 4 24.12
m4910157 6 42.36
m995785 6 42.36
m2370349 6 42.36
m1208893 6 42.36
m1228274 6 43.34
m12774520 6 42.36
m1030068 6 42.36
m1111545 13 26.3
m987538 6 47.45
m1229265 13 31.36
m5411774 6 50.2
m1206846 6 53.52
m1091144 6 46.67
m1076071 6 51.82
m1081784 6 47.31
m2261368 6 48.39
m1082014 6 48.64
m1079659 6 48.31
m1048713 20 45.96
m997657 6 48.32
m1150993 6 48.23
m1127622 3 125.55
m16153868 6 28.69
m1218070 6 48.45
m1066954 6 49.38
m1091565 6 48.82
m1024924 6 51.08
m1000221 6 50.53
m2267420 6 83.23
m6036758 6 83.23
m3064745 6 50.53
m7351885 15 9.29
m1013298 6 50.08
m3025617 6 50.83
m1714673 6 52.34
m1018977 6 52.34
m1241094 7 89
m992757 6 54.15
m5411377 6 54.15
m1204448 6 58.11
m1151123 6 57.58
m1021479 6 57.16
m1273749 6 57.64
m989800 6 56.82
m1036338 6 58.41
m2258989 6 59.47
m1090357 6 57.58
m1081426 6 57.58
m1226685 6 59.25
m1107875 6 59.47
m2268685 6 58.77
m1107909 6 58.32
m100249454 6 58.61
m1130182 6 58.61
m5411959 6 73.16
m994174 6 73.16
m1101911 6 57.58
m1114145 6 58.32
m1719306 6 58.32
m1226712 6 57.58
m1862444 6 63.64
m1092560 6 57.58
m1187319 6 57.58
m1033243 6 68.58
m100279690 8 137.58
m1034710 16 135.3
m1865002 6 81.35
m1075947 6 63.4
m1093836 6 63.19
m2266449 6 63.77
m1026323 6 63.76
m1711826 6 63.76
m1007034 6 63.76
m2336615 6 63.69
m2255809 6 63.76
m4992953 6 63.74
m999810 6 75.14
m2261985 6 83.52
m1018852 6 79.13
m1142258 6 76.29
m5324619 6 76.29
m1036339 6 76.29
m980853 6 74.35
m1092576 6 79.13
m2282272 6 79.7
m1103920 6 84.01
m5971007 20 90.33
m1144836 6 88.3
m2260976 6 87.43
m1094415 6 89.84
m2262547 6 87.39
m4992061 6 87.39
m1082949 6 87.77
m2254779 6 87.03
m2266481 6 91.17
m100240654 6 91.17
m100292579 6 89.9
m3023373 6 89.9
m100226227 6 89.9
m1091955 6 89.9
m1254459 6 94.09
m2257026 6 91.17
m1091284 6 91.17
m1091873 6 91.62
m3064868 6 77.32
m100193578 6 77.32
m1127634 6 94.68
m1101071 6 94.68
m3064399 6 83.23
m2308307 6 95.25
m1090518 6 95.25
m4262058 6 98.83
m1234053 6 98.22
m1125317 6 98.22
m1026973 6 98.21
m1234210 6 83.23
m1124961 6 98.16
m5355521 6 98.73
m3533961 6 98.73
m1125325 6 98.51
m3958269 13 79.15
m4705832 6 98.22
m2281513 6 98.22
m1062246 6 98.51
m100261818 6 99.16
m3947005 6 73.16
m980019 6 98.78
m2329536 6 98.97
m100275347 13 84.33
m3955980 6 99.2
m5970809 6 99.46
m1038218 6 99.37
m1056400 6 99.37
m996428 6 99.37
m7929897 13 3.31
m1093016 13 3.68
m996294 13 3.01
m990247 13 1.63
m1050615 13 3.35
m2278502 13 2.83
m100218350 13 2.83
m1114283 6 6.01
m1163727 6 10.8
m1233853 13 4.4
m2263768 13 2.41
m1131571 6 7.45
m1143894 13 6.36
m1129425 13 6.01
m1200675 13 2.72
m4993787 13 5.16
m100226193 13 5.73
m3957586 13 5.73
m100226192 10 18.11
m3022500 13 6.84
m1244698 13 4.92
m1127180 13 4.92
m987147 9 84.78
m100242941 6 4.76
m1121615 13 4.71
m1128655 13 4.71
m2253132 13 12.06
m3022114 6 24.91
m1863556 13 11.97
m2255493 13 11.97
m1003501 13 13.82
m4910391 13 13.82
m1029549 13 13.4
m1165819 13 11.19
m1666811 13 11.97
m995614 13 11.97
m1099168 13 13.14
m979094 13 13.14
m980490 11 78.18
m1075699 13 13.14
m1027735 13 13.94
m100257614 4 96.24
m7352400 4 96.24
m1069953 13 16.23
m1095092 13 13.82
m1159475 13 25.43
m1094766 13 14.23
m100247160 15 24.94
m4394234 15 24.94
m976942 13 19.61
m2280884 13 16.23
m2260398 13 19.94
m2256342 6 27.58
m1098268 13 19.94
m100220287 13 19.94
m4993511 1 117.9
m3021084 13 18.78
m5324585 13 33.93
m3957242 13 18.94
m4991500 13 19.85
m1091969 13 21.33
m1114764 13 20.17
m1228394 13 22.28
m3954091 13 22.27
m1280076 13 22.92
m1008074 13 22.52
m1028975 13 23.19
m2331384 13 21.34
m1080815 13 21.34
m1091943 13 21.34
m2261204 13 23.19
m2289632 13 22.28
m1258981 13 23.19
m1090224 13 22.28
m2260087 13 23.19
m1010016 13 22.94
m3029112 13 23.19
m1152301 13 23.19
m5581065 9 75.09
m1250208 14 73.84
m1111114 14 73.84
m1077421 13 23.19
m1342366 13 22.28
m1065317 13 23.19
m1108422 13 23.19
m1173449 13 22.92
m1088750 13 24.81
m5372842 20 58.86
m2259426 12 137.54
m1128848 13 23.19
m3951657 6 45.09
m3064700 13 23.19
m1052195 13 23.87
m6037846 13 23.89
m100174686 13 22.92
m996290 13 22.92
m1163312 13 23.72
m1100933 13 23.19
m2279652 13 24
m1228307 13 25.03
m4991861 13 26.25
m1089764 13 25.34
m995200 13 30.64
m100302094 13 30.64
m1008453 13 26.3
m1009838 13 25.34
m2258293 13 26.89
m1006219 13 26.3
m3064847 13 27.3
m989220 13 27.3
m2258159 13 30.93
m2265045 13 30.93
m3957491 13 31.2
m2263601 13 31.2
m1064351 13 28
m1000134 13 28.31
m3222401 13 31.2
m1142593 13 28.31
m5324723 13 33.34
m1083592 13 30.95
m1116415 13 30.95
m100269655 13 30.95
m985767 2 47.89
m1708133 13 30.95
m100224931 13 31.41
m4404398 13 31.41
m999837 13 28.59
m989458 13 31.55
m1218159 13 30.95
m1220449 6 46.67
m1097282 13 31.16
m100253537 13 31.16
m1237550 13 30.95
m1142055 13 30.95
m1093653 13 30.95
m1076061 13 30.95
m2259696 13 31.43
m100174279 10 116.95
m2277445 13 33.34
m1122414 13 31.11
m987851 2 68.57
m3533035 10 29.96
m100264141 10 29.96
m2268700 13 30.95
m1205104 13 30.95
m3534041 13 31
m1018874 13 31.2
m1035461 13 31.16
m1166808 13 31.2
m100276805 13 31.2
m1001121 13 31.16
m1237423 9 79.92
m2367727 13 30.95
m1300864 13 30.95
m1129678 13 31.78
m100240697 13 30.95
m3064661 13 30.95
m1089538 13 30.95
m1029206 13 30.95
m2277902 13 30.95
m2263252 13 30.95
m4909305 13 32.13
m100211299 13 30.95
m1765837 13 30.95
m997580 13 32.17
m100243109 13 31.09
m4398260 13 31.09
m1120705 13 30.95
m1200827 13 30.95
m1084194 13 30.95
m100277068 13 30.95
m7354121 6 43.27
m1263111 13 32.87
m2276919 13 31.2
m3957802 13 31.2
m1053948 13 30.95
m1056718 13 33.34
m2258427 13 33.92
m1201934 13 33.75
m2268790 13 33.92
m1075915 13 32.72
m1064849 13 35.87
m3026491 13 37.96
m1019731 13 37.83
m4989012 8 58.8
m100301224 8 58.8
m5325371 8 58.8
m100301223 8 58.8
m1694762 13 35.34
m993710 13 32.72
m4004985 13 33.34
m1107905 13 36.4
m1863791 13 31.23
m100193596 12 55.88
m4911043 13 35.85
m1006950 13 36.93
m988347 13 39.34
m1142155 13 33.09
m1011353 13 37.83
m3064453 13 38.54
m1072215 12 77.65
m1126435 13 39.34
m5324831 6 65.74
m2259989 13 37.96
m991424 13 39.34
m2265227 13 39.34
m3533929 13 38.1
m1090276 13 39.34
m1092153 13 42.27
m986962 13 35.32
m1090669 13 42.23
m3064810 13 41.94
m3024454 13 39.97
m1096791 13 39.97
m5581586 13 43.97
m3064436 13 43.97
m1003816 13 43.97
m4911231 13 45.24
m1084826 13 45.24
m1012196 13 42.43
m100226359 13 51.08
m1764965 13 51.08
m2254131 13 47.67
m1093795 13 46.73
m2255000 13 56.78
m1694733 13 54.11
m1127936 13 54.11
m1076431 13 55.31
m1084601 13 55.38
m1204535 13 55.93
m2263968 13 55.99
m1674121 13 55.99
m1381810 13 56.27
m3955857 13 55.99
m1164892 13 56.51
m2256902 13 56.17
m2356361 13 56.17
m1058230 13 56.47
m1091774 13 59.26
m1104599 13 61.36
m1125985 13 63.5
m1017073 13 61.1
m2294516 13 61.02
m1160201 13 61.36
m1095762 13 61.02
m1391397 13 65.23
m1110683 13 62.65
m3064786 13 63.32
m1127202 13 61.47
m100234493 13 61.47
m2261198 13 63.54
m1263051 13 68.59
m1089420 13 67.92
m3064787 13 72.43
m1005220 13 79.15
m1229908 13 78.75
m100230013 9 72.33
m100260236 20 97.04
m3064780 13 80.29
m5323834 13 76.82
m1095414 13 78.39
m2266275 13 78.29
m2258047 13 79.15
m1116764 13 73.06
m1086724 13 73.06
m1110188 13 79.59
m1225936 13 78.29
m1228180 13 79.59
m1864418 13 78.29
m1027257 13 80.66
m100219783 13 81.53
m1179627 13 81.53
m2342998 13 82.16
m2255222 13 79.59
m12774974 11 47.13
m4909838 13 81.04
m3385032 13 80.82
m1012903 13 80.36
m1074682 13 79.59
m1261329 6 73.16
m1007239 6 73.16
m1127268 13 82.09
m1237387 13 85.65
m3023566 13 84.33
m3022237 6 99.2
m5324623 20 0.34
m1126782 2 66.06
m2252544 6 8.31
m5010327 6 7.11
m1099554 20 0
m100240665 20 0
m1002944 20 1.38
m1171769 20 0.57
m994751 20 0.57
m1085677 20 0.88
m1069292 20 0.57
m1091343 20 0.57
m3570038 6 10.67
m1009869 20 5.5
m7339810 8 45.39
m1094809 6 4.76
m1179883 9 82.8
m100218362 6 7.67
m3956147 6 7.67
m1696654 20 10.4
m1210980 20 13.22
m7352869 17 148.21
m1030434 20 13.22
m2255080 6 18.16
m1104459 20 13.22
m25259838 5 148.29
m100270447 10 115.56
m1078222 20 13.83
m1014038 2 78.89
m1862700 6 23.76
m1315140 6 24.42
m100270655 6 25.6
m4004323 6 25.6
m3028331 13 14.42
m1136904 13 14.38
m5971728 10 15.73
m4993318 15 46.63
m5970392 20 39.38
m100197513 13 28.23
m1863625 13 28.23
m1388797 4 132.76
m1057814 20 41.52
m100268860 20 45.32
m1692267 20 45.32
m100249542 13 30.88
m1018411 13 30.88
m1089571 17 16.34
m1167866 13 31.27
m5970678 13 31.27
m1094219 20 45.96
m1694935 20 45.09
m1001843 20 49.55
m100193583 13 33.36
m1714293 13 33.36
m1079192 20 44.56
m1095962 20 62.95
m1020061 13 33.12
m2250869 20 72.64
m1095048 5 24.85
m2256046 6 74.35
m5324990 20 72.22
m3027201 6 79.7
m100285392 6 84.01
m1069668 20 91.28
m2251050 6 98.83
m5581811 6 98.83
m3064402 20 93.07
m100251671 13 65.23
m1671681 13 65.23
m1220930 20 95.35
m1129488 20 93.64
m7478614 20 95.8
m1130017 13 63.37
m2246764 20 96.42
m7865062 6 83.23
m1761007 6 83.23
m1212647 20 96.43
m1128614 20 96.99
m2244024 20 96.84
m7491243 20 96.84
m1150257 13 79.63
m1091595 13 78.41
m4992673 20 98.68
m1068228 20 101.28
m985449 6 17.82
m1220547 20 105.8
m990024 20 107.98
m2252850 6 99.46
m994867 20 107.98
m1104997 7 6.05
m1129212 7 6.05
m2254619 9 64.36
m100237890 9 64.36
m100302601 3 117.34
m1088004 4 133.29
m1262033 7 7.2
m1092743 4 127.56
m980961 7 5.32
m985177 7 10.27
m993724 7 7.59
m1160986 7 9.95
m1279033 7 8.74
m1225240 7 8.1
m21718720 7 7.61
m1229388 7 7.61
m3954999 4 124.74
m4990488 7 9.81
m4990959 4 125.32
m100294999 4 130.14
m1024037 4 130.14
m1160959 7 8.88
m100254560 12 43.52
m4989172 7 9.34
m984908 7 8.74
m1126356 7 7.88
m1000220 7 10.97
m1071813 7 7.88
m1204916 7 12.24
m100230983 7 12.24
m4991722 8 50.15
m4992144 7 15.05
m1102198 7 16.89
m2258109 7 19.77
m1211928 7 18.58
m1202960 7 17.51
m1047255 7 20.43
m1075735 7 19.77
m1074529 7 21.96
m1012030 7 19.86
m100198285 7 19.86
m1036678 7 22.75
m2258740 7 23.11
m1050199 7 27.4
m2260931 7 28.66
m4910174 7 28.66
m1065533 4 96.32
m1126522 7 31
m3064584 7 32.77
m1006837 7 26.9
m1075382 4 96.08
m1166221 7 32.77
m9724519 7 25.07
m6047388 10 78.57
m3944490 7 32.92
m1082345 7 39.69
m100283440 7 39.37
m1197565 7 39.37
m1092847 7 40.59
m1125287 4 96.08
m1011469 7 40.52
m1130512 7 42.22
m1087941 7 40.59
m1210312 6 0.63
m2253164 7 40.59
m100208830 7 40.52
m1019812 7 40.52
m1245983 16 147.45
m2353851 7 40.32
m991437 7 41.35
m4440398 7 41.55
m3022503 7 44.34
m100268582 7 44.23
m100268581 7 44.29
m1219157 7 44.54
m1059554 7 47.85
m1168088 7 50.52
m1103056 7 47.24
m2277426 7 50.07
m977571 7 44.16
m100276249 4 96.08
m1096246 4 96.08
m4404268 4 96.08
m1112149 7 44.16
m1695524 7 45.47
m100162445 7 49.27
m3937588 7 49.27
m4005428 7 52.56
m2258861 7 53.19
m1101462 7 52.42
m100249259 4 119.06
m1246868 7 53.37
m3064467 7 54.88
m1266994 7 56.28
m1029478 7 16.64
m990491 7 57.39
m1248027 7 58.55
m2253744 7 58.55
m1004585 7 60.27
m1696606 7 60.27
m3064562 7 60.65
m1008890 7 60.27
m1241281 1 159.9
m1228955 7 62.48
m1114034 7 60.57
m1210139 14 21.39
m4910463 7 59.25
m985161 7 61.98
m2259712 7 63.75
m100224914 14 22.57
m100224915 14 22.57
m4260967 14 22.57
m5345217 14 22.57
m2255164 7 65.14
m979931 7 65.14
m1100610 7 67.3
m1058521 7 65.14
m2282884 10 80.52
m4992119 10 80.52
m2259311 7 65.93
m1062841 7 39.65
m980786 9 86.48
m2261308 7 67.1
m1102491 7 69.36
m1091989 3 41.15
m986626 7 68.57
m1276940 7 71.92
m982190 9 89.52
m1105544 6 57.25
m1151957 7 71.92
m2276326 7 71.92
m3222262 7 71.92
m990319 7 71.92
m1090294 7 75.85
m2253221 7 71.92
m1013549 7 71.92
m993598 7 71.92
m5360446 7 71.92
m6038300 12 34.83
m100221577 4 28.5
m100173633 4 28.5
m991356 7 75.85
m100245261 7 75.85
m982050 21 81.39
m1250435 21 81.39
m982709 7 74.7
m1073853 7 76.12
m1107731 3 19.7
m1058776 19 56.02
m1008884 3 14.76
m1093785 3 15.37
m1696721 3 16.39
m986684 3 16.6
m1121960 3 12.59
m1220431 3 12.21
m2277237 3 12.64
m4410447 21 97.09
m100291895 13 13.29
m25258829 13 13.29
m993056 18 63.05
m1865487 3 14.98
m1150455 3 11.92
m1100217 3 18
m1082845 7 79.35
m1084351 7 79.35
m1126341 3 17.7
m1138746 7 80.57
m1116591 7 79.35
m2255021 7 79.35
m3222186 7 79.35
m1031455 7 81.19
m1093542 7 81.92
m1234705 7 81.92
m979642 7 81.76
m1128909 7 80.14
m2261714 7 81.76
m1202294 7 90.33
m2275761 7 90.33
m1160461 7 89
m1065170 7 89
m1272092 3 19.65
m1126398 7 88.87
m1089644 7 89
m997253 7 91.56
m1204762 7 89.5
m1145691 7 90.98
m1128142 7 90.65
m987901 7 89
m2296076 7 89.5
m995117 3 18.37
m985275 7 89.3
m981784 7 89.82
m3034289 7 89.82
m100173946 7 89
m1025474 7 89
m4992432 7 89.56
m1346213 3 19.65
m100264139 7 82.58
m4991771 7 89.82
m1239119 7 89.82
m1046611 7 89.48
m1013466 7 89
m100278885 7 89
m1203845 7 89.82
m100265716 7 89.82
m1074072 7 90.16
m1372059 7 89.07
m2277481 7 89.71
m993154 7 90.2
m1082146 7 89.07
m1116135 7 91.61
m1702281 7 91.61
m16933423 7 88.79
m1194459 7 92.22
m1073246 7 92.58
m100279207 7 92.58
m1084604 7 92.35
m1092849 7 92.69
m3961246 7 92.48
m1089235 7 92.58
m3029822 9 60.3
m3064816 7 92.58
m1107409 7 92.1
m989128 7 92.58
m1152908 12 50.07
m1074583 7 94.87
m1398951 7 97.94
m1133449 7 94.87
m995498 7 96.07
m2261898 7 95.52
m2280257 6 71.32
m1104043 7 100.07
m1003763 7 99.44
m1039347 7 98.61
m1049178 7 96.8
m1115802 7 105.9
m1220910 7 102.52
m1070230 7 105.17
m1163073 14 74.6
m1070651 7 101.52
m1205111 21 136.5
m997641 7 105.38
m1132301 8 147.52
m1006425 7 108.84
m1028645 7 106.32
m5324618 7 106.32
m2255090 7 114.86
m1213119 7 114.55
m992939 7 118.89
m1092494 7 104.81
m1102680 7 104.45
m1006214 7 120.01
m1117388 7 114.25
m1019860 7 124.62
m1001275 7 112.07
m2261333 7 149.56
m5360580 7 130.11
m1224428 7 134.36
m3534391 7 132.53
m4989224 7 137.48
m1255401 7 131.83
m979065 7 132.44
m4909952 9 83.26
m997333 7 136.38
m100173949 7 136.38
m1001748 7 135.62
m2257142 7 135.62
m1229456 7 136.19
m1167183 7 135.62
m1164940 7 142.66
m1094702 7 141.83
m4991096 7 139.55
m1092155 7 149.56
m1229978 7 141.65
m100240419 7 141.65
m1105462 7 149.56
m1229379 7 143.53
m100218378 7 144.71
m1216307 7 149.94
m1238205 7 143.16
m3027854 7 148.08
m994221 7 146.41
m2282553 7 149.21
m3025265 7 149.78
m1107850 7 149.56
m1114040 7 149.56
m991507 7 149.56
m4990735 7 150.59
m4329553 7 148.58
m100265400 7 155.11
m990968 7 155.11
m1252979 7 157.11
m4990449 14 122.04
m3028885 7 150.59
m3021779 7 150.59
m985572 7 149.56
m100256362 7 149.56
m100256361 7 149.56
m980670 7 153.09
m2256243 7 152.68
m3954691 7 153.09
m1048608 7 155.08
m1090853 7 158.79
m100304569 14 127.78
m1862901 14 127.78
m1054829 7 155.18
m100269499 7 149.56
m100269498 7 149.56
m1080552 7 149.56
m1218013 7 156.08
m3024320 7 156.08
m2324397 7 156.08
m1115933 14 126.01
m2257722 7 155.69
m100208716 7 154.85
m3934975 7 154.85
m1203942 7 154.85
m1203941 14 130.56
m100220306 7 156.87
m1125523 14 0.29
m2253713 12 0
m4911003 14 2.11
m1216332 12 13.11
m5582463 7 52.56
m100298169 14 16.51
m1146721 14 16.51
m2276097 12 35.82
m1103744 14 17.54
m100234977 14 18.71
m989962 14 18.71
m1001752 14 20.15
m100162382 12 49.22
m1140245 12 49.22
m3021533 12 49.83
m4989132 14 21.48
m2262401 14 22.1
m1075105 12 52.27
m1119474 14 22.42
m1151516 12 53.59
m1112797 12 54.37
m1127326 12 56.07
m3064557 12 54.37
m1022670 15 46.83
m1091731 14 24.48
m2258899 14 24.48
m100272814 14 22.49
m1227937 14 24.71
m1213157 14 23.96
m1083686 14 25.61
m1216942 14 26.76
m1031734 14 26.53
m1217639 14 25.99
m1106430 14 26.53
m1085562 14 27.3
m2256891 14 27.3
m1090000 5 45.9
m1218434 14 25.92
m995509 6 98.16
m4909555 6 98.16
m1240605 6 98.16
m100294622 14 28.44
m1281764 14 28.44
m998801 14 30.8
m989193 14 23.63
m990489 12 64.11
m2258137 14 30.96
m999514 14 39.84
m991984 14 30.95
m1228297 12 69.34
m1698004 14 39.84
m3023222 14 39.84
m1217807 14 36.15
m987928 14 36.15
m3027403 14 40.42
m1030221 14 38.16
m3020836 14 39.74
m1233468 9 71.93
m1089036 14 39.84
m1032513 14 39.84
m2280322 14 39.24
m3956502 14 39.49
m4910604 14 39.49
m1095079 14 39.49
m977084 14 39.74
m1080342 14 41.62
m100211468 14 41.62
m4260704 14 39.74
m2277903 14 39.74
m100240781 14 39.74
m1129031 14 39.74
m1130016 14 38.66
m1109995 14 39.48
m1094107 14 38.66
m1720498 14 39.84
m1049642 14 38.66
m1136149 14 41
m1059624 14 38.66
m1091711 12 78.01
m1091779 12 78.01
m1211583 12 61.69
m100276552 12 61.69
m1227213 12 61.69
m979836 12 78.43
m100240720 12 61.69
m1252187 12 61.69
m1171426 14 45.33
m977573 12 61.69
m1091171 12 74.02
m1217751 12 61.69
m1127229 12 61.69
m1014579 12 31.34
m1668381 12 61.69
m3020942 12 61.69
m998422 12 61.69
m2279028 14 42.95
m1090398 14 42.3
m1155058 14 42.3
m1091638 12 32.63
m1040118 12 32.63
m1064017 12 28.48
m1862305 9 101.7
m3953814 14 45.12
m978383 14 42.3
m1088847 12 32.63
m1114254 14 45.02
m1220542 12 32.63
m1118794 14 45.12
m12342748 14 45.12
m1107233 12 31.42
m100230084 14 46.27
m3064942 12 32.63
m1667815 12 28.48
m1064091 12 30.17
m1229136 14 45.01
m5324176 9 75.09
m1129088 12 32.63
m3955317 12 32.63
m1236379 12 31.02
m1094804 12 32.63
m5582057 14 44.96
m982211 12 74.02
m1233157 4 96.08
m994244 14 43.67
m1056532 14 42.3
m100264140 14 42.3
m1095516 14 45.29
m3064702 12 78.84
m1125588 12 53.72
m1001279 13 26.49
m1089640 5 48.88
m1116771 12 28.48
m1029762 14 45.93
m1050736 12 28.48
m980253 12 31.4
m1134339 14 46.32
m1058759 12 28.48
m1219975 14 42.95
m3024870 14 45.01
m3951742 12 31.02
m1072473 14 45.12
m1094615 12 32.63
m1667042 12 32.63
m2249508 12 30.17
m100294167 12 30.17
m100294166 12 30.17
m100289055 12 30.17
m1125672 14 46.92
m100291837 14 46.92
m5582460 10 53.13
m1067941 14 43.5
m1040800 16 135.3
m1074746 14 46.92
m2262492 14 46.92
m1091931 14 47
m1084323 14 48.3
m3944362 12 34.19
m1020251 13 54.32
m100274752 13 54.32
m1099093 14 47.24
m6047077 14 48.02
m4395442 21 104.64
m1090053 14 47.58
m1019110 14 48.3
m1075546 14 49.83
m1106755 12 40.83
m1059837 12 36.78
m3064939 12 40.83
m1018508 2 52.63
m1031831 12 40.83
m1089672 12 40.83
m4005310 12 36.78
m3950207 12 36.78
m1204133 12 37.67
m100240142 12 37.22
m4404727 12 37.22
m2260452 14 49.94
m1128964 14 48.85
m1111271 14 49.23
m3021234 14 49.42
m100268852 7 88.42
m1025414 7 88.42
m4909514 14 52.5
m1216513 14 49.42
m3026753 12 40.83
m1162183 14 48.2
m1125301 12 39.25
m1002211 14 49.97
m5577200 14 49.97
m3955524 12 38.86
m1091805 14 52.48
m1098954 14 52.48
m100270677 12 40.83
m3953748 12 40.83
m1096636 12 40.43
m1220869 14 52.76
m1103513 14 52.69
m1082661 14 52.48
m1129993 12 43.52
m12770777 12 43.52
m978206 14 53.61
m100295035 14 54.2
m3957644 14 54.2
m998143 12 43.03
m1067591 14 52.76
m1104280 14 57.23
m1257809 14 58.11
m2281794 14 55.81
m3949323 14 57.08
m1083374 12 48.69
m1058067 14 58.64
m1063567 14 57.08
m1063514 14 57.08
m1071324 14 57.87
m23884153 14 58.64
m3064805 14 57.67
m3222328 14 57.51
m1166929 14 57.66
m1255583 14 57.87
m1046963 14 59.54
m2279548 14 57.87
m1203970 14 58.25
m100262935 14 58.62
m1025677 14 58.62
m4991019 14 58.43
m1127357 12 50.07
m2261784 14 57.91
m1079305 12 64.74
m100271624 12 64.74
m1011218 14 58.62
m992291 12 64.74
m4910945 14 58.39
m3064669 14 58.39
m1391497 14 58.12
m1108407 14 59.58
m977335 14 59.5
m1082057 14 70.57
m1010420 12 53.83
m5577215 7 100.24
m5325491 7 100.24
m2268367 14 69.77
m1128621 12 57.32
m100294654 12 57.32
m2279063 14 73.11
m1161613 2 115.75
m1049564 14 75.2
m979731 12 56.9
m1082006 14 74.67
m1217057 12 61.96
m100230938 2 125.99
m1214564 2 125.99
m1862701 12 64.17
m1093433 12 59.45
m4909322 14 75.39
m1082370 12 64.17
m1219032 12 64.17
m3023516 14 75.91
m3027644 2 127.1
m1202710 14 75.39
m1091870 14 76.03
m992944 14 76.03
m100234651 14 76.03
m100245385 14 75.95
m3533789 14 75.95
m1141634 9 75.17
m1090573 12 68.79
m100230969 14 76.03
m1215816 12 69.7
m1115620 12 69.24
m1109080 12 66.29
m1318145 10 61.14
m1318192 2 124.64
m2255555 14 78.36
m1021969 13 13.29
m2256482 14 77.22
m3064741 14 76.36
m1137852 14 83.16
m1092484 14 83.16
m1093041 14 92.99
m1102327 14 92.99
m1109742 14 92.28
m1049818 14 94.02
m996476 14 93.35
m1125518 14 93.77
m100286390 14 93.35
m1128830 14 93.44
m5969667 14 93.44
m5970788 1 97.94
m1667742 12 83.6
m1117867 12 85.21
m2280318 14 97.45
m1116658 14 102.42
m1049526 14 100.56
m1198707 14 105.15
m1034520 14 99.99
m1128536 14 104.83
m1126958 14 115.46
m2253061 14 105.07
m1067587 14 106.94
m3952464 14 111.1
m1227892 14 121.9
m4260873 14 121.9
m4003620 14 121.9
m5325021 14 110.99
m1231570 14 110.99
m1230152 14 111.23
m1125453 14 108.77
m1095012 14 110.8
m1233350 14 107.71
m996128 14 113.41
m1215236 14 110.95
m1049647 14 110.18
m1092935 14 107.36
m995079 14 111.71
m1398044 14 109.26
m3955357 14 121.77
m1166068 14 125.66
m1220325 14 122.07
m1261416 14 125.16
m1125783 14 121.23
m2266435 14 122.04
m2292026 14 122.4
m2282915 14 127.95
m6042696 14 127.95
m997146 14 125.68
m1120717 14 121.77
m985935 14 131.83
m25259695 14 129.01
m1096633 14 129.01
m1020017 14 128.9
m12855720 14 128.9
m1128482 14 129.57
m3533779 14 128.24
m2362779 14 128.24
m1070097 14 126.01
m3941937 14 129.54
m1090605 14 128.9
m1087980 14 128.9
m1094865 14 128.9
m3951774 14 128.24
m1228827 14 129.78
m23884479 7 149.56
m1059864 14 128.9
m1237609 14 134.66
m1095793 14 130.49
m1101488 21 187.46
m1211460 12 59.71
m1216331 12 59.71
m100245225 14 128.9
m100245227 8 90.87
m4910271 4 134.04
m1093057 4 115.04
m1246226 14 129.24
m1278184 14 125.38
m1267677 14 126.44
m3385312 14 128.24
m1010318 14 128.9
m1093052 21 12.59
m100198615 2 47.89
m1195033 21 17.33
m5323487 9 73.8
m982902 21 8.81
m1058181 21 11.88
m18732706 9 67.22
m2244117 21 8.26
m2261974 7 9.43
m3947231 4 125.32
m1255464 7 8.56
m1229679 21 16.95
m1695291 21 12.25
m3944958 21 14.92
m3533688 21 12.32
m1049618 21 6.77
m1054974 21 6.77
m3064447 4 122.3
m1025109 21 24.26
m100256074 21 24.26
m1127064 21 15.06
m1127814 21 20.77
m1296973 7 15.34
m100244915 7 14.53
m100277779 4 112.06
m1147988 4 112.06
m100265813 4 112.06
m100226283 7 19.77
m3941116 7 21.17
m1248721 21 36.11
m100173169 12 84.65
m1103334 21 43.57
m1125378 21 43.57
m1082134 21 46.33
m100307628 21 45.91
m1092320 21 49.16
m1125802 21 53.84
m5050443 21 71.72
m3534296 21 71.72
m1084629 12 53.96
m1297443 21 71.56
m4910838 21 98.18
m987784 21 99.89
m3023277 9 76.71
m1088506 7 81.92
m3570113 21 98.18
m1010002 21 112.15
m2242441 21 114.47
m1075787 21 106.69
m1132261 21 115.3
m2272759 21 114.22
m1184589 21 114.47
m1243355 21 117.43
m2282280 7 89.82
m3025863 21 127.21
m100226440 21 127.21
m100281445 21 140.98
m1081552 2 93.15
m1053307 21 128.08
m7351516 21 119.32
m3029024 21 119.32
m1128310 21 119.32
m1103342 14 126.01
m2250531 14 83.16
m100288048 14 83.16
m2282096 7 124.62
m5579533 14 92.99
m1147142 21 154.21
m1227842 14 111.88
m1255386 21 160.9
m1083156 7 28.18
m100265401 7 155.11
m3027572 7 149.67
m1239417 14 111.23
m100245330 21 176.38
m4991528 14 125.44
m7352846 14 129.01
m3944963 21 188.9
m1177255 21 189.07
m1042021 14 128.9
m5579510 14 128.9
m100287189 14 128.9
m1091721 14 128.24
m4993399 1 66.98
m5411363 1 205.27
m1029624 8 159.09
m3025510 15 27.92
m985618 15 42.79
m100245311 9 26.71
m1216443 9 89.88
m2249680 16 14.58
m2254182 16 20.85
m1112583 16 20.85
m1123645 2 103.65
m1072607 7 74.7
m2249312 16 147.45
m4663965 9 106.98
m3021333 8 176.71
m2267294 10 12.62
m6044869 3 2.75
m1228673 10 12.62
m1093268 10 5.88
m1118094 17 4.8
m1208538 10 12.62
m1109188 10 11.63
m1128717 10 26.46
m1081264 10 35.54
m9724669 10 35.54
m989881 10 35.57
m5970401 10 116.95
m1206021 10 139.03
m1049252 10 148.06
m4989197 1 205.27
m4394191 4 96.08
m3026517 4 115.7
m1088980 4 116.08
m1206903 5 64.2
m1126783 5 134.62
m1111377 8 42.77
m1091519 19 141.35
m1129820 6 99.31
m100240938 6 98.22
m4991982 6 98.64
m1195570 6 98.22
m990843 13 16.83
m2264094 13 24.27
m100240847 7 7.88
m3064738 7 20.88
m3954213 7 153.09
m1209118 12 6.57
m1228818 14 12.5
m1273829 12 33.01
m1090643 14 128.39
m1229728 13 14.38
m5411523 13 14.38
m1136365 13 25.35
m100197897 6 28.5
m1108188 6 28.69
m1016848 7 8.17
m1092493 6 29.96
m100226211 13 16.23
m1028370 13 16.23
m4989959 9 106.86
m4393971 16 126.82
m1164356 9 106.72
m100301910 9 107.03
m3957113 1 7.87
m4991395 1 9.85
m1070663 1 7.59
m1040965 1 7.59
m1089296 2 88.77
m1303812 12 133.67
m5325112 9 29.37
m5325111 9 29.37
m4993622 9 29.37
m1018399 10 29.96
m100287217 10 29.96
m1078006 8 51.29
m1290862 10 9.01
m100307074 10 27.39
m2256486 4 106.71
m100242534 16 59.07
m1108969 12 73.2
m1117248 12 73.51
m1009515 14 121.77
m992311 7 40.32
m1009914 7 40.32
m993204 12 15.71
m1239079 10 139.03
m1696915 9 29.37
m1155587 9 107.03
m100277810 9 69.32
m100251073 10 137.4
m100278090 10 132.77
m25260091 10 137.4
m1217262 2 10.98
m100261736 10 154.48
m4409496 10 154.48
m16153758 6 25.12
m3064723 16 18.57
m100277811 9 69.32
m3385463 10 138.68
m1042129 7 149.56
m1009613 12 132
m4990097 1 152.22
m1059415 9 13.45
m100261640 9 86.23
m3064455 9 86.23
m4992939 8 51.29
m1131508 1 9.66
m1213065 1 9.77
m100301777 1 9.77
m5325391 11 76.59
m1076039 15 25.42
m100306789 9 29.37
m7487880 12 137.54
m1087678 12 32.68
m1016395 12 138.16
m3954936 12 135.6
m5325430 4 124.11
m1093171 7 149.67
m100306790 9 28.95
m4992655 14 43.75
m100233950 17 5.31
m4911011 10 29.89
m1093068 13 42.25
m1018329 17 4.01
m1106402 2 89.04
