# Supplementary material for: genomicSimulation: fast R functions for stochastic simulation of breeding programs
Source: G3 (Bethesda). 2022 Sep 2;12(10):jkac216. doi: 10.1093/g3journal/jkac216 (PMC9526041; doi:10.1093/g3journal/jkac216)
Supplement: jkac216_Supplementary_Material_5 [file jkac216_supplementary_material_5.txt]

m3032740 T 0.00028068829362694
m993293 T 0.00224062102528211
m2266418 T -0.00211655807604378
m3947128 T -0.000246562379666262
m3024043 T 0.00188142418246567
m1241182 T -0.000159841452331451
m3021967 T 0.000737211481817195
m1090908 T 1.89740422544339e-05
m1212218 T 0.00122414264369291
m1070663 T 3.63995185680038e-05
m1251432 T 0.000139060201941961
m1043336 T 0.0005607490094398
m1040965 T -0.000435127585162598
m1130983 T 0.000392482970078256
m3957113 T 0.000284172724091285
m1106451 T -0.000122353248708907
m1097106 T -0.000413231613396146
m1092630 T 0.000137865523312973
m1131508 T 0.000505939997174845
m100301777 T -0.000226208032183183
m1213065 T 3.32956732846419e-05
m4991395 T 0.000344429245943138
m1020308 T 0.00252881653342956
m12002154 T 2.19308136768879e-05
m2308952 T -0.0016043847304736
m1007201 T 0.00120854361496748
m2257989 T -0.00025482243380774
m3064386 T -0.000360498606488124
m994323 T -0.000317705143299754
m100298254 T -0.000189142970741615
m1696485 T 0.00091804908988529
m100261945 T -0.00052928521704838
m1281103 T 0.00202766675314339
m1249392 T -0.00163184610937045
m1093014 T -0.00064401580631344
m1256583 T 0.000434590078112945
m1108901 T -6.2407002952282e-05
m1148554 T 0.000452863498334099
m1090405 T -0.000648849331150785
m988333 T 0.00272931091484317
m100231024 T -0.00217708228307858
m1015248 T -0.00303112241914006
m1713643 T 0.00227200232597955
m3064899 T -7.24587455078535e-05
m3939338 T -0.000725544620475105
m1204710 T -0.000347608945501129
m1000376 T 0.00094530226910297
m1106808 T -0.000333994601561079
m4991668 T 0.00299281520801949
m3942183 T -0.000341815455473596
m100293113 T -3.30822689764703e-05
m4991544 T -0.000344299844114211
m1054654 T 0.000720572005616175
m991036 T 0.000438610860174237
m4396464 T -0.000199535815453518
m1070756 T -0.000274261404069923
m1084833 T -0.000397031183752582
m1102916 T 0.000118046274789143
m1719291 T 0.00113104565083267
m1245046 T 0.000179636544397724
m100245546 T 0.000228931672484175
m1214918 T 0.00146337575927953
m1090977 T 0.00141806562464571
m1098073 T 0.00214443144551007
m1052695 T 0.000150836869717063
m1126027 T -0.000171558284428357
m100225052 T -0.00046434281412747
m3028501 T -0.000604041157892585
m1126226 T -0.000355644781701025
m100272772 T -0.00122066287304862
m1020992 T 0.000300298017669831
m991908 T 0.00329264308846614
m1237602 T 0.0020689435539882
m1082710 T 0.000229480158875371
m982484 T 0.000472293797649468
m1043544 T 0.000610507475418185
m3029979 T 0.000541594600548775
m2280877 T -0.000627197662677495
m2281371 T 0.000118097881807978
m1099728 T -0.00153824587581601
m1063493 T 0.0013577007711888
m1276076 T 0.000827687326843635
m4909810 T 0.000120414447899765
m100291291 T 0.00219470562029791
m2259602 T 0.00196676416086875
m1126925 T -0.000240254703985569
m1119839 T 0.00029955110191462
m1048305 T 4.01782081938212e-05
m6046775 T -0.000403159609831474
m1093186 T -0.00191921126967975
m992543 T -0.000400263141649229
m1193782 T -0.000228690610421608
m1109862 T -0.000631508290492725
m1864498 T 0.00024175254999309
m100242870 T -9.12567965214875e-05
m1075997 T 0.00115346005862583
m979056 T 0.000509702843518635
m1101419 T 0.000226005719330663
m1090082 T 0.00195337799097894
m987095 T 0.000839392848930795
m1121109 T 0.00145071797352135
m1011620 T -0.000150042364570503
m1087368 T 0.000211211133878375
m4993399 T -0.00167961772279379
m2261995 T 0.000284442033654768
m5582345 T 0.000331595173523261
m100265517 T -0.000804411406369355
m994367 T 0.00105557893512447
m2308138 T -0.000444540094779236
m990671 T -0.000725180359658055
m4910458 T -0.00117641720977764
m100198261 T 0.00121164627258854
m1012492 T 0.000210281232713248
m1070550 T -0.000321500338654659
m1156174 T -0.00065388275548835
m1004489 T 0.000803509478399325
m3026844 T -0.00107656688372691
m1036957 T -0.000312139078198303
m1011191 T 0.000812314373072255
m3956177 T -0.0010961751194298
m978646 T 0.000410208510908642
m1091122 T -0.0013997582041001
m1089266 T 0.000310423777248372
m2277135 T -0.000210178559971229
m994398 T -0.000662572201758895
m1218701 T -0.000354565806088174
m1129025 T 9.239883877672e-05
m1109578 T -0.00066680669716244
m1121826 T 0.000352746818629347
m1127333 T -0.000206423648306415
m100193630 T -0.000137857808951381
m1093499 T -0.00104531721453557
m998279 T -0.000251220267176242
m2282340 T 0.00078046445471686
m980012 T 0.00085491065627937
m1109543 T -0.000161173143998166
m1094246 T -0.00091790041171412
m1030021 T -0.000218604375671959
m1020599 T -0.00136310173592919
m2261700 T -0.00158214038705853
m1098532 T -3.77417600688882e-05
m4262067 T 0.00147462574409011
m1095465 T -0.00162702779439583
m1127204 T -0.000194720762489997
m7332831 T -8.3665714376558e-05
m7487528 T 0.00114939100042515
m1127911 T 0.00063518018961224
m996713 T 0.00125001666863905
m1002101 T -0.000240138252161018
m1125883 T 0.00051289896994602
m1091930 T -0.000286943180971189
m1695844 T 0.00057938747188837
m1127916 T -8.6363126456196e-06
m984424 T -0.000113891235604092
m1127111 T 0.000120751265277914
m1217762 T -0.0010491613976237
m1066967 T -0.00090898586933876
m2253454 T -0.000468831371887236
m1204450 T -0.00103253414577575
m1311185 T -0.00129530092440072
m1089513 T 0.00153817421912725
m1191576 T -0.000177513492869406
m1036763 T 0.000589397438504255
m982624 T -0.00073882242740638
m1009948 T 2.33231731482579e-05
m984013 T -0.000336146778552965
m1229895 T -0.000270786044608977
m1009860 T -0.00075712964057256
m1131742 T 0.00153765619391588
m2258338 T -0.000126012431891718
m993550 T -0.000456719155464021
m1134313 T -0.00055043854311964
m5970788 T 0.00128894964629852
m1087705 T -0.000860936569926645
m5970720 T -0.000562302807917545
m1265562 T 0.00193638518644036
m1079399 T -0.000680974878927045
m1107737 T -0.00125455449143698
m100242929 T 0.00010525898104048
m1077339 T 0.00095890674246524
m1036118 T -0.000895480955812985
m1099971 T -0.000107441728327628
m1019230 T -0.000595731131580355
m1099207 T 0.000622489713921265
m1080728 T -0.000409084039551396
m4990876 T -0.000290166504748991
m1229247 T 0.00017339592895491
m100303535 T 0.00074433259989378
m3064923 T 0.00161290119081839
m1090153 T -0.00086833105038908
m2259122 T -0.000637786674014545
m994411 T 0.00175754889759845
m1078423 T -0.000986141322774615
m26674000 T -0.000484204840807396
m1294149 T 0.000556598008328455
m1065547 T 2.04271034412464e-05
m1111900 T 0.000389105531370283
m1272894 T -0.00117954787869971
m1126229 T 0.000598040147281935
m1137101 T -0.000229196190492969
m1088969 T -0.00110580545316563
m1031374 T 0.000528053845295965
m100306566 T 0.00137535817762898
m1091864 T 0.000175409298860474
m1230905 T 0.000199293787206935
m1154273 T -0.000253516333944965
m2254132 T 0.00134146469482844
m5582449 T 0.000293944802565076
m1864819 T 0.00189103228807768
m1125428 T -0.00273338155073999
m1092002 T 0.000352793673633358
m990916 T 0.00118146538071807
m2254313 T 6.2829276310903e-05
m2276262 T -0.000476713667208637
m4993511 T 0.00157439994141208
m5410697 T -0.00166829625721753
m1217318 T -0.000196960328996107
m1218488 T 0.00179902279765448
m2362198 T -0.00181872649381852
m1078943 T -0.000242067844849539
m1216960 T 0.00125801418651433
m1718034 T 0.000828102377282825
m3064926 T -0.00157444553415362
m2265694 T 0.00106301511639035
m100272783 T -0.00190690230860611
m1092409 T 0.00122903009689346
m1104499 T 0.000241460397936621
m1043249 T -0.000172027813229498
m1103347 T 0.000423431912614611
m1166302 T 0.00048135393575257
m4989074 T -1.43479331777805e-05
m1028725 T -0.00251746165588684
m1004030 T 0.00129122903124019
m1213102 T 0.000114197243154724
m4990483 T -0.00085999418468612
m1090380 T -0.000456467067128723
m1207458 T 0.000443519246701438
m1096145 T 0.00060453553499946
m1244213 T 0.00214595334115085
m1094520 T -0.0015807429908336
m1093434 T 0.000403665497717357
m1090544 T 0.0050130096757711
m1130841 T -0.00143247508515823
m1000008 T -0.000830828549843235
m2269147 T 0.00110594174342029
m1209199 T 0.000104970034542281
m4990810 T -0.00066759924587579
m4991024 T -0.000750682625489345
m1084505 T -0.000455238551658557
m1695042 T 0.00091981446090629
m1211189 T -0.00151890196727148
m4990097 T 0.00046774256181323
m1038571 T -0.000387875935279818
m1147305 T -0.00282345701114482
m3034193 T 0.00085822163900103
m1241281 T 0.00093284884860486
m3021194 T 0.000338885601975992
m2295509 T 0.000144098295320703
m2301837 T -0.004733537275963
m2254818 T 0.000325599392870803
m2278118 T -3.25662496324884e-05
m1119177 T 0.00133182512776796
m1201758 T -0.00069658531582542
m100290313 T -7.70796094035905e-05
m1124001 T 0.00103838091568224
m1093136 T -0.000816920489051835
m1094064 T -0.000432078603077879
m2264291 T -0.00251355722874947
m3064684 T 0.0011627758616846
m2260325 T 0.00045077030526012
m4989038 T 0.000567016180907805
m5411363 T 0.000320157364074671
m4989197 T -0.00133630149119697
m988436 T 0.000324751879214937
m1093972 T 0.000455126507698319
m3024765 T -0.000424984197343206
m2277999 T -0.000193201043556187
m2256474 T 0.00053689276461174
m3953714 T -0.000178289859878146
m996385 T 0.00167203923864653
m1039623 T -0.000169681028241761
m2289219 T 0.00084414422975626
m2259241 T -0.000608008207415185
m100249577 T -0.00106101431652518
m100234561 T -0.00130913862013933
m1093174 T -0.000246470138948343
m1088560 T -0.000388915503811542
m1120903 T 0.00122943450244109
m100269786 T -0.000826976239010575
m7918403 T 0.00096232520882084
m9724274 T -0.00122636562223463
m1057186 T -0.000442942215002867
m1091952 T -0.00052619965669773
m1243497 T 0.00218327403157381
m1138862 T 0.00206344779809658
m2263639 T -0.00104627404548883
m4544248 T -0.000802030061393745
m1120283 T -0.000246208854644431
m1177572 T 0.000274942363412849
m1230957 T 0.00059934553650955
m3023902 T 4.47027215669679e-05
m5411524 T 0.000219897362693199
m100266653 T -1.97063428772289e-05
m1092886 T 0.00058180010971007
m1217262 T 0.00086832667498801
m1212506 T 0.00092125942883073
m1091536 T -0.000321514045738053
m3026123 T -0.000219220768197697
m5369527 T 0.000194701144303358
m1084265 T 5.8194984425949e-05
m1094282 T 0.000888889628314605
m1117152 T 0.00072317446972685
m1038630 T -0.00235014982705048
m1089401 T -0.000695922785220585
m1279811 T 0.00160603598256929
m1022158 T -0.00061618665762461
m2264948 T 0.00282001100860905
m1667915 T -7.8948806649787e-05
m1038091 T -0.0008312975449558
m2257945 T -0.000246009057197643
m7351690 T -0.00116447282059124
m2258664 T 0.00335518240443136
m1061775 T 0.00188886626086628
m1018775 T 0.000166765770724496
m3064800 T 0.000732573477524935
m1088624 T 0.00268483023252379
m1048259 T 0.00104204237693175
m2252351 T -0.00065841643267906
m1201879 T 0.00213050275837816
m1105077 T -0.00143079738093838
m7337059 T 0.00137475570270055
m3222362 T 0.00097227568498098
m1128539 T 0.00205323359590752
m985767 T -0.0021657111287328
m100198615 T -0.00065274276479308
m5970046 T -2.69362153524159e-05
m3948116 T 0.000675018083814065
m3064706 T -0.00122205247103474
m1018508 T 0.00194146093376947
m1228172 T -0.000350992987077213
m1234571 T 0.00208398544576676
m5323750 T -0.000829759696374835
m991342 T -0.00157350988803685
m1105748 T -0.00045605730046911
m1063013 T -0.000856873357940455
m1135099 T 0.00101329034768082
m1026470 T -0.000655239806617185
m100219811 T 0.00028348736089842
m999517 T -0.00070039994463222
m2262276 T 0.00153314873093266
m1289432 T 0.000643878561276775
m1115924 T 0.0006410833513805
m983777 T -0.000710495529214865
m100257861 T 0.000280685518674373
m1683705 T 0.000336442675156356
m982854 T 0.000463917330213531
m100107626 T 0.000341360266506623
m3064776 T -0.0012957238909217
m1111617 T 0.00144447126960613
m3957579 T -0.000135820029461117
m1074973 T -0.000432076569327332
m1108327 T 0.000533683910055515
m1046310 T -0.000207977403190792
m998851 T -0.00058010558945286
m1111962 T 0.00086252416100222
m1201176 T -7.8796789044914e-05
m2293715 T 0.000286482615309035
m2324962 T -0.000289042548046004
m979688 T -1.8354653969206e-05
m1256042 T 0.0011755338491676
m3064524 T 0.000824388507673715
m2260959 T -0.000117307847331001
m1863020 T -0.00032808922410163
m1159200 T -0.000404702020011055
m4909472 T -0.000960030094381185
m3385341 T 0.00057267972659283
m1106212 T 0.000219079183149017
m100267708 T -0.000747984167262805
m1126782 T -0.00292986131350184
m100234712 T 0.000118350386186915
m1228363 T 9.93365539186915e-05
m1215845 T -0.000674055780846545
m1097688 T -0.00158421742847209
m982956 T -0.0006319358574992
m1060708 T -0.000301220319050238
m2255026 T 5.1179677118849e-05
m4910264 T -0.000100370687887356
m1202550 T 0.000457722075063418
m4991851 T 0.000348122582065006
m1090010 T 0.00068592852822991
m2265364 T 0.00085836672144855
m1219210 T -0.00093599844652741
m1001208 T -0.00073466535153839
m1022284 T 0.00141754854518082
m4993684 T 0.000763708499021035
m1229926 T -0.000600731295306705
m4993093 T -0.000932223023544325
m1059865 T 0.0015443728075687
m987851 T 0.00150186600323673
m1235569 T 0.00120542406116313
m1155703 T 0.000235322964264078
m1229595 T -0.000168562279062225
m994487 T -0.00087878974595788
m1128135 T -0.00137775929615346
m1071231 T -0.001846960789661
m1024240 T -0.00101658808410336
m5971389 T -0.000399790093029977
m1097891 T 0.000668304841494015
m984222 T 0.000229942738641375
m3026593 T 0.000589639965107165
m4910598 T -0.00194247588932838
m100211187 T -0.000662643501186805
m1012115 T 0.00077289692126457
m100258912 T 0.00202588944355658
m3064550 T 0.00155611222147617
m6043868 T -0.000637762813803655
m2281236 T -0.00311087284513988
m1133246 T 0.000770781045608935
m1162552 T 5.57977893394365e-05
m989756 T -0.00197917876563283
m3953769 T -0.000295764002551602
m1095535 T -0.000611681459203385
m2293684 T -0.00114625808204658
m1004513 T 0.00114254926850809
m1104377 T -0.00062259909277841
m977937 T -0.00176808267577093
m100278873 T -0.00102564077345967
m1014038 T 0.000426490783598267
m1260334 T -0.000129993909872817
m1003845 T 0.00106612270150061
m100295816 T 5.04765121631685e-05
m3941668 T -0.00226381961305416
m100263156 T 0.000303051333424044
m5050434 T 0.00118895721099146
m2278215 T 0.000459508910735919
m1065743 T -0.000959592100934825
m1216386 T 0.000600796974253905
m1089750 T 0.000161232439638012
m1130425 T -0.000491213674537739
m1125990 T 0.000197665013781725
m2258407 T -0.0010859864885186
m1068536 T 0.000686858338791695
m1120065 T -0.00020452784197277
m994685 T 0.000162678181463807
m3027228 T 0.000205066322455361
m2254615 T -0.000321252121497057
m1016248 T -0.000618445771696975
m1042669 T -0.00115934445505549
m1250705 T 0.00212462353200324
m1165345 T -0.00186902509693715
m5324812 T -0.000233925001629576
m990957 T -0.000168560763614724
m1090879 T -0.00123142449173283
m2276076 T -0.000408159985114895
m2257031 T 0.00315600956401263
m991712 T 0.00108148391442593
m3533660 T 0.00118186136715025
m998286 T -0.00070237889950162
m1094537 T 0.00056583914136758
m2256631 T 2.80004980321206e-05
m1241593 T 0.000466463161184274
m1008736 T -0.000417061136611681
m3064424 T 0.0015487413380631
m1086456 T -0.00101301178876668
m4909486 T -0.000639981859900025
m1147248 T 0.000191599968620719
m1110051 T -0.00110222062110875
m1009953 T -0.00269709897266311
m3064613 T 0.00164778775443734
m1053641 T 0.00080493498022285
m1093211 T -3.08651516213194e-05
m2260254 T 0.000322697605669646
m1089296 T -1.6344646113288e-05
m1106402 T 0.000203777810552649
m1864661 T 0.000458872796351226
m986459 T -0.000511466531404475
m1132784 T -0.000172638419537604
m4989559 T 0.000320488175170356
m4008069 T -0.000395750660013438
m1092414 T -0.0006506905709646
m4008441 T 0.00097268592664145
m2296285 T 0.000149032943222058
m100264130 T 0.000197053665911365
m1129834 T 0.00194191556072515
m2320120 T 0.000197053665911365
m1201814 T -0.000489252182414077
m1081552 T 0.00153095270378945
m1107019 T 0.00120832058474784
m1166096 T 0.00258099184744099
m1092204 T -2.01214054983776e-06
m1025717 T 0.000318275397678294
m1259437 T -0.0012968921217976
m1123645 T -0.00125128023308107
m100306635 T -0.00133585616398979
m990015 T -0.00133585616398979
m976830 T 0.0005380268169187
m3029249 T 0.00053409623855354
m3944288 T 0.000212500732426106
m1093182 T 0.00108842577667403
m1286692 T 0.00293210830766036
m1090495 T 0.00057797027350189
m1027316 T 7.75618096652945e-05
m15306578 T -0.00049037898329724
m1068125 T 0.000405451272232264
m33870151 T -0.000200846038620297
m3022076 T 0.000365538138693358
m3023352 T 0.00050647033358704
m3384776 T 0.000122706055832075
m1068421 T -0.000695197033956825
m100261714 T -0.00060305773755179
m1141967 T 6.7481115039885e-05
m1099300 T -0.000666472623095085
m1222815 T 0.00100970184337147
m2255667 T -0.00116053704570511
m1056356 T 0.00058674523016683
m1025526 T -0.000521464011558805
m1008748 T 0.000427627475526655
m4989047 T -0.000584242931484735
m1190338 T -0.000408396754532351
m2292559 T 0.000510317950209155
m4988909 T 0.000593398674795655
m2258017 T 4.10724268733506e-05
m1125209 T -8.5033494864697e-05
m1149911 T 0.000587205552195865
m1257186 T -0.000234376292965386
m5411386 T -2.69633532424474e-07
m1186413 T 0.00142831009615806
m3024162 T -0.00217692382027162
m3570057 T 0.000447584597416372
m2261752 T 0.000634438328217935
m1161059 T 0.000296230035009065
m3064389 T 0.000269715272900355
m1016489 T 0.00156378328296051
m1218546 T -0.000183431727997846
m7353373 T 0.00120296880946007
m1117207 T -0.00154216453881643
m1039214 T -0.00130811274281722
m1093498 T 0.00111306838576571
m1161613 T 0.00187335070722052
m2281375 T 0.00084447175795761
m1105316 T 0.00062792058918407
m100257831 T 0.00121671621131221
m4989129 T -0.00050450254447259
m1080724 T -0.000222048904101904
m1220088 T -0.00069037078127492
m1068412 T -0.00285402187958011
m3064588 T 2.22237771077224e-05
m1021420 T -0.000169935723746059
m1231064 T 0.00178217450369138
m1187077 T -0.00089122698297566
m3023346 T -0.00103007489428827
m3064393 T 0.000939332613387105
m2245372 T -0.00120109137313011
m1216685 T 0.00100645048834567
m1228245 T 6.1625769106626e-05
m4990180 T 0.0016275834843006
m1238701 T -0.000206984373762841
m1667853 T -4.5414392028221e-05
m1216456 T -0.00093315561911954
m1092979 T -0.00064032852510525
m1088421 T -0.000306968986941183
m1112925 T -0.00072830327650738
m1089339 T -0.000448031835584187
m984698 T 0.00073001216863612
m1103422 T -0.0015034823571402
m1098973 T -0.000266547966402546
m2242354 T -0.00067585651584572
m1091806 T -0.000488047337003516
m1209389 T -4.18680864167402e-05
m1218651 T 5.02461328236765e-05
m3064857 T 4.76095764119897e-05
m1087996 T -0.00111551288713711
m2282262 T -0.00108094989734905
m1030510 T -0.00067976915248142
m1097996 T -0.000231830872789398
m986208 T 0.000471293197637147
m1066118 T 0.000557321583748985
m1202897 T 0.000223341545059376
m1070859 T 0.00097065513018581
m1218562 T -0.000100869789449701
m1089389 T 0.00085497421454352
m3027058 T -0.00140539830318439
m1233176 T 0.00143611644627502
m1065604 T -0.00122823564315324
m981071 T -0.00106972152572919
m4993295 T 6.41677826010895e-05
m2243090 T -0.00134677397120013
m1088464 T -0.00177790137136221
m1161109 T -0.00122788815290665
m977167 T -0.00130882994885896
m1126790 T 0.00207082990306736
m1318192 T -3.69854998376849e-05
m1022282 T -4.44563750211062e-05
m100230938 T 0.000197544111095406
m1214564 T 0.000197544111095406
m3027644 T 0.00046192117524508
m1252085 T 2.49015156633291e-05
m6045178 T -9.9744807957866e-05
m995051 T -0.00067368434679177
m1094769 T 0.0015533598260987
m998651 T 0.00070259833237673
m1090622 T 0.00055737766904701
m1107082 T -0.000242107296713496
m1227230 T -0.000289917942544902
m1125483 T -0.000414847589011884
m1089727 T -0.000395525214553941
m1284214 T 0.000268289905846415
m1251323 T -0.00097646113618821
m1228442 T -0.000647638001285435
m1255326 T -0.00439392589721161
m2264201 T 0.002041498697427
m1041466 T -0.0016004523434554
m1696974 T -0.000580613161676565
m2259922 T -0.000846522497446085
m3064604 T -0.000392749162601997
m1267595 T -0.00131517612194446
m1161054 T 0.00211603669605703
m1115481 T 0.00149103593837912
m4990767 T -0.00167137571951317
m1227991 T 0.00168045828661133
m6044869 T -0.000446043396409544
m3025158 T -3.31670264654209e-05
m3385259 T -0.0005866600319491
m1255179 T 0.00035230828324743
m1096696 T -1.43688926483567e-05
m1006218 T -0.00167260527164237
m3026268 T 0.00083341215640511
m4991515 T -0.000441795568263558
m100211510 T -0.00157733177232386
m1084038 T 0.000524927805277155
m998325 T -0.000594919849739215
m1109698 T -0.00170090921875577
m4993173 T 0.00167919998942151
m986215 T -0.00077733801395717
m3064482 T -0.00249684740993913
m2283109 T 0.00107904713546338
m1002934 T -0.000845347139231425
m1088933 T -0.00035417189383871
m982430 T -0.00181646066654899
m1061804 T -0.000103398110199667
m1034802 T 0.000167993081772952
m1023982 T -0.00297854385524021
m990865 T -0.00187915621302677
m3222425 T 0.00038945519307954
m5324886 T -0.0011652954997284
m1063669 T 0.000748368278812135
m1150455 T -0.000459479362788711
m1214151 T -0.00085560017798938
m1220431 T -0.00312996517883793
m1121960 T -0.000267051853856672
m2277237 T 0.0011531363789609
m1129020 T 0.00056236489582419
m100198170 T -0.000339936702411554
m2249858 T -0.000437008023740108
m1007196 T -0.000475365896102293
m1243077 T -0.000108402150630145
m100265680 T -0.000539061345057965
m1089867 T -0.000539061345057965
m1176628 T 0.00103107272315429
m1007236 T -0.00111081040009386
m2256612 T -0.00024839253832747
m6036219 T 0.00171328645745456
m1008884 T -0.00050736871968823
m1865487 T 8.5120390125084e-05
m1093785 T -0.000634161779285405
m1215358 T 0.000212952045458534
m100256165 T -0.000154325556977994
m1084598 T -0.00069790632303054
m1696721 T 0.000497396066852098
m986684 T 0.00097454023399179
m1862599 T -0.000420785537226191
m1126341 T 0.000784080985271745
m1100217 T -0.0007747302122759
m3385390 T 0.00112959896521767
m995117 T 0.00105969686170569
m1346213 T -0.000339987559638253
m1272092 T 0.00274074543230882
m1107731 T -0.00158853440081727
m1115759 T 0.00151773112221049
m1113022 T 0.00115614168838291
m6038251 T -0.000638198458897485
m1147184 T 0.00185178539087697
m5324621 T 0.000580475540340455
m1104467 T -0.00319580852824234
m980051 T 0.0007037901173091
m3024482 T -0.00069320663408029
m5325088 T 5.34956323632815e-05
m1083852 T 0.00095933724445756
m4988975 T 0.00059164798290081
m1127278 T -8.69060341375285e-05
m4989110 T -0.00255188455371914
m1006017 T -8.5550138769948e-05
m100247430 T -8.5550138769948e-05
m4910107 T -0.0003503758571134
m3936116 T -0.000301744167107128
m1227755 T 0.000247627099705216
m12777388 T 0.00111458184253974
m1062598 T 0.000237303436186849
m1093449 T -0.0020983155531678
m1112192 T 0.00117177686845564
m4910486 T -7.18228958020915e-05
m1013844 T -0.000779782350053675
m980942 T -0.0018714338700623
m1126290 T 0.000358014459889219
m1059616 T 0.000313233573626696
m1208544 T 0.000565058619571375
m1039171 T 8.0992655198805e-05
m1055210 T 0.000236636458830114
m1071147 T -0.000649733050109835
m1037151 T -2.80157886346905e-05
m1049555 T -6.53169894966415e-05
m3064609 T 0.00022621917855058
m1103922 T -0.000368243041856104
m1118825 T -0.00189429705471375
m1203093 T 6.68966679286315e-05
m1190017 T -0.000403631019391666
m1091472 T -0.0008068601134018
m1081690 T 0.000317482933926641
m1025506 T -0.000677555516200125
m1214734 T -0.00080058836778954
m1111138 T 0.000893301613287275
m2268716 T 0.000190193367594782
m2261258 T 0.000906056844429545
m3028164 T -0.000218912875225208
m1045110 T 0.000532271711109005
m1234563 T -0.000409704336364686
m100208803 T -0.000338252644552501
m1263957 T 6.42149684590255e-06
m2294686 T -0.000688466517317925
m1091989 T 0.00161026516809077
m1240205 T -9.83198587478085e-05
m1060886 T 0.000152929038591886
m100162491 T -0.000320133222574413
m1176177 T -0.0006916605589521
m1041776 T -0.000150785667018247
m3064841 T -0.000174623007489468
m1220763 T -0.000133548262372228
m1057710 T 6.91958203440125e-05
m1093344 T 0.000348951839822931
m1209369 T 0.000761686841668225
m4733506 T -0.00091346319713324
m5324940 T -0.000317244202517497
m1208317 T 0.00208833502818675
m1101470 T 0.000841233378135245
m4909905 T 0.00447544437103098
m100300059 T 0.00084363854632068
m5971605 T -0.00170274323725477
m1200644 T -0.000825423907980925
m1223327 T -0.00140914315455916
m2372947 T 0.00157701207136932
m100292663 T 0.00157833689824227
m1195254 T -0.00266414227003054
m1075651 T 0.00106025390738559
m1311493 T 0.00056674275266988
m1000407 T 0.0014282692630885
m1218927 T -0.00104906427827124
m1111624 T 0.000136867929733363
m1090721 T -0.000203740819342484
m2276618 T 0.00226829791135622
m1398743 T -0.00094185562194972
m1102783 T -0.000168468497533933
m1309543 T 0.000404891980948564
m992437 T 0.00169033261888006
m1061645 T -0.0038733404752306
m1105390 T 0.00181883747336241
m980915 T 0.000746797268184585
m1005033 T -0.000536329804279925
m1091170 T 0.000247036463771251
m1715348 T 0.00107630882634288
m2256281 T -0.000729165476386965
m100299507 T -0.000740160906026075
m1096770 T -0.00112645271516603
m1125482 T 0.00089109575248499
m1094665 T -0.00057677730488748
m100299512 T -0.00070426020210264
m995319 T 0.000628840672747925
m1280642 T -0.00058158145471411
m1092915 T -0.00110854738862434
m4664097 T -0.00187023120730534
m4395438 T 0.00257484002037608
m1091277 T -0.000236991853374571
m3064937 T 0.0002882415777371
m1053840 T 0.00135238081384568
m1013788 T 8.87515547874985e-05
m1115339 T 0.00202599650526059
m2253468 T -0.00052620011872006
m1166907 T 0.00047356751037617
m1253241 T 0.000611504466730925
m1312078 T 0.00220681665828008
m1219214 T 0.000599261217894935
m1150748 T -0.000166695911265574
m1109808 T -0.00053597051316902
m1212284 T 0.000906077021061375
m1095360 T 0.00226181972182573
m1220348 T -0.00231004276511117
m1076524 T 0.00134294422517247
m1027050 T 0.00021343092462683
m1717735 T -0.00087598130036088
m1219129 T -0.000380958562937345
m1068094 T 0.000248839386601466
m990692 T 0.001528906471571
m1216643 T -0.00344607108396809
m5582461 T -0.00116016308348809
m1082841 T -0.00249377486387731
m1124354 T 0.000395854757763111
m1086479 T 0.00138656348308187
m1218153 T 0.00026086894404978
m1142583 T -0.00118066586721752
m1024266 T 0.000610290282622095
m1250769 T 0.00260662831111782
m2255314 T -0.00199420748058179
m1262350 T -0.000236876448451656
m100303149 T -0.000236876448451656
m7940660 T 0.00162818018632299
m1218916 T 0.00126308202966479
m100273834 T 0.000873926127484425
m989418 T 0.000873926127484425
m1861740 T -0.000447873157005126
m5970957 T -0.00107961272319144
m1126859 T 0.000894294476656825
m1052021 T 0.000729361555943165
m1216949 T 0.00129589996565745
m1104683 T 0.00158797415379316
m1113363 T -0.0011519606548066
m1200653 T 0.00086510000594039
m992268 T 0.000876650709042495
m1056037 T 0.000217722213749259
m1103494 T 0.000471596002942372
m1132581 T -0.00052818613115983
m5323445 T -0.000130419349004098
m1075962 T 0.000391086869021783
m1046207 T -0.000347244424264395
m1091056 T -0.00065925582578798
m983153 T 0.00107506956517009
m2275820 T 0.00098542575878355
m33847263 T -1.51758222372344e-05
m1212042 T 0.000475675223578303
m1695196 T 0.000201665642346868
m999513 T 0.00064608687462089
m1107847 T 0.0012921650132516
m1089832 T 0.000140303580630398
m1090449 T 0.0007198770359813
m3064370 T 0.0010009496352168
m5971295 T -0.000295031980044466
m1020174 T 0.0005383354761056
m100296501 T -0.000819829696420185
m1051462 T -0.000300389851221771
m981498 T -0.00101856269105068
m5411536 T -0.0006463047087072
m1338444 T 1.66536789659504e-05
m989151 T -0.00320151546031476
m2259214 T 0.000501475486575735
m1077152 T -0.00118441036029515
m5411953 T 0.00093398721873806
m1217329 T -0.00040012342429757
m1237234 T -0.00065830445490526
m1210082 T -0.00202136874812964
m2276382 T 0.000282079915060872
m1031360 T -0.00088361842770137
m1102142 T -0.00095938960914013
m1093213 T -7.52296417232275e-05
m1007203 T -0.00077327918957133
m1076322 T -0.00082580358792072
m1127042 T 0.000426450621948578
m1119526 T 0.00251060484938463
m1043620 T 0.00117126486282087
m1094055 T 0.00233262623115294
m1225638 T -0.00170040702451929
m1121205 T 0.00156636459978053
m1087626 T -0.00165299213318889
m1128149 T -0.00083086287553198
m100302602 T 0.00045369495023185
m100302603 T -6.31766639708175e-05
m100302601 T 0.00131587719838649
m100302604 T -0.00165782287538588
m2257745 T -0.000346408780304838
m7353094 T -0.00164858761846372
m982276 T -0.00079128831908918
m29429656 T -0.00075781475116305
m1127468 T -0.00184546515810757
m1127153 T -0.0012381667049277
m1694753 T -0.000142909170505759
m2253843 T 0.00105911031269711
m3024755 T 0.0023837779870577
m1203001 T 0.000291313483530249
m1164605 T -0.000761218676297215
m2261140 T -0.00174158717864888
m1089375 T 0.000272841265985148
m1079045 T -0.00160263592407287
m1006675 T -0.00050421595663858
m2291215 T 0.000175699352551363
m1046576 T -0.000817433255179005
m1165439 T 0.000667135712304945
m100226158 T 0.000178180646288698
m1127622 T -0.000190175247854483
m2291442 T 0.0006612896780771
m3954722 T 0.000313722603391523
m1110156 T 0.00306208292540799
m1110848 T 0.00106360232458191
m2261983 T 0.00229121990998237
m2277065 T -0.000891283625834595
m5323392 T -0.00155538487773798
m1248251 T 0.000861541117505555
m100193637 T 0.00114569525975727
m1404434 T -5.7595249487137e-05
m1079802 T -0.00151160952191543
m1220530 T 0.00101875748490179
m2306882 T -0.000433167587525125
m100294073 T -9.4473386697167e-05
m3945701 T -0.000169139933604656
m4990006 T 0.00137165907003716
m1675478 T 0.000384209742415854
m1250607 T 0.000522377909723665
m5971555 T 0.00128766079631389
m1069051 T 0.00119530997852534
m1307784 T -0.000436676742295588
m3937462 T 1.41117452897124e-05
m1055641 T -0.000420908149777074
m2278297 T -3.14388175290393e-06
m1115450 T -0.00138158241111829
m1128606 T -0.000335752013923685
m3958857 T -0.000143702473527586
m2280022 T 0.00159925682817225
m983028 T -0.00080844348297745
m1101425 T 1.61695117295138e-05
m2259576 T -0.00224036959103231
m1306170 T -0.000875156903410875
m1196031 T 0.00195848152120305
m3950036 T -0.00077670304243971
m1126506 T 0.00165407000802622
m100247442 T 0.00209058703671328
m1132295 T 0.00216509630577196
m1010105 T -0.00175360324005062
m7353078 T 7.4023084992338e-05
m1165451 T -0.000975834833945725
m1275763 T -0.00144235931259724
m1135672 T 0.00127189598348617
m1284943 T 0.002302471885103
m1032566 T -0.000161498823941483
m1092651 T -0.00053108821695747
m1035095 T 0.000327392110181093
m1090716 T -0.00109427472970558
m1341461 T 0.0005853027156228
m1095755 T -0.00177256481711037
m1252028 T 0.00089038286943116
m2248753 T -0.000291966277028131
m1100882 T -0.0013321322303925
m991409 T 3.44302345126787e-05
m1103219 T 0.000271415519580749
m100279701 T 0.000797745772537715
m1102634 T -0.00025744727106653
m1105537 T -0.000336137814295913
m1045578 T 0.000593969586715255
m1044739 T -0.00178089616377182
m978767 T 0.000234102538277624
m1092224 T -0.000348843810637972
m4911028 T 0.000528858551527415
m1103414 T -0.00151067598193874
m1242151 T 9.9808421948682e-05
m4261973 T 0.000687237787299715
m992993 T -0.00168324902466473
m1235654 T -0.000791404422976875
m2253908 T -0.000464832760368284
m3025755 T 0.000555501302835045
m1089414 T 0.00064833671743329
m3955024 T -0.00033959059561943
m5412026 T 0.000163950262538045
m1057100 T 0.00088248410790271
m1092585 T 0.00149610759731473
m1239611 T -0.000151067862171229
m1235955 T 0.00144061447579873
m34875935 T -0.000619594575305095
m1165073 T 0.000560019858177955
m1227232 T -0.000438974007346594
m100270567 T -0.000270375392586455
m4909310 T -2.85131436167448e-05
m1091463 T 0.000291057582368332
m5412047 T -0.0005091245044805
m1137394 T -0.00111189272709578
m1022321 T -0.000951402463933395
m4396697 T -3.29028137381349e-05
m1310206 T 0.000112667015171724
m995929 T 0.000354126568824904
m1095875 T -0.000140585383564113
m1127680 T 0.000231684680472928
m1070902 T 0.000950018613452555
m1204491 T 0.00059232179082526
m1055213 T -0.00059485886596484
m1127107 T 0.00056293567920637
m7342697 T 0.000116748395637569
m5411375 T 0.00112567917558444
m1204980 T -6.989722467358e-05
m100269425 T 0.000298987570408293
m1254428 T 0.000298987570408293
m1230298 T -0.00196826214100459
m5971408 T 0.000161546792600275
m1082366 T 0.00166854956368329
m1089793 T -0.00024331805475787
m2266236 T -0.000454238117775977
m100193529 T -0.00010034252821728
m982374 T 2.42543706280063e-05
m5969622 T -0.000304615745949206
m1108616 T 9.98302797123e-05
m2276355 T -0.000729023603827255
m100221576 T -0.00249105021821906
m100173633 T 0.000368298169222773
m100221577 T 0.000472483564406517
m1211780 T 0.0014537431327167
m5411457 T 0.00051586660632101
m1391903 T -0.0013206701208046
m1063020 T -0.00094402514239776
m1072050 T -0.000359149441331603
m100255986 T -0.000704396073187915
m1261447 T -0.000498760208160529
m1264294 T -7.07132553960005e-05
m1265666 T 7.9014362106634e-05
m1263306 T 0.00018449371222931
m979934 T -0.000844200004808465
m100279742 T -9.10472648864995e-05
m2339922 T -0.000454690478300908
m1197118 T -0.0013208560752531
m1107438 T 0.00081793215140193
m1228304 T 0.00248459049109186
m3534447 T -0.000608675173657935
m1129776 T -0.00183220123857558
m1092069 T 7.5683576017724e-05
m2252444 T -0.00109861044615613
m1207836 T -0.00143157751547228
m980406 T -0.000111197383586366
m1262453 T -0.000592990922553245
m1397352 T -0.000355917241321965
m1252793 T 0.00046852971323602
m100294057 T -0.00054570370818496
m1060737 T -0.00346202169962128
m1068541 T -0.000541063727813735
m1127193 T 0.000304132716935638
m1091267 T 0.00106164171909047
m2257011 T 0.000150816923751543
m992456 T -0.00131057176163468
m1212274 T 0.00064722575886756
m984136 T -0.000884643552731595
m1214325 T 0.00026572066782821
m100254607 T -0.00158090916326363
m1015566 T 0.00121014070057958
m1124790 T 0.00139527200863527
m1105903 T 0.00031680601238483
m1041768 T -0.0010549710979716
m3022857 T -0.00050389310809971
m1099060 T 0.000229903941519472
m1127470 T 0.00096720625409597
m1248723 T 0.00192476474892354
m100272637 T 0.000182888888663468
m1680720 T 0.00020017828172784
m4003699 T 0.000202776163587836
m2279688 T -0.0013547679796872
m1209509 T -8.22545532643915e-06
m1229459 T 0.000132388350329283
m1243376 T -0.000348438838993556
m1081064 T 0.000659298254659625
m1006887 T -0.00115525535879746
m4910560 T -0.00162256095293419
m2257698 T -0.0008161513312959
m3025121 T -0.00218122065535688
m2267491 T -0.00162858593750037
m1093381 T -0.000219361326664706
m1067484 T 9.3640293702444e-05
m986964 T 0.00198777732306695
m1045541 T 0.000672347348558125
m1075972 T 8.63225657906065e-05
m1094448 T -0.000430271550745197
m2277790 T -0.000227106847727662
m3064580 T 0.000174435668092872
m1096246 T -0.000877715572938005
m983019 T 5.02952780649455e-05
m2275647 T 0.000476555116259526
m100276249 T -0.000877715572938005
m1125287 T -0.00219087934256124
m1128664 T 0.000266010732541785
m1079926 T -0.00059412471196405
m1095509 T 0.000333559248123767
m4404268 T 0.0007573508996537
m4394191 T -0.00112156471192539
m1095949 T 0.000192858050676354
m1091937 T 0.00046385721352201
m2265419 T 0.000202152053558343
m1034732 T 0.000251694363237716
m1091678 T 0.00235026028978001
m994982 T -0.000299929085207572
m1081526 T 0.00172082578123344
m2262907 T 0.00100807753834466
m1233157 T -0.00126246156543267
m2279733 T 0.000789398957058625
m3021636 T -0.00063519231503064
m3064662 T 0.000317422520261957
m1075382 T 0.00115845985686608
m1111149 T -0.00082217069747784
m1695549 T -0.000416362939146607
m1009730 T 0.000498867089367301
m1343443 T 0.00131787225321372
m7352400 T -0.000179881735831202
m100257614 T -0.00070619046146938
m1065533 T -0.00175906997935061
m3024745 T -0.000419886005956678
m981431 T -0.00118477311618841
m988704 T -0.00178938748231215
m2256857 T 0.000301247195649485
m2258428 T -0.00215013983446969
m1104865 T -5.4893336409127e-05
m1242399 T 0.000812157461128565
m2256531 T -7.9343522477258e-05
m1239112 T 0.000435690715815632
m1166429 T -0.00094574650430907
m1131505 T 0.000288514223735717
m3064862 T -0.000347992551242353
m1162147 T 0.000549034703787465
m3028261 T -0.000611753942435585
m988712 T 0.000268189779253131
m2256486 T -0.00097115178588312
m100237784 T 0.00082609220400661
m1310918 T -0.00157671677416613
m3064552 T 0.00089628667627639
m983765 T -0.000555662590540495
m1048421 T -0.00177677412221358
m3020760 T -0.000373021413799486
m7940442 T 0.0011440326895876
m1147988 T 0.00064117946278973
m100277779 T 0.00064117946278973
m100265813 T 0.00068113433335225
m1081885 T 0.000987811022938975
m1097603 T -0.0014743289658453
m1078438 T -0.000495574608762492
m1019261 T 0.000135801709828172
m1093057 T -0.000113442381190023
m3026517 T 0.0011150137570145
m3064572 T 0.0011227258372799
m7336089 T -0.000600422329931745
m3956963 T 0.00086740417907509
m2258640 T -0.000241684979380235
m1139871 T 0.00175173859213464
m1233446 T 0.00107492916229676
m1125529 T -0.000974219588006405
m100249510 T 4.23529891291206e-05
m100294189 T 0.00195292619655994
m1108825 T -0.00065965308811766
m1098802 T -0.00012260912691656
m3064448 T -0.00141328455238507
m1088980 T 0.00170652680859044
m1692891 T 0.000412681750821026
m100237993 T 0.000412681750821026
m100244914 T -0.000932479859826
m1085374 T -0.000653874533246235
m1079655 T -0.00182662985837183
m3064762 T -0.000312609032130362
m100249259 T -2.73295432472742e-05
m3033792 T 0.00175233589375329
m1695994 T -0.00078657020543161
m1237142 T -0.00039433028186068
m7940367 T 0.000351824321591685
m3064447 T -0.000721382669565465
m2260563 T 0.00024941225819003
m1228828 T -0.00203272514944429
m1236842 T 0.000634314823108555
m1337936 T 0.000117864123523521
m2262619 T -0.000653224498079735
m977228 T -0.000327932057798077
m1228131 T 0.00206596921675355
m5970724 T 0.000912929793313055
m3064477 T 0.00119367981511315
m1005017 T -0.000326021937695858
m5325430 T 0.000467487126798885
m2279301 T -7.85291786426215e-05
m1235730 T -0.00061805039016396
m1018803 T -0.000230221203457629
m3954999 T -0.00151310639050849
m4990959 T 0.000170128040895595
m3947231 T 0.000924663639743435
m3533921 T 0.000273514010687369
m4003775 T -8.6943362986153e-05
m2255871 T -0.00171665478792603
m1092743 T -0.00053667564369961
m7354216 T 8.47397604053255e-05
m1035946 T -0.000167258840126378
m1054862 T 0.000292315705665847
m1267445 T 0.000204444759779634
m1862715 T 4.27658870794752e-05
m100251122 T -0.000101445092420984
m100294999 T -0.00075865257312088
m1024037 T 8.0104791663728e-05
m4910791 T 0.00332636170738054
m2262317 T 0.00089177512479946
m1201900 T -0.000729254476023075
m1001988 T 0.000369820969811513
m1091506 T 0.000162160268732729
m1674421 T -0.000411257845216626
m4538087 T -0.000851878508022775
m1081652 T 0.000194142360567621
m100226493 T 0.000298591470330164
m1071064 T 0.000461003895682654
m3533071 T -0.000342222400777952
m1388797 T -0.000890202079366335
m1088004 T -0.00124082841316669
m1082551 T 0.000446356472221207
m4910271 T 0.000838339704186115
m1069206 T -0.00130979205006248
m2256346 T 0.000494051701894277
m1097099 T -0.000426089256683176
m979392 T 0.000181657086738939
m1250818 T -0.00087254943800247
m1136312 T -0.00128647089115085
m996462 T 0.0008339388492358
m5324189 T -0.0005962007465555
m100198566 T 0.00114748585275074
m1095048 T 0.00188806630297129
m3222482 T -0.0015339557254073
m982085 T -0.00182923991647739
m1125437 T -0.00165381700446486
m1086264 T -0.00231828888054148
m984812 T -0.00226619564870582
m1263501 T -0.00184080196767024
m1203750 T -0.0018236874379538
m3958546 T -0.00160855181040187
m3026293 T -0.00112810330548464
m1049837 T -0.00159591345236724
m4993466 T -0.00172112900398054
m1219127 T -0.00158324896407591
m2261417 T 0.00126517260559456
m2279018 T -0.00068306628380253
m3937672 T 0.00139410188290841
m5969826 T 0.000213238109574904
m995229 T 0.000181631571682092
m4909695 T -0.00125338472181941
m1002325 T 0.0010231222497939
m1202759 T 0.00113134308092324
m100230772 T -0.00070488719112651
m991499 T 0.000572600076537905
m2257379 T 0.00075542071124982
m12772264 T 0.00060247840280612
m3028001 T -0.00398400059599364
m980513 T -0.000405254850401531
m1090000 T -0.00060457424257767
m993648 T 0.000476451640108862
m2277536 T 0.0010082890258565
m5372219 T -0.000589136091398725
m5050428 T -0.000299700695538968
m1200982 T 0.00089148853607056
m1089823 T -0.00069201626579514
m1109764 T -0.000454413264220822
m1122111 T -0.00121118052719006
m1096787 T -0.0015922123826324
m2278040 T 0.000487922403950851
m1103663 T -7.722548496056e-05
m2296458 T 1.45238297219164e-05
m1125046 T 0.000242277514060311
m1100295 T 0.000587109118292445
m29966420 T -0.000394723505388024
m100211489 T 0.000225891990803829
m982983 T -0.000226197988415039
m1088200 T -0.000868117011429145
m1077505 T -0.000854408445878975
m100278205 T -0.000334415800011233
m1134157 T -9.41444518857855e-05
m1088387 T -0.00026581394767521
m1108756 T -0.00192096006596943
m979146 T -0.0026608693821382
m988818 T 0.000563401695237275
m4393896 T -0.00112551794916085
m2258325 T -0.000829090926233645
m1131031 T 0.000437654038176688
m1089640 T 0.00022660328909117
m1263136 T 3.58894208948611e-05
m1232855 T 2.85879244591453e-05
m978326 T 0.00125959165488129
m987973 T 2.7504810488897e-05
m2287160 T 0.00114092906145721
m1014130 T -0.000103011846495313
m6027160 T -0.000365261502331553
m985861 T -0.00225282642508531
m1219688 T -0.00182880081807403
m1095132 T 0.000135513371085482
m7478430 T 0.00067253833328704
m1097973 T -0.000387136043539976
m1087592 T 0.00082681902305488
m5582219 T 0.00040852802691511
m1070217 T -0.00146692463154042
m5324316 T 1.10708939274165e-05
m1032276 T 0.000144293443846452
m1126397 T -2.13588033589429e-05
m1135724 T 0.00122057222849521
m100210959 T -0.0014560385127136
m2263067 T -0.000957821667600085
m2266746 T 0.00052172180325379
m100288477 T 0.000305785982155168
m1025576 T -0.00277959864561201
m4909930 T -0.00108868343235918
m1862541 T 0.00117388955186151
m1021045 T 0.000135565755351051
m3533297 T 0.00126372398421596
m986072 T 0.000114130420467051
m4006257 T 0.00059440347145721
m1125900 T 7.4193343907445e-05
m2261327 T 3.22451336781724e-05
m1120694 T 0.000648076832617045
m1051311 T 0.000537889417176255
m1125599 T -0.000274125830724466
m1077313 T -0.000832754691842235
m1318815 T 0.00054970984015707
m996683 T -0.000588529646912655
m3064736 T 0.00096880153104187
m1225115 T 0.00066984096372868
m1095162 T 0.0025041219167593
m1095135 T 0.000491447632741171
m2261145 T -0.00150781073758115
m1086467 T -0.00277334733691482
m2262819 T 1.64297773195904e-05
m1128700 T 0.000874092071830025
m1046481 T -0.00125701060057017
m2260698 T 0.00164808291828924
m3026856 T -0.00076803636328272
m4412046 T 0.00348313714359398
m1863125 T -0.00173363015164279
m4989036 T 8.12972303631385e-05
m3064671 T -0.00157222065365637
m7917343 T 0.000453511953425072
m1206903 T 4.36182511820027e-05
m1146968 T -0.00090010038117878
m1093737 T 9.7634920132137e-05
m1162018 T -0.00100958051653869
m991294 T -0.00115953313572208
m4988967 T -0.000252249990866223
m1092507 T -0.00118798793284234
m1102242 T -0.00081149914097795
m3028132 T -0.00100561706754717
m100193606 T 0.00109415978870937
m2259187 T -0.00134011834332011
m982510 T 0.000296719788497101
m1092605 T 0.00174933272895668
m1696973 T -0.00153396886598048
m5582717 T -0.00174975160993724
m998276 T -0.00250124636963624
m1059886 T 0.000581055226786275
m1108596 T 0.00071896292381689
m1092031 T -0.000952876823904585
m2258488 T -0.00218180695397877
m1229860 T 0.000221608451535437
m1008720 T 0.00085461517089693
m3064943 T 2.28682425253511e-05
m1002413 T 0.000153736523612455
m100287865 T 0.000153736523612455
m1066629 T 6.8822081332733e-05
m1216772 T -0.000433504416845379
m1001470 T -0.00036159502224181
m2277563 T -0.00074623309921911
m3955402 T 0.00128905261503369
m989223 T -0.00112769205753279
m1220783 T 0.00194027004957048
m1084162 T 0.000909168445688715
m3064395 T -0.00146968212605389
m1040098 T -0.000626619150498855
m1321971 T 0.00108912449132833
m4404915 T -0.000134570289831304
m1002968 T 0.000581142406303145
m2341646 T 0.00281735586536133
m1089167 T -0.00121797189231822
m1135154 T 0.000445671139158166
m1234116 T 0.00188659592004834
m100220190 T -0.000449447401270235
m1023799 T -0.000449447401270235
m3934672 T 0.00089920830573805
m4992467 T -0.00202695727729787
m2261632 T 0.000550540391116315
m1001832 T -0.00120765184511028
m1106357 T -0.00099934681086707
m1094478 T -7.90079548354855e-05
m1125684 T -0.000139549558686832
m1128573 T 0.00066301872948453
m992529 T -0.00102766466821249
m1210682 T -0.000948960987393365
m999614 T -0.00110853799004463
m1144964 T 0.00095078387139726
m1694855 T -0.000162310759994976
m1252610 T -0.00134376056952461
m3570162 T -0.00099519067458239
m1004868 T -0.0011921523220704
m1093074 T -0.00113502166366936
m1108682 T -0.00181584217637189
m1008958 T 0.00130886582914332
m1054685 T -0.000251365020209123
m1088962 T 0.000119849323221153
m990966 T -3.5347064183598e-05
m999442 T -0.00068032482399235
m100174423 T 0.000212946783998309
m1008442 T 0.00072691668037237
m2278321 T 0.000203763007265182
m989900 T 0.00132430673754142
m1288012 T 0.00157290291103718
m1126783 T 0.0025158961233989
m1664450 T 0.00141218845151052
m100193544 T 0.00141218845151052
m100173481 T -0.000401616411850277
m2270975 T 0.0012739105637556
m3026733 T -0.00075510084706891
m1683258 T 0.000214976940776032
m2255534 T -5.5516226773872e-05
m25259838 T 0.00065168635486747
m1089121 T -0.00136614062456758
m1008151 T -0.00143265061978212
m1116638 T -0.00166637395595508
m4991020 T 0.00079396093585266
m1090816 T -0.00190200975407207
m1210312 T 0.000940497706475575
m1029137 T -0.00111806095527273
m1232150 T -0.000172702601315003
m1240412 T 0.000244229734089979
m100257762 T -0.00123560565167213
m1094809 T 0.0008313246470684
m100242942 T -0.000211810757947586
m100242941 T 0.000855025708799405
m1103554 T 6.68369810617235e-05
m1215755 T -0.00102473791471196
m1114283 T -0.00286541167949079
m5355816 T -0.000525807763156715
m1211029 T 0.000578906058942985
m5010327 T 0.000446562432569345
m1182840 T 0.00072850255972537
m990625 T 0.000704122156466995
m2260971 T 0.000529574935075195
m1131571 T -0.000382735516356799
m3956147 T 0.00138216001790521
m100218362 T 0.00061942372837689
m995648 T 0.00110470430024365
m2252544 T -0.00134658943797568
m3064410 T -0.0010610335302347
m1242926 T -0.000391823826253207
m11863166 T -0.00019039487344173
m7334091 T 0.000271532842899591
m1212005 T 0.000303209675291493
m3570038 T 0.00140209981723347
m1163727 T -0.000353521353337819
m3938835 T 5.6220481272411e-05
m100261676 T 5.6220481272411e-05
m1695986 T 6.42923254441765e-05
m1203764 T 0.00117648987433081
m3384892 T 1.80501317303902e-05
m1667301 T -0.000418227471106344
m4991298 T 0.000785963358619235
m1265587 T 0.00240810411270081
m985449 T -0.00185543928965038
m1312797 T 0.000561197044092805
m4909720 T 0.000308916083267269
m1058681 T 0.00111285387028908
m2255080 T 0.00065911772301657
m100162464 T -0.000578523256406165
m1010780 T -0.000334603830567342
m1091666 T 0.000212955617242848
m1092868 T -0.000297896694535287
m100173100 T -0.000186062860998968
m1087983 T 0.000252270009930689
m3025648 T 0.00115953866039405
m1235052 T 0.000249021216517626
m985452 T 0.00128504507462553
m1171935 T -0.000275858064337087
m1862700 T -0.000133844508384167
m5323468 T 0.00166026092854326
m5368104 T 1.37836434256114e-05
m1114657 T -3.17680705423371e-05
m3025016 T 0.000955549751733925
m1087743 T -0.00125578617793807
m7923182 T -0.000435094000959022
m1378481 T -0.00086789903631109
m1094377 T -0.00032871493379718
m1315140 T 0.000620008937844785
m100249353 T -0.000448278577645183
m3573732 T -0.00109725485177745
m100283952 T 0.00075704430801847
m1122011 T 0.00400809880181061
m3022114 T 0.000193356896746535
m16153758 T 0.0002084419220636
m100270655 T -0.00079346839665818
m4004323 T -0.00079346839665818
m985497 T -0.000254363427989462
m2258039 T -0.00094674584286448
m1682736 T -0.000455311772583495
m18728208 T 0.00199063984593122
m1118414 T -0.00104266575398437
m1095136 T 0.000775192832022445
m100245641 T -0.00185532046691813
m992407 T 0.000434750115547582
m1242633 T 0.00211577706136814
m3021741 T 0.00192365875427078
m2256062 T 5.59947895209365e-05
m2256342 T -0.000222597732181039
m100265602 T 7.503756420231e-05
m1012599 T 4.71935576992934e-05
m1695233 T 0.000714925768948725
m4991641 T -0.000637633266154995
m1134643 T -0.00194040044245484
m3021361 T -0.00087201107094999
m100197897 T -0.000277329546818989
m1127420 T 0.00141589533041616
m990930 T 0.00134043792820782
m991262 T -0.000223945385853603
m100256059 T 5.8755556625029e-05
m1123653 T 0.000336345795647152
m16153868 T 0.000122510397898559
m1108188 T -0.000794804856687695
m3064711 T 0.000276568055410677
m1126245 T -0.0006189892671051
m1394053 T 0.000577693907146475
m1092493 T -0.00079931783623466
m1127808 T 0.000564349189020955
m7352131 T 0.000435962373233044
m4991858 T 0.00267996278265685
m1025919 T 0.000553701887519725
m1234605 T 0.00223754038824056
m1124217 T -0.000219613456913045
m1093323 T 0.00153721344388898
m1156253 T -0.00123549392840462
m2256621 T 0.00135404423004059
m1005205 T -0.00192899866876037
m995785 T 0.000684112063507725
m1208893 T 0.000362234816770272
m1030068 T 8.06957404339965e-05
m2370349 T 0.00137750020922606
m4910157 T 0.000167162519588125
m12774520 T -0.000356603130938178
m3064412 T -0.00115071186677158
m4910893 T -0.0025721052056461
m1247428 T -0.00098857280385456
m1096119 T -0.000863531081555185
m1135475 T 0.000278929715685798
m7354121 T -0.00104143927911025
m1228274 T 0.000594167032460285
m3951657 T -0.000997396684207605
m1220449 T 0.00216785372521367
m1091144 T -0.0022264790379857
m1081784 T -0.000844053312163495
m987538 T -0.000232894932432333
m1150993 T -0.00102194476974827
m1079659 T 0.00319321260906219
m997657 T 0.000917466056137215
m2261368 T 0.00154960403992346
m1218070 T -0.00055642327039724
m1082014 T -0.000265217866230462
m1091565 T -0.000783337814130525
m1066954 T -0.00176579622474178
m1013298 T -0.00122072020433787
m3064789 T -0.000470612610117471
m5411774 T 0.00116893045755743
m3064745 T 0.00114209523802533
m1000221 T -0.00106051863696079
m3025617 T 0.000511431857687285
m1024924 T -0.000372499203110326
m100254549 T 0.00143189309947754
m2283453 T 0.00106447031576086
m1076071 T 0.000917940432184755
m1714673 T -0.000318788559811303
m1018977 T 0.00065529837684645
m1102030 T -0.000219720102320634
m1206846 T 0.00178151248254217
m992757 T 0.00137593905066064
m5411377 T 0.00106098997966466
m989800 T 5.72354051434335e-05
m1021479 T -0.000161226661833644
m1105544 T 0.000329986178220656
m1081426 T -0.00129176630802698
m1090357 T -0.000348326511002692
m1092560 T -0.00089320045894148
m1151123 T -0.000146824030140298
m1187319 T -0.00269780925996535
m1101911 T -0.00139050286717843
m1226712 T 0.00063085038435113
m1273749 T 0.00230162999430814
m1204448 T 0.000190590933549237
m1114145 T -0.000414446035237894
m1107909 T -0.00055373251397084
m1719306 T -0.000903416334466695
m1036338 T 0.000196979976469172
m3064696 T 0.00132087450366412
m1082356 T -6.3174705672748e-05
m100249454 T -6.34250463547485e-05
m1130182 T -4.36268435884751e-05
m2268685 T 0.0012253982922199
m1226685 T -0.00332013858027432
m2258989 T -0.00248496192079838
m1107875 T -0.000389903139678188
m1093836 T 0.000657711257111665
m1075947 T -0.000568424427842985
m1862444 T -0.00054208601843589
m2336615 T -0.000495683864093059
m4992953 T 0.00221569868273023
m1711826 T 0.00106317561479142
m1007034 T -0.00061767708253358
m2255809 T -0.000651574393616575
m2283415 T 0.00063167099529056
m1026323 T 0.00075678547922225
m2266449 T 0.000199053833992317
m5324831 T -0.000341809903272667
m1033243 T 0.00060988414290296
m2280257 T 5.98172852700815e-05
m18732955 T -0.000413717431881114
m1261329 T -0.00080799233356825
m994174 T 0.00063141782509506
m3947005 T 0.00154522102349127
m5411959 T -0.00134032335479702
m1007239 T -0.00060698799087685
m1067568 T -0.00182521205172232
m1021275 T 0.000129776203260346
m100234523 T 0.000129776203260346
m2256046 T -0.00444586005684522
m980853 T -0.000352474265277251
m999810 T 0.000937050596085235
m1036339 T -0.000140327964850053
m1142258 T -0.000399113632642344
m5324619 T 0.00087983312527255
m3064868 T -0.000329525955974321
m100193578 T 5.63334643977275e-05
m100208724 T 0.000484673981464802
m1018852 T 0.00140619390376751
m1092576 T -0.00272178330952143
m3027201 T 0.00150250978070014
m2282272 T 0.000960722930871365
m1865002 T -0.000354837623150016
m5324283 T 0.000157708033135693
m1761007 T -8.50018607496955e-05
m6036758 T 0.00130126827615431
m3064399 T -0.00089176269196722
m2267420 T -0.000210219627232876
m1234210 T -0.00162912112110935
m7865062 T -0.000563573123144415
m2261985 T 0.00071863997993517
m100285392 T -6.66548097778025e-05
m1103920 T -0.00221563096470618
m2254779 T 0.00116527883759135
m2262547 T 0.00187426877787809
m4992061 T 0.0015540486042742
m2260976 T 0.00162392240039266
m1082949 T 0.000487781829060787
m1144836 T -0.00233159929578834
m1094415 T 0.000554508943110935
m100226227 T -0.000407740052938415
m100292579 T 0.00063931010376167
m3023373 T 0.00063931010376167
m1091955 T 0.00110670518489084
m1091284 T -9.1094611225095e-06
m100240654 T 0.000605023253100315
m2266481 T -0.000249349021859683
m2257026 T 0.00039687081439792
m1091873 T 0.00281559754118493
m1254459 T -0.000562084082758715
m1127634 T 0.00283617170503788
m1101071 T -0.00020857900281286
m2308307 T 0.000225168187072629
m1090518 T 0.000342151840859699
m995509 T -0.000397125201777414
m1240605 T 9.20658310968055e-05
m1124961 T -0.000324767993468783
m4909555 T 0.00087204888569704
m1241652 T -0.00140384330039846
m1026973 T -0.00172266564463012
m1195570 T 0.000460278776579453
m4705832 T 0.000290347363981172
m1125317 T 0.000697978501316465
m1234053 T -0.000797904291590655
m100240938 T -0.00311730897025855
m2281513 T -0.00154509317666027
m1125325 T -0.00068306706007025
m1062246 T 0.0023183382641082
m4991982 T -0.000645508546337925
m5355521 T -0.00126070407461073
m3533961 T -0.00182575287754628
m980019 T 0.00220371740965741
m5581811 T -0.000993539556365065
m2251050 T -0.000437371984044281
m4262058 T -0.00171107903404313
m2329536 T 0.00221170522255294
m100261818 T -0.00152634828137777
m3022237 T -0.00130602847868078
m3955980 T -0.000287839290383575
m1129820 T 0.00086101424161317
m1056400 T 0.00084646336669757
m996428 T 0.000225616558521013
m1038218 T 0.00029555564261405
m2252850 T -0.000746217576598285
m5970809 T 0.00215554621996501
m1269589 T -0.00140360446583396
m980961 T -2.53191706694756e-05
m1110160 T 7.84702125183545e-06
m1104997 T -0.00105452758625167
m1129212 T -0.000357857009567066
m1127909 T -0.00220443783368969
m1262033 T 0.00156637901269633
m993724 T 0.00110232835202184
m2295123 T -0.000232132067839563
m21718720 T 0.00156692436508254
m1229388 T -0.00036799290008417
m100240847 T -0.000410353364014476
m1071813 T 0.000269768232861878
m1126356 T 0.00278164624569396
m1225240 T 0.00181532255825766
m3575670 T -2.90547386220482e-05
m1016848 T -0.00197294075011722
m1255464 T -0.00155316792643772
m1279033 T -0.00059682399479364
m984908 T 0.00088496401774938
m1160959 T 0.00056772688163541
m3955913 T -7.36030068665195e-05
m4989172 T 0.00081044036183016
m4260976 T -0.00054231474290188
m3385566 T -0.00076022114021494
m2261974 T -0.000499528976977216
m4990488 T 0.000841319492709195
m1160986 T -0.00188844110944939
m985177 T -0.00068947752498559
m1000220 T 0.000538758191799935
m1045022 T 0.00089448074673138
m1204916 T -0.00191237114148921
m100230983 T 0.000359056980864385
m3021211 T 0.000503101819394065
m100244915 T -0.00131664840235185
m4992144 T 0.00237405919385811
m1296973 T -0.000281358977223955
m1026525 T 7.10348862173105e-05
m1029478 T 0.0007738143749898
m1102198 T 0.000532744391294195
m1202960 T -0.00082779165455083
m1211928 T 0.000491166931484954
m1075735 T 0.00160352283192894
m100226282 T 8.4372333230645e-05
m2258109 T -0.0010448762647427
m100226283 T 0.000295485585247159
m1012030 T -0.00297540028856809
m100198285 T 0.00035116549701998
m1047255 T -0.00179160199012892
m3064738 T -0.00177787065351771
m3941116 T -0.00146221999696064
m1074529 T -6.2277970641432e-05
m1036678 T 0.00034931134993088
m2258740 T -0.00149099799545033
m1686229 T 0.00131672540956548
m3064842 T -0.00258140983347002
m9724519 T -0.000343592677735132
m1006837 T 0.00021083125359803
m1050199 T 0.000835455887162925
m1083156 T 0.000735785549432915
m4910174 T -0.00240789724996172
m2260931 T 0.00268287004493383
m2264931 T 0.00065130923910204
m1126522 T -0.00262002581988154
m1166221 T -0.00063717911807283
m3064584 T 0.000264314917453553
m25259903 T 9.0343459933189e-05
m3944490 T 0.000655217099836175
m1197565 T -0.00132455962487104
m100283440 T -0.00134266057844991
m1062841 T 0.000711305809392925
m1082345 T 0.000779952179000605
m2353851 T 0.000452139353918804
m992311 T -0.000771214279126605
m1009914 T -0.00111056769917426
m1011469 T 0.00080092123946895
m100208830 T 0.000296274681853784
m1019812 T 0.000514479375942015
m1675403 T 0.0007479242656062
m1092847 T -2.39416664727002e-05
m2253164 T -0.00160059198099178
m1087941 T 3.84558191930932e-05
m991437 T 0.000474317010746422
m4440398 T -0.00165666877946532
m1130512 T 6.99997751482675e-06
m1112149 T 0.000229365894949826
m977571 T -0.00047035538647628
m100268582 T -0.00203153118899879
m100268581 T -0.00139171298519555
m3022503 T 0.00177371054453235
m1219157 T -0.000477376496947972
m1695524 T -0.000142310274929665
m4992575 T -9.89433555475305e-05
m1103056 T -0.00055086620985044
m1059554 T -0.000109858232862155
m100162445 T 0.000189839827184094
m3937588 T 0.000189839827184094
m1863261 T -0.000485587145211365
m2277426 T -0.00106651169813305
m1168088 T -0.00091907014122198
m1101462 T 0.000320706675663463
m4005428 T -0.000117276791290857
m5582463 T 0.000222236115437551
m2258861 T -0.00022078360604073
m1246868 T -7.2086968346747e-05
m3064467 T 0.0020998348977846
m3534083 T -0.000454310220238569
m1266994 T -0.000265778676942446
m990491 T -0.00071866092365987
m2253744 T -0.00084386169191939
m1248027 T -0.000477884581443654
m4910463 T -0.000555581360215255
m1696606 T 0.00079297424530106
m1004585 T -0.000149417499958092
m1008890 T 0.000356834379099462
m1114034 T 0.00198747937868917
m3064562 T -0.000317643997822075
m985161 T -0.000489062196208102
m1228955 T 0.00076131511797964
m2259712 T 0.000208998399147325
m1058521 T 0.00248828168088413
m2255164 T 0.00411675423893172
m979931 T 0.00329516993008099
m2259311 T -0.00199565625198896
m2261308 T -0.00160603106547406
m1100610 T 0.00347131234136621
m999542 T -0.000312902903474664
m4911115 T -0.00075033567860465
m986626 T -0.000244297332381852
m1102491 T 0.00181935347531026
m993598 T -9.54716909197165e-05
m990319 T 0.000928614976383
m1151957 T -0.000957537253022845
m2276326 T 0.00154473811489955
m1276940 T 0.00088781775205675
m1013549 T -0.00122639759575148
m5360446 T 0.000240409883460818
m3222262 T -0.00207227040968773
m2253221 T -0.00189996108712978
m982709 T -0.00301693831543019
m1072607 T 0.000715868126827125
m100245261 T 0.000497934986307255
m1090294 T -0.000422354165105464
m991356 T -0.00286768538952816
m1269921 T 0.000264974250392012
m1073853 T 1.65930993823302e-05
m3222186 T -0.000490152894947089
m1082845 T -9.9407804377939e-06
m2255021 T 0.000212469171507893
m1084351 T 0.00117618669926656
m1116591 T 9.41488295244985e-05
m1128909 T 3.35756569460426e-05
m1138746 T 0.00104000573991648
m1031455 T 0.000587621447655275
m2261714 T -0.00075444095920389
m979642 T 0.0005962557581638
m1234705 T 0.000564825655316145
m1093542 T -0.000263276146966739
m1088506 T -0.0010912300225316
m100264139 T -0.0012058856630517
m4993217 T -0.00180413000659535
m100268852 T 0.00060564665869092
m1025414 T 0.00060564665869092
m3959602 T 0.00072256851447033
m16933423 T 0.00080066982408107
m1126398 T -3.52737876842643e-06
m1160461 T -0.00088016539370283
m1241094 T -0.00177527631966972
m1013466 T -0.00086588877105488
m1025474 T -2.80366096555749e-05
m100173946 T 0.000108751624434784
m1065170 T 0.00147314834969076
m1089644 T -0.00126782422587706
m100278885 T 0.000612167460806555
m987901 T 0.000972754047744535
m1372059 T -0.000413201773164583
m1082146 T 0.0011054205404451
m985275 T 0.000556483508539315
m1046611 T -0.000119255024295976
m1204762 T 0.00079596488522724
m2296076 T 0.00226677918872117
m4992432 T 0.00051044585791949
m2277481 T -0.00109625913391252
m1203845 T 0.00137056204187149
m2282280 T 0.00089082902746358
m1239119 T 0.00046944897209321
m4991771 T 0.000999631088977155
m981784 T -0.00104594196258249
m100265716 T -0.000486058141635416
m3034289 T 0.000107402628918347
m1025210 T 0.000834219447773215
m1074072 T 0.00082792637167907
m993154 T 0.00050833213108405
m2275761 T -0.000727126969848125
m1202294 T 0.0002236898996002
m1128142 T -0.00086660867152657
m1145691 T 0.00095962066152933
m997253 T -0.00116359558536316
m1702281 T 0.000134667373287239
m1116135 T -0.000390399872069905
m1107409 T -0.00092905717555453
m1194459 T 0.00076726539070838
m1084604 T -0.000272725143259281
m3961246 T -0.000426006392363232
m1089235 T -5.4529039083005e-05
m989128 T -0.00112607360639191
m100279207 T -0.000159447145767409
m1073246 T 0.00129061586449012
m3064816 T -0.000346534980378239
m1092849 T 0.000606352020974755
m1133449 T 0.000568980084652225
m1074583 T 0.000124825777200587
m2261898 T 0.000829823860946955
m995498 T -0.00119909154132006
m1049178 T -0.00164962684546407
m1398951 T 0.00078524571843594
m1039347 T 0.00061281082340615
m1003763 T 0.000346176692125862
m1104043 T -0.000442017509820373
m5325491 T -9.23425950015085e-05
m5577215 T 1.81431580464615e-05
m1070651 T 0.000598733332669365
m1220910 T 0.000409535128602284
m1102680 T -0.000698805898447825
m1092494 T -3.64274587965978e-05
m1070230 T -0.000335664715144624
m997641 T 0.0010760835526736
m1115802 T -4.48712614303036e-05
m5324618 T 0.00178705494641225
m1028645 T -0.00182257704108587
m1006425 T 0.000607740379043685
m1001275 T 0.00234174934862587
m1117388 T -0.000876215938421535
m1213119 T -0.0008511381207455
m2255090 T -0.00136082929556507
m992939 T -0.000437245686833051
m1006214 T -0.00079341076339375
m1008759 T -0.00103081569698031
m2282096 T 0.000954476473338715
m1019860 T 0.000366042994583055
m5360580 T -0.000706623662307015
m1255401 T 3.83907123470177e-05
m979065 T -9.36966493414215e-06
m3534391 T 0.000614615356899195
m1224428 T -0.000344966816340198
m1001748 T 0.00158067403375067
m2257142 T 0.000391526366180593
m1167183 T 1.51814010398983e-05
m1229456 T -0.00117536728312067
m100173949 T -0.00093553220470403
m997333 T 0.0009264476185714
m4989224 T 0.00485275154413096
m4991096 T -0.00084310342675784
m1229978 T 0.000281801938886072
m100240419 T -0.000287170661645021
m1094702 T -0.0013339060485933
m1164940 T -0.000249049067949828
m1238205 T 0.00137327087257957
m1229379 T 0.0014431010108224
m100218378 T 4.15891942646444e-05
m994221 T -0.00094001968549082
m3027854 T -0.00068084012319224
m4329553 T 0.000291446256666783
m2282553 T -0.00144584488744342
m1092155 T -0.00154789183584116
m2261333 T -0.000504972875547705
m100269499 T 0.000809729862326915
m991507 T -0.00058659125078586
m1114040 T -0.000326496656572724
m100269498 T 0.000141381639590849
m1107850 T -0.000283402640566216
m1105462 T -0.000266460746938027
m1042129 T 0.00147973269542356
m23884479 T 0.000765125002009665
m985572 T 0.0010377726598853
m100256361 T -0.000389502353874018
m100256362 T -0.000153383899688845
m1080552 T 0.000141381639590849
m3027572 T -0.00246638934968971
m1093171 T 0.000150160358863725
m1154485 T 0.00122264650647623
m3025265 T -0.00211787164981695
m1216307 T -0.00101201371486186
m3021779 T 0.00056144217886163
m4990735 T 0.00224994884651785
m3028885 T -0.000853068292723105
m100255824 T -0.00145210734095574
m2256243 T 0.0013320495203761
m3954691 T 0.00130334228749076
m3954213 T -0.00064831780113895
m980670 T -0.00172573131700246
m3934975 T -0.0006205369546708
m1203942 T 0.00115512545804291
m100208716 T -0.00063651117766096
m1048608 T 0.000825192333297955
m990968 T -0.000434737117414745
m100265401 T -0.000635285764351085
m100265400 T -0.000434737117414745
m1054829 T -0.00131933672454211
m2257722 T -0.000192149136316666
m1218013 T 0.00176078852255765
m2324397 T -0.000312668805160198
m3024320 T -0.000279416305031082
m100220306 T 0.000828996355283965
m1252979 T -0.000747247690507955
m1090853 T -0.00188698049664883
m1130108 T -0.00102810499225205
m997207 T -0.0032800256738421
m980920 T 0.00190057846730575
m1057112 T -0.000286160224993755
m983031 T -0.00061220309429333
m1095372 T -0.000226653616697151
m1271064 T 0.00326443276097998
m987796 T -0.000197874860727424
m100260600 T -0.00143137782844637
m1310560 T -0.000134605358423101
m1111377 T 0.00110363617541588
m2340226 T -1.65868451739362e-05
m1164559 T 0.000408899326380206
m1262089 T -0.00079157235888515
m1000903 T 0.00087843441978506
m3064704 T 0.000839264263590355
m1098891 T 0.00143120218643369
m7339810 T -0.000104448973880577
m1266056 T 0.00241394570699253
m1269224 T 0.00156996539618184
m5050360 T 0.000187590405677026
m5412017 T 0.00119787584360068
m1048511 T -0.00071100447811144
m25259431 T 0.000420325484533493
m100242822 T 0.000220803489819194
m1115814 T -0.00106891111543453
m1184593 T -0.000423073196829955
m15434833 T 5.1394688844717e-05
m2278550 T -0.000159258525089921
m988167 T 0.000427503417495662
m3956069 T -0.000288392233074291
m1073522 T -0.00079733319871897
m4909759 T -0.0012326702201996
m4991722 T -0.0007392255899206
m2280550 T -0.000700439958322035
m4988984 T -0.000122325717049133
m1078006 T -0.00175453504605706
m7478671 T 0.000170168645634951
m989167 T -0.00163723986274287
m3023113 T 0.000506763271974955
m1302494 T -0.00209307856742652
m2242488 T -0.00147556275513219
m4992939 T 0.000893799237050425
m1097545 T 0.000242321900375957
m977457 T 0.00176994064255887
m1090241 T 0.000351579128318092
m3947784 T 0.000422227739912826
m100307497 T -0.00148891376617391
m1011232 T -0.000340745709938029
m1021728 T -0.000778435770955705
m3936813 T 0.00134070045988845
m3954491 T 0.00095005016350595
m4909982 T 0.00109085484323
m100193576 T 0.00095741497834261
m2256926 T 1.81665155501225e-05
m4008773 T 0.000758095047139115
m6036492 T 0.00053217030241559
m100230014 T -0.000409981359923085
m3946763 T -0.00185425674376105
m100301223 T -0.000543277369937615
m4989012 T -0.00108951717885607
m100301224 T 0.00071156159646753
m5325371 T -0.000480072892576615
m3021743 T 0.000173628447916099
m100268568 T 0.000173628447916099
m1218706 T 0.000301327804444412
m1118979 T -9.7176217830184e-05
m100208846 T -0.00098964717478744
m3950783 T 0.00106839236584683
m1194276 T -0.0007031894482256
m3949221 T -0.000436655476963579
m3064462 T 0.00091271802057519
m1083840 T -2.48558352558078e-06
m1132391 T 0.00052700868893131
m1092059 T -0.00074028677627297
m1091115 T 0.000599056285174455
m1063312 T 0.00084944696773318
m992333 T -0.0005148538024334
m3958119 T 0.00329411029686811
m1091354 T 0.000579126911974235
m3024078 T 0.000947423636287735
m996356 T 0.000192746101991001
m1036841 T 0.000921652492870175
m100237898 T 0.00181660219707753
m1712806 T 0.00181660219707753
m1005540 T 0.000269515846169768
m4989032 T -0.0027603430675122
m3064752 T 0.000401967128611422
m985165 T 0.000183130128156432
m2265714 T 0.000199456156049526
m1103424 T -0.000405044590920342
m1212812 T -0.00143837119225208
m1265727 T -0.000378446666614302
m3952289 T -6.5129306236192e-05
m3064594 T 0.00172111101700852
m999482 T 0.00086675785610917
m4991666 T 0.00229672312719232
m3956535 T -0.00058265402561833
m100245227 T 0.0016503040272427
m1208797 T -0.00176065742598958
m994111 T -3.52746014256618e-05
m1206511 T 0.000233353823372806
m2259466 T 0.0027106988815488
m1049867 T 0.00168171140965489
m1166607 T 0.00127883043785907
m16732539 T -5.44457477405465e-05
m1126936 T -0.000183849669272655
m1088521 T -0.00120618701921494
m1023355 T 0.00118324992181403
m1129298 T 0.000234655276117411
m1009885 T -0.000216675558482797
m2341788 T -0.00156805940268128
m984358 T 0.00274574331766779
m1165956 T -0.00054070830883149
m5971583 T -0.00104112160973167
m1007849 T 0.000790854715171455
m1215559 T -0.00081097139683704
m980658 T -0.000942346159191055
m1092291 T 0.00135400294480372
m1105362 T 0.000735210121873025
m1125554 T 0.00098369203358441
m1229218 T 0.00060125218111674
m1862853 T 0.000367289488705783
m1120791 T 0.00059093403474499
m4404200 T 0.000157299549580643
m100260226 T 0.000185013109896074
m1127569 T 0.000770050954696605
m6027424 T 0.00111917026798821
m1004945 T 0.0005719532243531
m977195 T -0.000129951287523
m1134457 T 0.00152929162845823
m6040732 T -0.000927824795772385
m998492 T 3.48931021637196e-05
m1046839 T -0.0016734616829438
m1064807 T 0.00093616196088012
m5411782 T -0.000615917000236205
m4989253 T -0.000748762363092125
m995057 T -0.00135580665961648
m1000810 T 0.000317379181041771
m2277541 T -0.000809155033058135
m2252961 T -0.000174499837996418
m100279690 T -0.0010960147264186
m1074839 T -0.000416111620787523
m1120035 T 0.00118741529548292
m1668384 T 0.00193384241481199
m1004273 T -0.00028714371495568
m1093490 T -0.00111717118674824
m1153793 T 0.00093186479012282
m1006460 T 0.00073748013587572
m1012668 T -0.00059245739006564
m1126270 T 0.000304475087401673
m1132301 T -0.000626432632429705
m986384 T -0.00126006421969412
m996292 T 0.00318485444794354
m5050457 T -3.69310251249449e-05
m2284499 T -9.15028427877515e-05
m3023424 T 0.000481202737909286
m2259299 T 0.00204207618192874
m2257522 T -0.00115685406913791
m1029624 T -0.00113181652905559
m1209708 T 0.000598876329140555
m1091858 T 8.03827111371155e-05
m2278332 T 2.73027383700557e-05
m100282100 T 0.000458340652477385
m1696675 T 0.000458340652477385
m1238842 T -0.00133145620150278
m1239283 T -0.00156686270728549
m1064989 T 0.00134341662337328
m1209707 T -8.41180337502765e-05
m4003070 T -0.000347744189910082
m2260946 T -0.000565444012820625
m1137899 T 0.000688829793940165
m2258021 T -0.00139286977311145
m1046220 T 8.39286677718275e-05
m100247781 T -0.00120042078596833
m3064493 T -0.00175697412342807
m1210942 T -0.00116746169380412
m1113979 T -0.000833616720244395
m5579690 T -0.00115509127913897
m2261292 T -0.00102401242401353
m1074158 T -0.000382286061036471
m1254550 T -0.00240814507895643
m1064677 T -0.00203867169594344
m1229124 T 0.00227113378360786
m3064440 T -6.32816604948895e-06
m1026479 T 3.12196268942927e-07
m100257775 T 8.46667914067825e-05
m3021333 T -0.00065232841982774
m982742 T 0.000567924296452345
m2279611 T 2.58543451296627e-05
m985289 T -8.27808366000675e-05
m1098402 T 0.00151334693627844
m100297152 T 0.00107476136873839
m100297151 T -0.0021183494920651
m1396707 T -0.00126330242193134
m980103 T 0.000116035265090128
m32027422 T -0.000303405310698047
m1093470 T -0.00129218005553785
m1244615 T -0.000122003691182707
m1153340 T -0.00151411188319042
m1098323 T -0.00020540086160879
m1254743 T 0.00209415727774576
m1113207 T -0.000258707249032494
m100249218 T 1.84988748699273e-05
m3940413 T 0.00190318963147524
m1244087 T -0.00214482194664781
m100226028 T -0.00214482194664781
m1203589 T 0.000877937504404885
m1120451 T 0.00106304269237258
m5323931 T -0.000946207684929985
m1066531 T 0.00104544558990996
m2291988 T 0.00051679910972243
m2300676 T -0.00157774280976331
m1231191 T -0.00173205709910662
m2259307 T -0.00115874915967201
m1093035 T -0.000481906556528723
m1075792 T -0.0012016500915675
m1103063 T -0.000227958544903
m1135836 T -0.0027996144894905
m2264416 T -0.00122692806155668
m2259129 T 0.000559747036681705
m1071085 T 2.98360858749426e-05
m1099936 T 0.00167943108400097
m1025832 T 0.000378379419947132
m1092272 T -0.000417130173057776
m5971549 T 0.000611744661491965
m3958040 T -0.000535497581263075
m10592752 T 0.000551618175053735
m977077 T -0.000712859672510735
m1128427 T -0.000492745894686397
m1103881 T 0.00101127019600024
m1132278 T -0.000607474411760465
m995000 T -0.000215964963319343
m1049014 T 0.00124075802167732
m1055726 T -0.00140060966096877
m1102235 T -0.000479613225635668
m1102277 T -0.000751607239336425
m1108404 T -0.000408999709447128
m3384897 T -5.12627952022e-05
m1085895 T 0.00087276527832961
m1666649 T 0.000602892326979075
m1092720 T 0.00033903037358282
m1122523 T 0.00072518541797873
m2276699 T -0.000168884991929913
m5410848 T 3.43546463098684e-05
m1237805 T -0.00102193419134554
m7931090 T -0.00054270494232214
m1107365 T -0.000267284781598187
m1228258 T -0.00137053376113895
m2360983 T 0.000267958038580262
m100290314 T 0.000174442823038657
m7350673 T -0.000265677105999544
m1022619 T -0.000379342006166171
m992448 T 0.000319050329701933
m1057678 T 0.0034075847506474
m2258067 T 0.00220539924711097
m4989043 T -0.00215884754438935
m1864355 T 0.00197360898260791
m3064758 T 0.00101782979778089
m1092629 T 0.00152829831439573
m2262475 T 4.24308002057136e-05
m1199768 T -0.00246611721475416
m1060080 T -5.0856975931213e-05
m100305234 T 0.000481225497244604
m1209437 T -0.00122181163140049
m1219076 T -0.00149677488943528
m1105975 T -0.000242179366565934
m994813 T -0.00094881196809323
m1021052 T 0.00062468080052568
m3064463 T -0.000991946880797935
m1026699 T 0.000161150008927462
m4412028 T -0.000288993797360603
m2267234 T -0.000307264478778834
m1068352 T 0.00169914788300251
m1059415 T -0.001005149103683
m1139682 T -0.000499603425198198
m1217664 T 0.000415103581046741
m3958513 T -0.000313018199790866
m100249040 T 0.00100028147196916
m4004781 T 0.00100028147196916
m991366 T 0.00080826592733083
m1025662 T -0.000759314648685675
m2278188 T -0.00126297092861635
m2254625 T -0.000533958681997145
m100234901 T -0.000333406775076737
m1237851 T -0.000140064244061157
m1123363 T -0.00034439609857171
m1228927 T 0.00144684756249039
m1128838 T -0.000237856056229255
m1259377 T 0.00174803293558292
m1057743 T 0.000175202133224481
m1146001 T -0.000717091491230875
m1109172 T -0.00105155275563295
m1061903 T -0.0020744491777476
m1318333 T -0.00129967710121111
m12420112 T -0.00048244988287604
m1152157 T 0.00207010866329081
m1136978 T 0.000472082561496185
m15434921 T -0.00052369086195902
m3385445 T -0.000113815638665822
m1120036 T 0.00145401861036069
m3064383 T 0.000290189802846907
m1203745 T 0.00213549445002498
m100245311 T 0.00074334767890015
m1075404 T 0.00444509386693242
m1019298 T 0.00013439673722876
m1061674 T -0.000670789246236625
m981649 T -0.00169997124484752
m1136582 T 0.000130874035513616
m100296990 T 0.000146413649830178
m1089780 T 0.00131771916611394
m1862670 T 0.00123640110130565
m1047040 T -0.00071459844317494
m3028333 T 0.000795935752339665
m980504 T 0.00144986794012876
m100306790 T -0.00038443009029687
m1125512 T -0.00082340636366418
m1696915 T 5.39873785709125e-05
m5325111 T 0.000257294934991632
m100306789 T -0.00096161808957696
m4993622 T -0.000497445387019582
m5325112 T 9.37514336432915e-05
m1086743 T -0.00097358046805018
m2256950 T -0.0023723920951414
m1017116 T -0.00141915902038562
m1696365 T -0.000868851774823155
m1250975 T 0.00119078406008098
m1140731 T -0.00076577205532453
m1093586 T 0.00151963630539881
m4911008 T -0.000531680538089905
m1008164 T 0.00188796356838527
m1041389 T 0.000664876044909075
m1255532 T 0.00145620512362307
m1066619 T 0.00124309767312266
m2254355 T -0.000341014355604576
m1146883 T 0.000346556973502731
m24505064 T -0.00014783484362279
m9725077 T -0.0008304568165446
m4990266 T 0.0021499991751607
m1017820 T -0.000439046788739691
m3946228 T -0.000723975481102855
m3947227 T 6.58506450065035e-05
m1103901 T -0.000275758084061799
m1096142 T -0.0070635103040726
m100249573 T 0.000384750488295662
m1060973 T -0.000588641064878885
m1055088 T 0.00056923324702486
m1220407 T -0.000194248549210378
m985214 T -0.000170332589997738
m1230189 T 0.000559392103738845
m1234875 T 0.00096636923767794
m1025958 T 0.00091617570272502
m4911116 T -9.97403719976845e-05
m3028596 T -0.00070481160285092
m1092251 T 0.00105670699133932
m1096002 T 0.00067253032745817
m12779820 T 0.00088563862829225
m994373 T -0.000755654095036905
m1173915 T 0.00051950638585459
m4991030 T -0.0016346673330809
m2282697 T -0.000246355230588848
m3950752 T 5.66666032126245e-05
m1052694 T 0.00233308993742632
m1094592 T -0.00173689123921831
m1103326 T -0.00193902341288255
m100210915 T -0.00020548531569531
m1103017 T -0.001770536186742
m1694678 T 0.0012871719236042
m3029822 T 0.000868945176043225
m3937630 T -0.000610860395246845
m100278154 T 0.00204324013259278
m1039896 T -0.00151024632005601
m1767024 T 0.00088283521329694
m1863013 T 0.0025672226554876
m3064802 T 0.000348053543943803
m1237800 T 0.000415000720214183
m1110201 T 0.000760460830117615
m4988971 T 0.000972485612764865
m1239537 T -0.0020355383999421
m1151485 T 0.000334159960681932
m100265718 T -0.00066257948456481
m991720 T 0.000340296106969798
m4405125 T -0.00066257948456481
m100265717 T -0.000246659870195393
m4988937 T -0.000559050940019595
m1002952 T 0.00153318394591703
m100292287 T -0.000471945541309765
m1109645 T 0.00167293379621656
m1053058 T 0.000486354887930301
m3064556 T 0.00119140934506302
m4989040 T 0.00116578481757049
m1152695 T -0.00141284405694884
m1101006 T 0.000465336200487334
m3021591 T -0.000304124837285684
m1121104 T 7.13643548220645e-06
m1082779 T -0.000300683574234417
m1114995 T -0.000326477525107336
m2254619 T 0.00156691437351262
m100237890 T -0.00145640981513265
m2279207 T -0.000147115009289465
m5969545 T 8.13126846316015e-05
m1066568 T -9.76553557420425e-05
m100292677 T -0.000543905097202215
m1228052 T 0.000293314396511337
m4992618 T -0.00204428289395087
m3029972 T -8.43320068735215e-05
m1221048 T 4.77719473297699e-05
m18732706 T 0.000933062296748415
m992759 T -0.00117900982907013
m11314394 T -0.00145471334107899
m100197695 T 0.00120592735842051
m100277809 T 0.00130101295291948
m100277810 T 0.000681896281216335
m100277808 T -0.000541580284407495
m33870476 T -0.000299021112434018
m100277811 T -0.00108163457076462
m3935244 T 0.000988763798957625
m2278762 T 0.000733472299908295
m1008577 T 0.00109993643278116
m1247535 T -0.00142958261407247
m1082017 T -0.000186551541018732
m1107259 T 0.000106635939767611
m1215678 T 0.00123632057113842
m4992375 T -0.00017340065476771
m1020912 T 0.000447331983596073
m1163921 T -0.000151952923168637
m2257507 T 0.00166372822081157
m2289269 T 0.00060632446968489
m100230950 T 0.000487343089389716
m3947878 T 0.000487343089389716
m2263629 T -0.000168749222545616
m980315 T 0.000391402789449955
m1102573 T -0.000370206447004552
m1042631 T -0.00093345051888286
m1050655 T 0.00129398428328416
m100283319 T 0.00119679200546121
m2266499 T 0.00119679200546121
m1047322 T -0.000406719035917785
m2252726 T 0.000344485516004737
m990063 T 4.65160709154479e-05
m100230711 T 1.21938466008114e-05
m4989481 T 0.000500660448758545
m1130392 T -0.00085299422539523
m1188069 T -0.000278480125485384
m1233468 T -0.00066533770179781
m1235972 T 0.000467286091582046
m100230013 T -0.0006751530724004
m7352849 T 0.000469978370080877
m3947226 T -0.000520800656892215
m100211477 T -0.000520800656892215
m1150573 T -0.000264712047462463
m1863181 T -0.0012753396116567
m7354274 T 0.00053386798005785
m4989024 T -0.000498456868689566
m1126406 T 0.000589320863517615
m995190 T -0.000415880859503864
m1111163 T -0.000320129782256076
m1160564 T -0.000298039600827561
m2254212 T 0.000336043925241545
m1104343 T -0.00084462708269244
m5323788 T 0.000791538606188265
m5323487 T 0.000802756964817755
m984789 T 0.00057616999762284
m1073193 T 0.0014476201833938
m1102334 T 0.000410790961007253
m1102805 T 0.00169592328432229
m1047092 T 0.000450705017168943
m7478566 T 0.000431831058892922
m1128879 T -0.000185132241529028
m1160452 T 0.000148787350386413
m2270708 T -0.0018616311527439
m100219741 T -0.000326647609513594
m1003628 T 0.00277172844236267
m1103746 T 0.00140078128033585
m2258610 T -0.00096141823737979
m2295200 T -0.00037551372242756
m3064449 T -0.000374742941833536
m3064852 T 0.00106241391469736
m1146965 T -0.000224928385920102
m29966419 T -0.000211128909453835
m5581098 T -0.000273559333521807
m100231046 T -0.00290256565755282
m1082485 T -4.25288328476381e-05
m1126520 T -0.000252062481439188
m5323666 T 9.43252286618945e-05
m1055938 T 0.000213182416656136
m6049171 T -0.000456433703461254
m1228310 T -0.000457879385084675
m992360 T -0.000192337918892596
m990399 T 4.29179391831156e-05
m1245919 T -0.000587280244759075
m3953690 T 0.000427981584711203
m1233122 T 0.000660949722086065
m5324176 T -0.000176569139752601
m100208702 T -0.00058947219669573
m100173437 T -5.3268987282756e-05
m1095982 T -0.00162634044403574
m1066423 T 0.000101360000561176
m999196 T -0.000482451371940833
m1190639 T -0.000235887360169004
m2334136 T -0.000376327392248907
m1127575 T -0.000820872561146215
m3957939 T -0.000269321313843912
m100242886 T 0.000399006508711185
m2294351 T -0.000631235290797425
m1220228 T 0.000140909683770869
m981799 T -0.000681697661773245
m2252530 T 0.0011593885614085
m2275159 T -0.000344888261893437
m1116043 T 0.00071433298446196
m1142378 T -0.000412101158984791
m5581065 T -0.000258509187739582
m3024212 T 0.000374741334940766
m1066052 T 1.31510396904187e-05
m1128307 T 0.00116877785389939
m3028581 T 0.000115377930098555
m1202803 T 0.000297627486267201
m1126443 T 0.000169754645878714
m1233334 T -0.00111930816625857
m1119348 T 0.0002125472764424
m3029109 T 0.00453746725345148
m5579760 T -0.00157816988931861
m1132857 T 0.000315379709713171
m2258660 T -0.000485766697020614
m1092587 T 0.000144679589189714
m1129297 T -0.000316399988531595
m1132954 T -6.1010762183621e-05
m1070077 T 0.000592472492415465
m992489 T -0.000463108472453502
m1202669 T 0.000486272360681189
m1228130 T -0.00016975961284344
m9766664 T 0.00065809483731671
m3021471 T 0.000198323753811344
m1036795 T -0.00010337763617226
m1109757 T 0.000559500402776485
m1026081 T 0.000120831636536435
m5581538 T -6.08309980832125e-05
m1105566 T -0.00050578281287282
m992116 T -0.00215686640669768
m1041414 T -0.00095743423939639
m1083211 T 0.000214631404209787
m1129836 T -0.00028841057445652
m1228915 T -0.00209508978774304
m1141634 T -0.000709074056816195
m2257603 T -0.000335795125389885
m2263288 T 0.00099253899258255
m1211847 T 0.00108112414899706
m1127186 T 0.000861678816124495
m3954544 T -0.000111364378496081
m1115494 T -0.000265165967537127
m1126452 T -0.00171112356972821
m1205940 T 0.0006519179572486
m3532654 T -0.00076773887255304
m3024114 T -0.000129035903959954
m1115164 T -0.00054010862077186
m100211153 T -8.58922159228865e-05
m3023277 T -0.000986184519047475
m1125372 T 0.000187514070442225
m1075489 T -0.00237952165493467
m1373092 T 0.00108333551331834
m1073762 T 0.00222622135516752
m1113792 T 0.000759930547203325
m1013972 T -0.000897798718020615
m6043328 T 0.00058771456993107
m100231049 T 0.0024899403151846
m2360968 T -0.000762801495880565
m7352850 T 0.000916066102103765
m5325220 T -0.000423687780472706
m1253215 T 0.0015666096524558
m1112550 T -0.000433844297227684
m996514 T -0.000549078962927875
m1096151 T -2.80313778067773e-06
m100259172 T 0.000267585573723444
m3024276 T -0.00154126673300485
m100211258 T -0.0007494990626596
m1151356 T 0.000268173339024171
m1053081 T -7.04887917899355e-05
m13196581 T 0.000215420432198457
m1083025 T -0.00078379552159311
m1068997 T 0.00070352175085329
m100107690 T 0.00026088307877978
m1203048 T -0.000277242033505173
m100108445 T 0.00054083957813509
m1072553 T -0.001092755782076
m1125052 T 0.000410110449117098
m3064889 T 4.55543954238961e-06
m1256282 T 0.0006565410202185
m3022219 T -0.000486687440683454
m4911108 T 3.97143494846648e-05
m4910454 T 0.000132842412357927
m1079807 T -0.0003072992158122
m1091817 T -0.00109448436460641
m2265695 T 0.000218376279083568
m981048 T 0.00075185763900974
m1068936 T -0.00065685006408995
m2255859 T 0.000504699797566735
m985387 T -0.000274319148158522
m1058706 T -0.00080560525657194
m1084904 T 0.000323587197642963
m1121362 T 0.000373464043153772
m1119788 T -5.8242474410664e-05
m1195034 T -0.000792320924140795
m1114138 T -5.6932591821319e-05
m1112547 T -0.00061629898197854
m1072431 T -0.00011401602845393
m991531 T 0.00057451451879422
m1054006 T 8.043384072497e-05
m1067126 T -0.00113185278932359
m1084681 T -0.000999182992839455
m4909469 T -0.00207355850524721
m1230893 T 0.000335638079112324
m1094298 T 0.000572092582169865
m995800 T -0.000106790572650797
m1078426 T -0.00032878027353723
m1244420 T 1.40188055397332e-05
m100284655 T -0.00313310792509839
m1128453 T -0.00103253613466427
m1141907 T 0.00120257281877364
m1141208 T 0.00109150093702993
m2259728 T -0.000624381065422975
m2340684 T -0.00068845436241196
m2280469 T 0.000621615818145615
m1164131 T -0.000194581864500683
m999303 T 0.0004055936475261
m997446 T 0.000282395251768499
m1056783 T -0.000971754845310545
m5970350 T 0.0009547333606697
m2261913 T -0.000375973888186783
m33847366 T 0.00113723225310836
m1118663 T -0.000328492718194739
m1091634 T -0.0008198060000112
m1330953 T 0.000802708153521135
m1233877 T -0.000705666339966165
m3942732 T 0.000389173803547314
m1126968 T -0.00155454380996702
m988766 T 0.00080241006467579
m2254168 T 0.00162843831302195
m7353074 T -0.00068551768287854
m1126387 T 0.000103436703192275
m1070846 T -0.00153943193620886
m1097630 T -0.000126379918564239
m1044378 T -0.00075511967173489
m3952005 T -0.00262957900257925
m1090729 T -0.00063939404361367
m4002603 T -0.00112475461701486
m3222352 T -0.000223830481483361
m1206768 T -0.00264732578039033
m1064769 T 0.00103589009540248
m1237423 T 0.000313846391228648
m983639 T -0.00156937535128629
m100219703 T -0.000831443866602965
m12772395 T 0.000496721339941617
m1033649 T -0.000421253529500354
m2278426 T 5.4089402404648e-05
m1093176 T 0.000455598446160475
m1078740 T 0.00014670441116395
m1249040 T -0.00099981181094758
m100174037 T -0.00070284625071043
m1127815 T -0.000518654300379595
m100307679 T -0.00159718348947109
m1242520 T -0.000194602278923936
m1102733 T 2.18691322003345e-05
m1202490 T -0.000434667416205488
m1081548 T 0.00164159484274491
m1108462 T 0.00093568511433598
m1078715 T 0.00134923299764583
m2324369 T 8.9214727434944e-05
m1096523 T -0.000915372117568375
m1109946 T 0.000429169729407077
m1107111 T 0.000248009683766241
m1125516 T 0.00090049866500113
m1228193 T -0.000383787933720904
m1127943 T 0.00017663896523961
m1125759 T -0.000409794289035128
m3064387 T 0.00116573346074901
m2279719 T -0.00112714417756367
m1041011 T -0.000205216540212846
m1092733 T -0.000522375042611355
m1083452 T 4.55923077118768e-05
m2270155 T 8.71393340814565e-05
m979211 T -0.00141308871711483
m1128011 T -0.000707490512312385
m1862850 T 0.00028415517228717
m100253334 T 0.00028415517228717
m1862775 T 0.00094079697612743
m1108305 T 0.00121717264235894
m1136694 T 0.00118011470985034
m4909849 T -0.000902394361089645
m1125680 T 0.00062645949383973
m1091982 T -0.00122395297930343
m2263138 T 0.00182367459748018
m1247043 T -0.00107942045822083
m1136141 T -0.00221571976656403
m100220157 T 9.8505740719338e-05
m1121056 T -0.00138531200763012
m1863467 T -0.000407918855773627
m1001965 T -0.00122940629389694
m1100758 T -0.000156078146069456
m1696881 T -0.000636976391591375
m100162344 T 0.00125355784176308
m7923814 T 0.0009403223655716
m4394176 T -0.00204460247495312
m1228237 T 0.000327678130018581
m1138723 T -0.00054199652818835
m1093246 T 0.00208375320799158
m1228074 T 0.000150774618715067
m1100646 T 0.000760117002820365
m3025448 T 0.00066049372773605
m1094978 T -0.000124882446395905
m5323844 T 0.00080077464699298
m100219818 T 0.000533709829483365
m1228157 T 0.00062977342824669
m2259719 T 0.0005080144984885
m1233661 T 0.000536905067470995
m1086228 T -0.00066735191482925
m1105465 T 0.000212987158391757
m1179883 T 0.00290498699114651
m13196635 T -0.000175146020944694
m1230078 T -0.000129916685747151
m2261229 T -0.00053333454275889
m1089521 T -0.00061318516865166
m2295727 T -0.00130072862622395
m1108340 T -0.00104856731309166
m1130396 T 0.00044608436357401
m1666905 T 0.00124431876179793
m1061741 T -0.000205518222554937
m1194155 T -9.5430757832649e-06
m15306781 T -0.000148307998555536
m1132751 T 0.000133889770792932
m1161803 T -0.00144237707866554
m1125933 T -0.00125532022834878
m4992352 T -0.00191823683141249
m1128432 T -0.000263699875693787
m3020786 T 0.000828837274578025
m1107872 T 0.000748211480694
m5971304 T -0.00148322704338843
m1208171 T 0.00174443592777387
m100282119 T 0.00153453840130901
m100282118 T 0.00159625679165728
m1019805 T 0.0016481074448605
m100173865 T 0.000421272643179
m4009190 T -0.00149455310180389
m2259692 T -0.000495521221686535
m100281107 T 0.000819416209241305
m4909952 T -0.00192265553750906
m1165099 T -0.000462175027282326
m100107630 T -0.000103293580094612
m1048391 T -0.00111860103599873
m1077192 T 0.000429128762345837
m5992748 T 0.000209364705559139
m4544235 T 0.0005546780822644
m4911131 T 0.000494138231476857
m100173875 T 0.00087018245117382
m1084867 T -0.00094144421284015
m100272758 T 0.000429547852169808
m1253623 T 0.00087018245117382
m4910852 T -8.9443844404525e-05
m1214816 T 0.000485146852653284
m3953853 T 0.00111212457871888
m2278575 T 0.00089111097817415
m100234804 T -0.000501580832598825
m1119363 T 0.0019657338616326
m1151045 T 0.00098496855792343
m3951535 T 0.00119816436527902
m4395450 T 0.00164677550130578
m100305736 T 0.00164677550130578
m987147 T -0.0008505283237223
m1196701 T 0.000493815599442761
m2305457 T 0.00113276855169675
m2288958 T -0.000175159416977616
m1063170 T -0.00120073163523527
m3939073 T -0.000886523987980315
m1119446 T 0.000420288703751697
m1072596 T 8.00407920913305e-05
m1147429 T 0.00029658828377998
m3064455 T -0.00056729743791301
m100261640 T 5.1988798566657e-05
m980786 T 0.000913626405971355
m1245512 T -0.000387978965253127
m1128445 T -0.00189477999613666
m12777105 T 0.000175245765063346
m1221834 T -0.000153415075190133
m100262991 T -0.000272788841637172
m2348926 T 0.00056231858404123
m1167029 T -0.00207760212074474
m1286893 T 0.00050103889652883
m1022665 T -0.00123732709173987
m1190612 T -0.00246926818368616
m1261727 T -0.00081432138174589
m100242789 T 0.00185109522423152
m992231 T -0.000755285162767495
m1160437 T 0.00118525975769912
m7343161 T 6.3620471088418e-05
m3385512 T 0.000310541706399627
m4989098 T -0.000914382639420815
m4329311 T 0.000483680889909338
m2267246 T 0.0028478955779245
m1124239 T 0.000617641362628405
m3385122 T -0.00056638763002997
m1145489 T -0.00135020933687311
m3025369 T -0.000125250043501289
m3533507 T 0.000712176948904445
m3956613 T -0.00099670130091861
m4989135 T -0.000704882460827485
m100300224 T -0.000700073997342325
m2278895 T -5.6236974940929e-05
m4411984 T 0.000952941092795685
m1234811 T -0.000559532025253925
m1104641 T 0.000854566236580445
m4992899 T 0.00211221309834255
m3945440 T 0.000456042419067233
m1242662 T -0.000502704976897885
m1130374 T 0.00062083731302053
m2268503 T 0.00049562451960252
m3959700 T 0.000669202143911605
m982190 T 0.000429137464750394
m1106136 T -0.000267350689119442
m1042114 T 0.000831843902959095
m1128281 T 0.000633230188914935
m3023485 T -8.13053453001535e-05
m1090554 T 0.00356165531456333
m1216443 T -1.17518713789303e-05
m1084684 T 0.000290384830912913
m1367534 T -0.000343951363965459
m1118364 T -0.00129798196651434
m1108614 T -0.00182786520163507
m1246480 T -0.00052420030286898
m1106950 T -0.000100973013422405
m1160435 T 0.00203637188832792
m100306363 T 0.000282072162875613
m1255973 T -0.000999265150797975
m100307810 T -0.000502117596053435
m1066630 T -0.000502117596053435
m1131500 T -0.000325336294682133
m3064628 T -0.00191024462120438
m3532972 T -0.000574846302017245
m979087 T 0.00277705840191614
m1237490 T 0.0006018477135772
m3534221 T -0.000322916329995206
m1103833 T -0.00175545892633157
m1237622 T 0.00087383236675443
m994831 T -0.00313155049799047
m1047891 T -0.00184770325716378
m1095971 T -0.00141218407304906
m1233947 T -0.000698255751815155
m4991762 T -0.000774247359205465
m3029354 T 0.00159051636445248
m1862305 T -0.000433956817695705
m100245397 T -0.000483680544943133
m1205128 T -0.000477843545410321
m3064668 T -0.000927169090159075
m1100801 T 0.00138217311014009
m3936334 T 0.000433434049565177
m2262944 T -0.000666307416560605
m1138981 T 0.00045354339874669
m28851636 T 0.000928256853947285
m1113459 T 9.10308382272895e-06
m1250340 T -0.0011539756391194
m2327806 T -8.08626193258065e-05
m1401638 T -0.00059340702390271
m100254755 T 0.000578049218669995
m1128457 T 0.000295701023509578
m1065182 T 0.0012438918614886
m1164356 T -0.000427139956294719
m3027184 T -0.000445957736846371
m4911243 T -7.82449710863125e-05
m4989959 T 0.00073618979617709
m4663965 T -0.000941150035279855
m3026841 T -0.00090195695423425
m1080249 T -0.00125909952076157
m3025860 T -0.000434229833218711
m1696817 T -0.00077705882856095
m100301910 T -0.000145004408751722
m3064525 T -0.000358127729758359
m1153110 T 0.00103876240330677
m1155587 T 0.000183574668291805
m1150761 T 0.0015832364273502
m1121623 T 0.00337039004093223
m3570185 T 0.00022236769904076
m1065812 T 0.000546863135067435
m2284592 T 0.00072233558482678
m100276492 T -0.00151270031769764
m1130293 T 0.000210352406557314
m2256562 T -0.00032674486202684
m1093268 T -0.0006154902134123
m4537637 T 0.00163916851583461
m2256311 T 0.000194148878908225
m1217990 T -0.00343580643512991
m993177 T -0.000228269278609824
m100218285 T 0.00171572000692515
m994313 T 0.000663365048191565
m3955846 T 0.00148671085271508
m100302605 T 0.0016434896666157
m1211784 T 0.00095008585862683
m1148843 T 0.00421719975412338
m1290862 T -0.000177359637584711
m1130043 T 0.000493465219412004
m1218388 T 0.000980092463669155
m5579535 T -0.000615640061107135
m1233241 T 0.00106115879127969
m1015701 T -0.00165194659366998
m1002642 T 0.00131850567916955
m1020359 T 3.23627668334421e-05
m1381113 T -0.00187952138535803
m1109188 T -9.57757880839095e-05
m1321791 T -0.000313641035131229
m1228673 T 0.00127191647468327
m1208538 T 0.00116276824158729
m3954980 T -0.000413635114854691
m100267958 T -0.000448474367817597
m2267294 T 0.000753996318796
m1315407 T -0.000448483927347624
m1125826 T 0.000883046918997255
m2304742 T 0.00068418773848009
m3028616 T -2.6434667625442e-05
m5373637 T 0.000483400462320899
m5325300 T 0.000435150143272324
m3958709 T 0.000425218461659984
m22416316 T 0.000945776297219385
m1019893 T -0.000320152708666658
m1044330 T 0.000340401868332705
m3222408 T -0.00125820899609294
m978762 T -0.000886905674299435
m1050077 T -0.00271958333770973
m5971728 T 0.00086998552964424
m4991340 T -0.000932824702233475
m4411981 T 0.00199087166611987
m1862856 T 0.000787520835989235
m100260597 T 0.000787520835989235
m995301 T 0.000515648540444415
m1095017 T 0.000222409306150812
m1228717 T 0.00078216827690224
m26673898 T 0.00228085280073468
m1230206 T -0.00213115034491841
m4910674 T 0.00217115304957947
m1112585 T 0.000887687630990205
m1140421 T -0.000268501127482074
m998652 T -0.000622781753237355
m29966443 T -0.00100961010525064
m1073771 T -0.00088997598407731
m100245299 T -0.00086619016238797
m1006051 T -0.00103456545940252
m1088305 T -0.000635715562869365
m1015831 T 0.00051670271775718
m1000905 T -0.000490261018066511
m3953479 T 0.0005992484764451
m2331792 T -0.0014099707286043
m100226192 T -0.000603259412877375
m1006057 T 0.00173848954888047
m1095460 T 0.00097691258466614
m1111856 T -0.000304797868542189
m2256090 T -0.00128781643290219
m3957624 T 0.00101786629655874
m14924930 T -0.000735097116428385
m1104851 T 0.00195874922845355
m1385448 T -0.00327896893740244
m1089285 T 0.000145103746249153
m2256733 T 0.00393134769196841
m4993118 T -0.00215878834811528
m4910923 T -0.00112141698276759
m1121919 T -0.000341637003388981
m1714660 T 0.00213770055512386
m100273947 T 0.00213770055512386
m6038181 T -0.00128495350164627
m3028435 T -0.0010927104176806
m1091357 T 0.00206703259819202
m2270726 T -0.00169646431091556
m1234768 T 0.000889376611723695
m1107535 T -0.000837759593323715
m3064445 T -0.00113713458247075
m7353967 T -0.00216851429043597
m1004919 T 8.1671455695565e-05
m1088654 T 0.00122824674116577
m1128717 T 0.00232914121282525
m100307074 T 0.000641731879112965
m1106191 T 0.00133268320839836
m2251356 T 0.00144688216466037
m100307073 T -0.000639380520870655
m1018357 T -0.000571025785973995
m3023293 T 0.000644271881129085
m4407524 T 0.00128698890526777
m100247189 T 0.00128698890526777
m1219923 T 0.00067211853689595
m1118008 T -0.000352639625596837
m1195784 T -0.00123462688120745
m1087700 T -0.00060173058152592
m4911011 T -0.000377672368388783
m1002838 T -0.000185028359086016
m100287217 T -8.0198632255571e-05
m1018399 T -0.00051626791337358
m1078043 T -0.00252500596068175
m3533035 T 0.000230905237124727
m100264141 T -0.00132644883562429
m1226287 T 0.000471701243721873
m1095937 T -0.000479435635512899
m1241932 T -0.00223579161227824
m1028481 T -9.2807639085995e-06
m100259129 T 0.00102520131830082
m100259131 T -0.000176770417659168
m1129667 T -9.14185877100895e-05
m1156228 T -0.000108795030288086
m1024660 T 0.000123394787363275
m1111179 T -0.00121517459031105
m1138396 T -0.00122484116189004
m2254746 T 0.00163475934618058
m2279865 T 0.000220345481590627
m1007253 T 0.000366689531397516
m100262041 T 0.000807085955485635
m3064566 T 0.000423373042633202
m1135461 T 0.000721187197515505
m100305111 T -0.000756857155075235
m1071633 T 7.9923714827031e-05
m1076901 T -0.00055181487129994
m1081264 T 0.00092197870050718
m9724669 T -0.00217171894128294
m3064632 T -0.00024217618701618
m1110291 T 0.00126024949266107
m992253 T -0.00075066499844674
m3031368 T -0.00121888248968438
m1108336 T 0.000133050687650258
m989881 T 0.000152626117358117
m1216270 T 8.18677572978435e-06
m100265114 T -0.001080019845591
m3957671 T -0.00107520082161961
m1068399 T -0.000459545847494917
m4990423 T -0.00131965764776961
m2254401 T 0.0016088445458544
m991556 T -0.00214083082249641
m2267680 T -4.39012676952928e-06
m1063564 T -0.000465291162730063
m1093780 T 0.0006171774865516
m1075153 T 3.89939431550608e-05
m3222546 T 0.0013426676787017
m1863903 T -0.00077082646293358
m1025899 T 0.000499021926895987
m2259883 T -0.00074177270372312
m1002594 T 0.00123280943055068
m2263950 T -0.000328521082908862
m1164942 T 0.00185266623992097
m1276825 T 8.05822947177325e-06
m1053778 T -0.00112541118005178
m1124486 T -0.000381681268383857
m1082315 T -0.0014187553972743
m1083257 T 0.000762907270653405
m2255756 T 0.0009330110051833
m1082914 T -9.5141911116081e-05
m1130416 T 0.00121281145782252
m2261819 T 0.000348176180140059
m1064508 T -0.000151586457382921
m3570170 T -0.00073212031441116
m1002330 T 0.00085987171887687
m5582460 T -0.000154716480781416
m1290097 T -0.00191971139675076
m3022270 T 0.00177503445791925
m4909610 T -0.000714154255529585
m2351076 T -0.00135856342333195
m1023666 T 3.10679119348457e-05
m1127848 T 0.000433780010010744
m100307590 T 0.00144037065766779
m1147153 T -0.00237707835898149
m1234932 T 0.00215067728776094
m1147772 T -0.00197353635194395
m1110846 T -7.62851755679725e-05
m1279872 T -0.000397572563456608
m994736 T 0.000892295885220155
m3533310 T 2.49195296334535e-05
m1163941 T 0.00163844201146222
m1083901 T 0.00060228306961778
m7350969 T 0.000275574719669966
m3222541 T 0.000676324011894525
m4910336 T -0.000263557453076031
m5582208 T -6.1571039704165e-05
m1200422 T -0.000136902990611011
m100254594 T 0.00114101423710866
m1008870 T -0.00114472653916883
m1103075 T -0.000637324237607895
m1107464 T 0.000191238608116647
m987653 T -0.00067998174546096
m1005323 T -0.00142442128207601
m100299509 T -0.00095338600891727
m3064863 T -0.00134543650848358
m2260676 T 0.0026995337432584
m1049442 T 0.00107805588380242
m1072888 T -0.000336475318526727
m988433 T -0.000489426543273243
m1318145 T -0.00089601010590318
m2296262 T 0.00135802886404763
m3024565 T -0.00100470581911247
m2251282 T 0.000578973434549925
m1100039 T -0.000332301054338325
m983461 T 0.000534407395533345
m1153055 T 0.000524169787008975
m1141633 T 8.5369766555653e-06
m1201639 T -0.00096179445320845
m987950 T 0.00052579031813002
m990019 T 0.000645670733185355
m1050579 T 0.00024405502404254
m1863248 T -4.11330603936374e-05
m989270 T 0.000499213573787963
m1089700 T -0.000174488172480382
m1035251 T -0.00205016730209177
m1062373 T 9.17917021907895e-05
m4989681 T -0.000462519064605599
m1082156 T 0.00137496578381382
m1037716 T -5.22596497017005e-05
m1127723 T 0.000468588520132088
m1724644 T -6.92460338905845e-05
m1238228 T 0.000334425080015168
m1283998 T 0.000155925619587575
m3222436 T 0.000133794761164169
m1256184 T -0.00061821858410725
m1065763 T -0.000246256111623374
m1068424 T -0.00076512408273645
m100211666 T -0.000540198103823685
m1255833 T -0.000284753752692331
m1084457 T 0.000750004722041825
m1029994 T 0.000589097373310515
m1071782 T 0.000446912777519346
m1092438 T 0.00167486617542892
m1231107 T 0.0019595896347555
m2265549 T -0.00052305590282811
m1071492 T 0.000799381039861775
m1058702 T 0.00058812399754981
m1084528 T -0.000716130486446745
m1247725 T 0.00062504748434137
m100108536 T 0.00062504748434137
m6047388 T 0.00161326818000283
m3385181 T 0.000522461801539145
m2282884 T 0.000674268304319025
m4992119 T -0.000247097714771767
m100302250 T 0.00125597764640728
m1862716 T 0.000451743734689552
m1150127 T -0.000512503807868875
m100193649 T -0.000470844077771608
m2281515 T -8.23497617962625e-06
m3064935 T 0.000907845656749815
m1120943 T 0.000328472976599066
m1110295 T 0.00107717686250533
m1093878 T 0.000899577196066225
m1048811 T 0.00112566913408039
m1094077 T 0.000237142270669411
m5410702 T -0.000348622431756108
m1030890 T -0.000480387178149543
m1113073 T 0.00120782400156283
m1086222 T -0.000184664636015451
m2338380 T -0.000487760728250964
m1863342 T -0.000623972847886915
m979052 T 0.00211882753918929
m7921261 T 0.000344663326115515
m999766 T -5.9236480023385e-05
m1088714 T 0.000471559502822623
m1077052 T -0.00132150183892806
m1117727 T 0.000907720792786035
m2257178 T 0.000968689862970865
m3955802 T -1.83839489014975e-05
m4991910 T 0.000817325710157675
m1217016 T -0.00133702619562358
m1113304 T 0.00021238912677488
m1864295 T 0.00148765196742542
m1241954 T -0.00161209484201889
m1106005 T -0.00131515918388494
m1089206 T -0.00107158099259844
m1126463 T -0.000741040147642025
m1035788 T 0.00216120709038144
m1244635 T 0.000426095783049726
m1207659 T -0.00106188268462552
m1112876 T -0.00070100585995921
m1145590 T 0.000815898981768245
m1076415 T 0.000395651152898672
m100198306 T 0.00094336413122859
m1103900 T 0.00139795797164715
m100224962 T -0.00124070702111701
m100197866 T -0.000499105460659461
m3949950 T -0.00121381660013158
m3951571 T 0.00202105335348577
m3064421 T -0.000139763440908561
m1069690 T 0.000960908846450465
m1219120 T 0.00194331775087706
m7487845 T -0.00034878681224773
m1128405 T 0.0018392391281968
m1092896 T -0.000735126615835025
m5582805 T -0.00139236652675548
m1116830 T -0.00173618283940595
m1248420 T 0.00127669712486091
m1112565 T 0.000499477506586036
m1108098 T 0.000387198642903311
m1081427 T -0.000146757084802134
m1076290 T 0.000823528712677255
m1117877 T -0.000353764086600734
m1099775 T -0.00212834913717411
m996275 T -0.00010128946139076
m3064827 T 0.00170608801451749
m1212776 T 8.11597368857385e-05
m1101009 T 0.00155134637925778
m2277860 T -0.00049184911655004
m1094174 T 0.000479281978133674
m1028425 T -0.000228923707304316
m1249904 T -7.3953933959882e-06
m1235182 T 0.00153787756652299
m1001691 T -0.00269217056314897
m2275611 T 0.000950325739142765
m100270447 T 0.000981335479327485
m1268543 T -0.000236430052559551
m1058019 T 0.00178879876996553
m1091939 T -0.000648082693094695
m991025 T -0.00143119660808419
m1113617 T 0.000820248944442995
m5970401 T -0.000269842018981965
m100174279 T -0.000388517057876266
m1068340 T 0.00013037485457513
m1043836 T 0.00116466314587214
m985934 T 0.00146963042367875
m1124292 T -0.000833778477827635
m1713659 T 5.43232858268475e-05
m4909921 T -0.00269200806731671
m1094389 T -0.00226656209169653
m9724050 T -0.00210478826533341
m996138 T 0.000627466541745165
m1164067 T 0.00173889515399665
m2257828 T -0.000806055968069095
m1220085 T -0.00053266628992615
m4910465 T 0.000759749451950725
m7352843 T -0.000730898860790385
m2280402 T 0.000570678719314595
m1049649 T -0.000466085562148725
m1071769 T 0.000345561566742125
m1021564 T -0.000681742975464035
m1267667 T -0.00142761732998802
m1126644 T -0.000313559722135758
m1206752 T 0.000133971237656299
m1125590 T 0.00144384777158383
m1090137 T -0.000560301035765825
m1124666 T 0.000859391182219235
m993100 T -0.000157969813717396
m1333335 T -0.000162848122935586
m1008756 T -0.000295368259398323
m1130667 T 0.001203126921566
m1357039 T -3.13908750568385e-05
m1702886 T -9.5731136864421e-05
m100278091 T 0.00125010464991282
m1228865 T 0.000214153693282267
m100278092 T -0.000114080285634318
m100278090 T 0.000455748926229508
m3024134 T -0.00044536983808745
m1238791 T 0.00114414118746624
m100261625 T 0.00039638032343845
m3957824 T -0.000238840147070824
m1116974 T 0.000228443541235475
m1163589 T 0.00134008245525823
m1021762 T 0.00059079882799916
m1229563 T 0.00054460480102631
m2256850 T -0.00087120397822972
m2332890 T 0.00128207009231205
m7478557 T 0.000155231143625617
m25260091 T -0.000461676049174038
m100251073 T -0.000261867470355278
m3570051 T -0.000562023335020665
m7342150 T 0.000439587568061351
m1022999 T -0.0008492223714117
m993410 T -0.00089200753307031
m3385463 T -8.772576751899e-05
m100251074 T 0.000244086488753715
m18728224 T 0.00016781252665413
m3570105 T -0.00151166006783789
m1684475 T -0.000415064776722927
m1159999 T 0.000918392948645865
m2315188 T 0.000179116010539609
m3027901 T 0.00181348286135343
m1256516 T -0.00135320697713087
m1206021 T 0.000543441247886375
m1239079 T -0.0001536711087594
m100249039 T -0.000253789655596126
m2278483 T 0.000270549725549942
m1041663 T -0.00229286612096035
m100234878 T 5.9442802817581e-05
m1219099 T 0.00056802542835252
m2282543 T -0.00069173367993703
m1138703 T -0.00056738604193441
m1032586 T 0.00030922159381423
m2295410 T 0.00061617904792482
m1088815 T -0.000449805237342167
m7354206 T -0.00218058645576379
m1093906 T -0.0007460811081982
m1049252 T -0.00096845034416487
m1124704 T 0.000850472765101915
m1123742 T -0.000267023521964064
m2279671 T -0.000701093520957495
m1093886 T 0.000514026356699855
m4409496 T -0.00071877683932232
m100261736 T -0.00071877683932232
m2283068 T -0.000141456127601812
m1675602 T -0.00139590754813337
m1094391 T 0.000516809334955885
m2276592 T 0.00033626546408841
m100262089 T -0.000109554257428883
m1098221 T 0.000432113341240014
m1228289 T -0.00116085089708915
m1070583 T -0.000497656659465725
m5970688 T 0.00101777861223238
m3029086 T 0.000821269555827955
m3028136 T -0.00149579506223962
m100265422 T 0.000821269555827955
m1230702 T -0.0016100631037151
m4991864 T 0.00236705824203631
m1075287 T -0.000926457280787085
m1209387 T -0.000627180977078485
m1228144 T -0.00141043821145148
m1103041 T 0.000427031227458865
m1109756 T -0.000488175330473543
m3064433 T -0.000955844182790685
m1092216 T -1.96065015932391e-05
m1036721 T 0.00143786530921384
m3021601 T 0.00439053420345724
m1212987 T 0.00300503932083497
m1089520 T -0.000450584178122176
m3958247 T 0.000209954155856542
m4991673 T -0.0010905777762005
m3024027 T 0.00072480448302044
m1666611 T 0.00178535644854377
m1078626 T 0.00195327224222052
m1095035 T -0.00168868908637757
m988680 T -0.000446608429162769
m1020101 T 0.00133605397840416
m991053 T -0.0013422626825447
m5323419 T -0.00120931555603436
m1119503 T 0.00091316574285931
m3534051 T 0.0018267197920991
m100230083 T 0.00059448823355057
m1135868 T -0.00058130194457077
m1862515 T 0.000747247942679945
m16795923 T -0.0025006827274339
m1738469 T -0.00136710640949905
m988178 T 0.00123800162467641
m5324476 T 2.25883943201746e-07
m1008589 T 0.000947520467815355
m2296804 T -0.00061502069898615
m1056894 T 5.11772795490865e-05
m1123432 T -0.000317943772309309
m1128914 T -0.00057757742503932
m1089156 T -0.00102987252522002
m1708201 T 0.00139046723778478
m2351185 T 0.000530584050932875
m1077022 T 0.000151337328006825
m1089380 T -0.00223187398080245
m1094836 T 0.000300961055882937
m1011212 T -0.00175261789662331
m1004646 T 0.000526183916154065
m985169 T 0.000123393152955998
m1229034 T -0.00132792461248469
m4910882 T -0.00204425262884546
m4990208 T 0.00046423930388332
m1120870 T -0.000281421543556534
m1089013 T -0.000169535918644612
m1079244 T -0.000185704690960224
m5324778 T 0.00021122743291578
m1112894 T -0.00103001461528215
m1100014 T 0.00154443219741572
m1054401 T 0.000590939633691185
m1109702 T 0.00124771864131257
m1056645 T -0.00131163127127595
m3064798 T -0.000494816261173143
m12002144 T 0.0005313099730191
m998971 T 0.000337108335641111
m3533791 T -0.000142300368509239
m1384033 T -0.000966216040437315
m12774974 T -0.000349383709739901
m4990681 T 0.00062789948361137
m1056406 T 0.000281857669689996
m3940383 T 0.00126241933503976
m1209504 T 0.000659841341598335
m1068877 T 0.000512464019127205
m2281148 T -0.000275935316521674
m1073286 T 0.000770633857253375
m1125612 T -0.000832002975699965
m100219916 T -0.000474949527597978
m1092405 T -0.00138756389226326
m2293225 T -0.00050548563102726
m100218370 T -0.00032114191949976
m1029026 T -0.000365371003863035
m1126576 T 0.000819245565452035
m1210966 T 0.00174834944619525
m1126368 T -0.000408283530493049
m5324581 T -0.000199649822111377
m1129092 T 0.00175440300648732
m997944 T -0.000426140554671175
m1380954 T -0.00143452509654411
m1075718 T 0.000357534848440999
m1220880 T -0.000820678895708735
m1020423 T -0.000530615029332
m100245267 T 0.000377824338474801
m3941944 T 0.000377824338474801
m998506 T -0.000423576631281863
m5325391 T -0.000441251573579119
m1133136 T -0.00106166434352735
m1250840 T -0.00127801543956033
m3064475 T -0.000427831060974104
m5325392 T 0.00010489164125747
m1020492 T -0.000523149783546885
m1219841 T -5.99446069923365e-05
m5325393 T -0.00110249204875171
m980490 T 0.000465192683686609
m1367383 T -0.000111799283619325
m2253713 T 0.00104227955284638
m1129745 T 0.000364893044877178
m1080478 T -0.000535306315290635
m1229405 T 0.00081640403614495
m1102120 T 0.00136473792652433
m2278906 T 0.0009608535653607
m1089381 T -0.000119257707028049
m1209118 T -0.000100692993510618
m1217068 T -0.000375477664799785
m2282007 T 0.000558754956637435
m1088637 T 0.000393006758904912
m1091392 T 0.00060403716486214
m1111264 T 0.00063907837185474
m3939780 T -0.00058172192452399
m985701 T -0.000205362095793743
m2278231 T 0.000779086909557345
m1090552 T -3.98377194662838e-05
m1013369 T -0.000392151865678111
m1216332 T 0.00073295026921805
m2262899 T -0.000281343419152783
m3222523 T -0.000205451386419159
m1123200 T 0.00062868799981334
m1132800 T 0.00065770478200212
m993204 T 3.26116557288832e-06
m4909959 T -0.000836811806300795
m1064753 T 0.000287105630320711
m4990344 T -0.00023334544381823
m1250910 T -0.000488458972614392
m1695193 T 0.000220116652748995
m1864691 T 0.0005169480075923
m1057285 T -0.000539349887013995
m5970702 T -0.000334895428847732
m100261746 T -0.0011321922854312
m1090590 T -0.000302018801074747
m1122319 T 0.00148628246210876
m1218024 T 5.6328354429689e-05
m984749 T -0.00212696342244377
m1039511 T 0.00137041279496167
m1070980 T -0.000356198956675043
m990086 T 0.00143960057554957
m1862942 T -0.00191701156593535
m1081189 T -0.000887204309297255
m1126850 T 0.00081641933904279
m1378667 T -0.000543102511298735
m1094060 T 0.000405508574697925
m1087261 T 0.000635917880207445
m986319 T -0.000276945748387599
m2262570 T -0.000498763604498097
m2262879 T 1.9212951798831e-05
m1127965 T 0.000627383238574315
m1104944 T -0.000432050955156575
m1085366 T 0.000610256757443355
m1148462 T 0.000244567610786449
m1109874 T -0.000200675123810552
m1089017 T -6.56532253111465e-05
m7351510 T 0.00094910768271544
m1074154 T -0.00087635722861478
m4008701 T 0.00115889478139541
m1083095 T 0.00106015974406699
m1058759 T 4.83490836055919e-05
m1116771 T -0.000515109997131185
m1050736 T 9.7921799209216e-05
m1667815 T 0.000138993807908137
m1064017 T 0.000447530182076767
m1133451 T 0.0015478028398882
m1101525 T -0.00083215436039684
m1000124 T 0.000263966026429363
m1133907 T -0.00077981384219825
m2282143 T 0.00149773259483378
m1060341 T 0.000491948032411698
m1141039 T -7.376924376123e-05
m1117666 T -0.00054880828951498
m100198276 T -0.00065979688685036
m1024540 T -0.00065979688685036
m5324103 T 0.00115260376028208
m4992915 T 0.000275052352712922
m4910940 T -0.000295921942630411
m7352379 T 0.00132493411323995
m1096556 T 0.00130496070643737
m100240595 T 0.00130496070643737
m1245875 T 0.00051096159978717
m1229803 T -0.00214571527391824
m1085755 T 0.000471777708375496
m1863795 T -0.000446011030462054
m100289055 T -0.00020378290089867
m2249508 T 0.000252091363001845
m100294167 T -0.00088660069840353
m100294166 T 8.98485542853295e-05
m1064091 T 1.53321507236952e-05
m1075238 T 8.527601347237e-05
m1059628 T -3.94202595278763e-06
m1092379 T -0.00015572051831362
m1093353 T -0.00065176893784215
m993622 T 0.00076741101071664
m1232850 T -0.00192935757836128
m1079019 T -7.75989488768585e-05
m2253992 T -0.00020467046564263
m2257414 T -0.00243619566073393
m2251796 T 6.97462156325435e-05
m3023106 T -0.00111000140041517
m1236379 T -0.000203177954456832
m3951742 T 4.4377009612168e-05
m1014579 T 0.000126874416528941
m980253 T -9.70546629377315e-05
m1107233 T 0.000285191624255265
m1273028 T 0.000682202578989825
m1137742 T -0.00249329702129596
m100272938 T 0.00123114336882394
m1078640 T -0.00116992303958536
m6036625 T -0.000743876693014145
m2269788 T 0.000140328015251936
m992248 T -0.000594663435441585
m1006228 T 0.000708091537292595
m1083386 T -0.000200714071371029
m1030423 T -0.000734736031522405
m1220542 T -7.1902973303235e-05
m1129088 T -0.000107350253618886
m3955317 T 0.000178281986560679
m1091638 T -0.000151352484939251
m3064942 T 0.000167435528142207
m1040118 T 0.000410006831637422
m1094804 T -8.50198999486145e-05
m1667042 T -6.38273150255155e-07
m1094615 T 6.5201606234918e-05
m1088847 T 0.00062588627839098
m1087678 T -0.00098180675970272
m1129219 T 0.000728391374711145
m4544211 T 0.000214903241169957
m1273829 T 0.00031498410209538
m1104042 T 0.00171526395675439
m996822 T -0.00160356406888217
m1278530 T -0.000759771687210735
m1225296 T 0.000452071065607559
m2255186 T 0.000674598348000835
m1200143 T 0.00280803642174786
m5325024 T 0.000766067552770145
m3944362 T -0.00288549857936976
m2277283 T -0.00133228315666318
m100244938 T 0.00304911338249564
m3064487 T 0.00161649754293824
m100237259 T -0.000155662451874135
m3030106 T -0.000155662451874135
m6038300 T -0.000474636522417453
m2283173 T 0.000823742712116145
m1005692 T -0.000946137587561365
m2276097 T 0.000890393949739595
m3941894 T 0.00140511929580042
m1112236 T -0.00063612589438472
m1091135 T 0.00254307955088636
m1059837 T -0.00102890831857696
m3950207 T 0.000243907227049306
m4005310 T 0.000555199412441475
m1000391 T 0.00065751654586613
m1082254 T 0.000982952296201155
m4404727 T 0.00095628289021291
m100240142 T 0.000893462808597805
m2258978 T -0.00147213481509927
m1204133 T -0.000124662189813298
m3021912 T -0.00059479300112059
m5354425 T -0.000225089322461195
m996262 T -0.000816636625926825
m3955524 T 0.00076438885670399
m1125301 T 0.0006045275121698
m4991739 T -0.00287489310888526
m9724385 T -0.00226685189791725
m1129946 T -0.000284941371067851
m998726 T -5.01448777793005e-05
m1096636 T 0.00115197224086779
m1230020 T 0.00036656420283102
m1106755 T 0.00119888308719975
m100270677 T 1.03084189887277e-05
m1089672 T -0.000435702049261134
m1031831 T -0.000255754872035604
m3026753 T -0.00084724802083472
m3953748 T -0.000332217732453559
m3064939 T -0.000176337904150521
m2279219 T 0.000326475113916576
m988021 T 0.000386474389645133
m2276966 T -0.000102013379795047
m1090762 T 0.000217282774484761
m2276144 T 0.000150431955631017
m3960737 T 7.92621838560455e-06
m1015512 T -0.000881778537751565
m1129028 T -0.000237161891853388
m998143 T -0.000224862453106078
m1258262 T 9.14466182962455e-05
m984827 T 8.64750654051815e-05
m1129993 T -0.000798830131509975
m12770777 T 0.00115794101649819
m100254560 T 0.00118885049226031
m1265555 T 0.000327934317007824
m1061233 T 0.00118686250748589
m1215415 T -0.00076147844457077
m100225952 T 0.000433914377141674
m3945741 T -0.000800488499942905
m1251962 T -0.00051228235166461
m1237725 T 0.000438901407368807
m990427 T -0.00065330653818262
m986440 T 0.000875443683928425
m1234784 T 0.00108452614617544
m7331477 T -7.6528870306103e-05
m1083374 T -0.00135562469647372
m1113451 T 0.00014242060047885
m1140245 T 0.00104719837094246
m100162382 T 0.00104719837094246
m991717 T 0.000282411180157769
m2297280 T -0.00183799604265331
m100277839 T -0.000824711157989955
m15328009 T 0.000460637866170043
m1862865 T -0.000903318116082095
m3021533 T -0.00256285000474769
m3957869 T -0.000650519626893345
m1152908 T 3.52435740311392e-05
m1127357 T 0.000180967169873564
m100240166 T -8.09559895869715e-05
m1287956 T -4.44298511586729e-05
m100208847 T -0.000380430532330641
m100240167 T -0.000130885058470942
m3023660 T -0.000130885058470942
m1083200 T -0.00063426885013016
m995689 T 0.000159122486866609
m1075105 T -0.00100083622604388
m4262878 T -0.000138241435970063
m100255508 T -0.000138241435970063
m5579656 T -0.00105345810447929
m1151739 T 0.00087179390192897
m1094714 T 0.000321820227340945
m993999 T 6.21935712570035e-05
m1151516 T 0.0007559433202276
m1125588 T -2.94964341360673e-05
m1010420 T -0.000472947558529386
m1084629 T -0.00088245659517711
m100261331 T 0.00176443320713567
m5970304 T -0.00064654584780946
m1112797 T 0.00074953335857609
m3064557 T 0.000592539975236165
m998334 T -0.00121397905948405
m3222358 T -0.000479605500009776
m1094678 T -0.00062348635245811
m3948537 T -0.000512411701156385
m100218357 T -0.000512411701156385
m987986 T 0.00073796273109773
m1089392 T -0.000330180653741897
m1397286 T -0.00027830356841489
m1057363 T -0.000473795722892506
m100193596 T 0.00068233708230825
m1127326 T 0.000606653461604565
m1126675 T -0.00078620539042218
m979731 T -2.81114805893918e-05
m1667589 T 0.000245012757859294
m100268563 T -0.000220310696681342
m1128621 T 0.000238156121783179
m1124091 T 0.00200231573010088
m100294654 T 0.00162334210863693
m1165721 T 0.00083813416300416
m2277367 T 0.00058130299175921
m986563 T 0.000734642926687175
m100174088 T -0.00056338470884601
m1091997 T -0.000618115704749255
m100289023 T -0.00091899110629969
m1161493 T 0.00190904741637402
m1093433 T 0.000304614115431709
m3026783 T 0.000382753626641034
m995362 T -0.001221741095942
m3064623 T -0.000320422567006917
m1211460 T 0.000634716669792025
m1216331 T -0.0021439139741508
m985588 T -0.000285843648125978
m1103082 T 0.00073178800777206
m1116522 T -3.40927358167395e-05
m3030622 T -0.000358142240549473
m2260506 T -0.00190379908656069
m1736887 T -0.000809021669303385
m1093198 T -0.00143582234415041
m100276552 T -0.00059107848001999
m1217751 T 0.000207028678520979
m100240720 T 0.000862978939955145
m998422 T 0.000636016168958865
m1211583 T -0.000469376221990627
m1127229 T -0.00034477618434114
m3020942 T -0.000326078403208086
m1227213 T 0.00117170363443629
m1668381 T -0.0005762955829009
m1252187 T 0.000862978939955145
m977573 T 0.000228705419918308
m1217057 T 0.000317647917296267
m1075897 T 0.00049851805979924
m984530 T 0.00353177727604495
m4988916 T 0.00075491009259168
m3385016 T 0.000257318035247607
m3948427 T -0.00039431747538527
m2258883 T -0.000730864627174635
m990489 T -0.000584468145501795
m1862701 T -0.000350046773333764
m1082370 T 0.0005876543326397
m1219032 T 0.0015510931615882
m992291 T 0.000503513965516575
m1079305 T -0.00215186836734557
m100271624 T -0.000320572441232055
m1124570 T 0.00076651543661318
m1129485 T 0.00103374301851826
m996776 T 0.00053200913639617
m4260660 T -0.000261022042461764
m1128782 T 0.00151625843235617
m4993609 T 0.00141338681487745
m4991269 T 0.000540136419358105
m4004816 T 0.00055694344406207
m3064427 T 0.0013098685957393
m1093421 T 0.000190795119972208
m3222444 T 0.00030098677087496
m1061280 T -0.000372697127866993
m3064834 T 0.000317098399574835
m1109080 T -0.000475568766767081
m1054615 T -0.000475819344078713
m1090573 T -0.000812763013920645
m1115620 T -0.00093328569583774
m1228297 T -0.0009161743731961
m1215816 T -0.000342729650719065
m1321128 T -0.0015158460460199
m1216740 T -0.00287538015202218
m1110826 T 0.000119434474049708
m1108969 T -0.00307903298096103
m1117248 T 0.00243417967202891
m1091171 T 0.000357724755743308
m982211 T -0.00079304683847146
m4910320 T 0.00136381895335977
m2264675 T 0.00141321951597689
m2262089 T 0.00143495402234791
m1163437 T -0.000448306071815893
m5361421 T 0.000131558694574507
m1090414 T -0.00161107028497275
m1072215 T -0.000910095494744455
m1135260 T 0.000783594183524825
m100299884 T 0.00141882621928881
m1094810 T -0.00150201715654564
m1091711 T -0.00162951623547539
m1091779 T 0.000277761112447847
m3021324 T 0.000202345045693066
m979836 T 0.00113287920609775
m3957691 T 0.000416775601807217
m3064702 T 0.000879400802551485
m1118421 T 0.000870723709455355
m1091498 T 0.00118546129306494
m996374 T 2.69973544921495e-05
m6044901 T -0.00162793657311582
m4991463 T -0.000590011589452695
m100230852 T -0.000564518357169515
m1229391 T -0.000564518357169515
m1255792 T 0.000669851322213895
m1209730 T 0.00120706707895204
m3029177 T -0.000513039690658665
m4989083 T -0.00206187086785149
m2267368 T -0.000116617961885515
m1123941 T 0.000242108381966982
m4992892 T 0.0024596990340235
m4991398 T 0.000356308242043997
m4993226 T -0.000836869762814785
m1022560 T -2.90605260941208e-05
m1667742 T 0.00080708115940805
m3026360 T 0.00079965628411222
m1216209 T -0.000227384122934951
m1092387 T -0.0015025878445867
m100173169 T -0.00119295214164903
m1117867 T 0.000222368626205032
m985219 T 0.00139708781939694
m3949801 T 0.00107920986687992
m100299483 T 0.000483264088319066
m1072290 T 0.00209201042129641
m1134061 T 0.00123873583640376
m3064906 T -0.000160085575287445
m2264759 T 0.00335673620315468
m4260606 T 0.000830426493144065
m1078749 T -0.00100143944960195
m1092858 T -0.000972650098942235
m3064898 T 8.59515264547415e-05
m1077051 T 0.00075232364164282
m100243049 T 0.000183430813840689
m100252873 T -0.00197098947447361
m1126446 T 5.5747631918577e-05
m3064429 T 0.00080752557955144
m100211870 T -1.80609286827892e-05
m992433 T 0.000290467801546526
m1245259 T -0.00198110906966932
m1120957 T 0.00227688505314464
m988581 T 3.8272017101689e-05
m1089217 T -0.0012083402772968
m1092524 T -0.000169815392185965
m1106096 T -0.00090909027784311
m1116493 T 0.00139401846295558
m1159934 T -0.00258335754534449
m2283326 T -0.000321084457615667
m1034859 T 0.000616241982225925
m1106312 T 0.00050393946346866
m1108889 T -0.00131362274444225
m1094533 T -0.000598493132815045
m1077075 T -0.00129723941510572
m2255863 T -0.0020286962670382
m1077815 T -0.00102472188056585
m1161664 T 0.00054260748084196
m1299787 T 0.00121271275512345
m1111754 T 0.000524586991439605
m1091479 T 7.22962587966665e-05
m1694604 T -0.000157772624788513
m100237780 T 0.00159431317764175
m2260309 T 0.00129970345740096
m34876840 T -0.00105555769361709
m1114544 T 0.00224214726195814
m1241758 T -0.00137072199368835
m2260175 T -0.000503266753823015
m100208780 T 0.00150222178691588
m3033088 T -0.000845080477627255
m1120737 T 0.00128283123475791
m1026653 T -0.00145966258932289
m2334620 T -0.00105120803464933
m1245661 T -0.00096335052754306
m1127995 T 0.00200744526364601
m1101750 T 0.00170229451532734
m3953880 T -0.000944220635384515
m1115024 T -0.000127594062893778
m100304280 T -0.00285424331244951
m2265623 T 0.00176016159672005
m1218551 T -0.000419815413822621
m1863764 T 0.00015611673176307
m1205825 T 0.00204343007336474
m1029320 T 0.00110912339075855
m2277885 T -0.00140678772538784
m1126372 T -0.00109537486326513
m1069240 T -2.63554359825014e-06
m1006392 T -0.00233630002123702
m999682 T 0.00216313242062157
m1164508 T 0.00189237685754769
m1001423 T -0.000477377782223918
m100233987 T -0.000477377782223918
m1068364 T 0.0027791322954541
m1091028 T -0.00284117755815691
m4991149 T 0.000263125205359565
m988579 T 0.00199015091894413
m992841 T -0.00157458300573659
m2254639 T 0.000809986013272475
m1045428 T -0.00219129842783692
m4004601 T 0.00191589569124073
m2256874 T 0.00150687325749916
m1009613 T -0.000320490226579527
m1009706 T -0.00121397348862116
m1036259 T -0.00096937964499075
m1083012 T -0.00129029930581424
m1147138 T -0.000886967080745215
m1103160 T -0.000665264611501805
m1093350 T 0.000114382964020091
m981659 T -0.00077742129626203
m984042 T -0.000719191544975675
m100208752 T 0.00095096187009705
m4409349 T -0.00061224164322931
m1303812 T 0.000732291868019205
m1203564 T -0.00048396742853596
m2267750 T -0.000310719326041346
m1232074 T -0.00261160618461437
m100198342 T 0.00110111721881399
m3064645 T 0.00229948055648341
m7923557 T 0.000623570644971215
m12419851 T -0.000132347243557116
m3954936 T -0.00110245895163803
m2277460 T -0.00070591239216126
m2254930 T -3.9470514000554e-05
m1211191 T 0.00212836939156925
m100237611 T 0.00303964260187667
m100303723 T 0.000147552815041185
m3385511 T -0.00247261886449152
m7940731 T 0.0011003807194759
m100303725 T 0.000477992964033878
m100303724 T -0.000802633862278135
m2259426 T 0.0005798948972037
m1004603 T -0.000335490573709895
m1045994 T -0.00219196296553113
m7487880 T -0.00115548744516795
m4910844 T -0.000764545933579165
m3064777 T 0.00053295042273809
m1021741 T -3.80282652039926e-05
m983475 T -0.0020727295151424
m32940841 T -0.00079824441531675
m19484498 T -0.000515686023394145
m7353718 T 0.00114005672623836
m10984431 T 0.000239648674431635
m2257706 T -0.000612416588456745
m2258131 T -0.000264341075198765
m1016395 T 0.00064498948410513
m100242853 T 5.1951038312119e-05
m3032216 T -0.00059238462360198
m1228874 T -0.000201850266337394
m3064887 T 0.00110473723764487
m1061431 T 0.00117646236901975
m100197694 T -0.00233428800370452
m1091414 T 0.00103799110690517
m1273739 T -0.0008756030937249
m990247 T 0.000143509077624168
m2263768 T 6.6848602989793e-05
m1200675 T 0.00237097192458749
m100218350 T -0.000612437791796935
m2278502 T 0.00087762860951715
m996294 T 0.000317761351525351
m7929897 T 0.000284308251741203
m1050615 T -0.000368506572431352
m1018109 T -0.00203972914106304
m1093016 T 0.000474424815579195
m1233853 T 0.000744636299462195
m1128655 T -0.00170380338550555
m1121615 T -0.00176083367424422
m1127180 T 0.0009212330917218
m1244698 T 0.000394328771237167
m1370982 T -0.000840850433022785
m4993787 T -0.00142480610641577
m1130347 T -0.000165712223644455
m3957586 T -0.00118809754436776
m100226193 T -0.00118809754436776
m1129425 T 0.00151446530579957
m1107107 T -1.89605702228213e-05
m1143894 T 0.00136265427303251
m3022500 T -0.00102551927051367
m1249177 T 0.000223403381069373
m4989747 T -0.00401502968726146
m1089489 T -0.0001522200324815
m1165819 T 0.000564330847402175
m995614 T -0.00094383614380569
m1666811 T 0.000476709199195103
m1863556 T -0.000202088834400027
m2255493 T 4.12316676339569e-05
m2253132 T -0.000131368878136499
m1099168 T -0.00152959426009466
m979094 T 0.00118126521538533
m1075699 T 0.00238040584595328
m100291895 T 0.00117323638350714
m25258829 T -0.000300832895807754
m1021969 T -0.000482245686981168
m3385307 T -0.000371716751673948
m1029549 T -0.00098809157547138
m1003501 T -0.00138830609256567
m4910391 T 0.000200212745953906
m1095092 T 0.00065350211657466
m1027735 T -3.55739002030566e-05
m1094766 T -0.000736715936531615
m1229728 T 0.000100728628083145
m5411523 T 0.00144967048007281
m1136904 T -0.000250021762434302
m1119060 T 0.0008057534723989
m3028331 T 0.000484418066433757
m1378030 T -0.00014200773780655
m1028370 T -0.000589833230808935
m100226211 T -0.000589833230808935
m1069953 T -6.7236622803684e-05
m2280884 T -0.00050884477273351
m990843 T 0.0009587332538195
m3021084 T 0.00085038966179011
m3957242 T -0.00073230799237574
m976942 T -0.000493824587905291
m4991500 T 0.00032294139731706
m2260398 T -0.000560438286729525
m1098268 T 0.000835267032793405
m100220287 T -0.000798100380845385
m1114764 T -0.00082738686550994
m1091969 T 0.00226477054410578
m1091943 T 0.000555828835561555
m1080815 T -0.000840799245191505
m2331384 T 0.000377048716938615
m3954091 T -0.00057108544923853
m1090224 T 0.000504578547700105
m1342366 T 0.000633791339074815
m2289632 T 0.00103705423593737
m1228394 T -0.000175303498440862
m1008074 T -0.000159928810162277
m1280076 T -0.000481813241316016
m996290 T -0.00094565441738074
m100174686 T -0.0020125725257607
m1173449 T -0.000791283990847685
m1010016 T -8.82890632508665e-05
m3935178 T -0.0008563018874263
m1108422 T 0.00133559454538052
m1128848 T -0.00152154922245544
m1065317 T 0.000939847072495825
m1077421 T 0.00050563604871021
m2260087 T 0.000220635234564454
m1152301 T 0.00129570784065617
m2261204 T 7.4617046929071e-05
m3064700 T -0.00125244658987572
m1100933 T -0.000148834109782757
m1258981 T -0.00076840904921693
m1028975 T -0.0015069334937254
m3029112 T -0.00074488121663385
m1163312 T -0.00173997439504029
m1052195 T -0.00166650441036692
m6037846 T 0.00011854978051088
m2279652 T 0.00111040783861902
m3384970 T -0.0011830854892536
m2264094 T -0.000202271907473556
m1088750 T -0.00176355942901597
m1228307 T 0.000251635632442044
m1009838 T -0.000387390142871963
m1089764 T 0.000681934674241445
m3534366 T -0.00117397483200118
m1136365 T 0.0015015680978632
m1159475 T 0.00111709014027231
m4991861 T 0.00036289129305634
m1008453 T -0.000646835289950915
m1006219 T -0.00131957603218
m1111545 T 3.18066699731361e-05
m1001279 T 0.000303224914089145
m3958890 T -0.00220559090104533
m4329798 T -0.000530934420172845
m1161080 T -0.000657428482236265
m2258293 T 0.000630001335044275
m4262090 T -0.000343084045313484
m989220 T 0.000125275168994956
m3064847 T -0.000321498072985821
m1064351 T -0.000302851003686519
m1863625 T 0.00126285061306537
m100197513 T 0.00126285061306537
m1000134 T -1.52210626685508e-05
m1142593 T -0.000516799569653275
m999837 T 0.000370645349647141
m3031442 T -0.00027601760409309
m2256967 T 0.000520003196247155
m5581438 T 0.00217021678206438
m1013777 T 1.37439487566422e-05
m100302094 T -0.00157472609769725
m995200 T 5.5765992756573e-05
m100249542 T 7.3272871074324e-05
m1018411 T 5.75781790671655e-05
m2258159 T -0.000472458495182647
m2265045 T 0.0005778899969007
m1083592 T 0.00207910039393463
m100269655 T -0.000198000933050057
m1116415 T -0.00054108810498968
m100240697 T -0.00102627950526171
m2277902 T -4.65487627620992e-05
m1200827 T -1.47089540372454e-05
m1120705 T 0.000569235889592255
m1093653 T 4.20476266157652e-05
m1053948 T 0.00163514078688915
m2268700 T 0.00101183357665419
m1218159 T 0.000485863120728259
m1029206 T -0.00059287037912109
m1708133 T 0.00119259375437397
m1765837 T -0.00117883998311668
m1142055 T 0.000361757985542014
m982140 T -0.00123528859879441
m2367727 T -0.00054635669626144
m1084194 T 0.001067020423131
m1397446 T 0.00257266837230693
m1300864 T 0.000480632184719995
m1205104 T 0.000317254175141936
m100277068 T -0.000542347785501665
m2263252 T 0.000184730762747197
m1076061 T -0.000328288341345581
m1089538 T -0.000108954243550798
m3064661 T -0.00100938327819882
m1237550 T 0.00076093449654046
m100211299 T -0.00117883998311668
m3534041 T -0.00059488584272191
m100243109 T -0.000836468552185575
m4398260 T -0.000836468552185575
m1122414 T -7.33541220510985e-05
m100253537 T 0.000571015200487495
m1097282 T 0.000882028644549225
m1035461 T 0.000207974358729525
m1001121 T 0.00159428053200944
m3222401 T -0.000285469644849317
m3957802 T 0.00072244639070171
m2276919 T 9.3631312987737e-05
m1018874 T -0.000430757464774826
m100276805 T 0.00285692907263056
m3957491 T 0.00122910544677002
m2263601 T 5.17651807029255e-06
m1166808 T 0.00180608364936588
m1863791 T 0.000163842594805857
m1167866 T -0.000495909752549129
m5970678 T 0.00244350464094579
m1229265 T 0.000384103670658186
m4404398 T 0.000718984276601555
m100224931 T 0.000718984276601555
m2259696 T 0.000295858878218485
m989458 T -0.000347366353370765
m1129678 T -0.00145832549213364
m4909305 T 0.000302721520797212
m997580 T 0.000839006259010245
m993710 T -0.000150275372400611
m1075915 T 7.5313024273782e-05
m1263111 T -0.00121777233193076
m1142155 T 0.00262563860622075
m1020061 T -0.00102242434625198
m4004985 T -0.000821476636985855
m5324723 T -0.00112306392598834
m1056718 T 0.000939279662271785
m2277445 T -0.000278859326767506
m1714293 T 0.000203361573177602
m100193583 T -0.000203361573177886
m1201934 T 0.00122164068269004
m2268790 T -0.000170434908939504
m2258427 T 0.00215709612499108
m5324585 T 0.000202616924139352
m1150044 T -7.6634287791823e-05
m986962 T 0.00193075329057725
m1694762 T -0.000464789581771563
m4911043 T 8.9109620569881e-05
m1064849 T -0.00050927029016952
m1107905 T 0.000360881553362834
m1006950 T -0.000403941741299315
m1011353 T 8.10201514639195e-05
m1019731 T 0.00152832302996124
m2259989 T 0.00072778222721662
m3026491 T 0.00054980261600669
m3533929 T 0.00130473047027009
m3064453 T -0.000794422541169335
m3961392 T 0.000423251939003987
m988347 T -0.000367605498565732
m1126435 T 9.47730056477975e-06
m2265227 T 0.00100081884452634
m1090276 T -0.00057599268105296
m991424 T 0.000232801728353913
m3024454 T 0.00150700950424599
m1096791 T 0.000673639346457025
m4911173 T -0.000433671574990633
m5971349 T 0.00165408830809238
m7478666 T 0.00075688129969955
m3064810 T -0.00173723644029576
m1090669 T 0.00056938482439917
m1093068 T -0.00100814130846724
m1092153 T -0.0001020346143545
m1012196 T 0.00181939641089614
m1003816 T -0.00217160624352674
m5581586 T 0.00138907932769009
m3064436 T 0.00101608740933598
m4911231 T 0.00109421858495161
m1084826 T -0.00065949662320391
m1250690 T -0.000146325588540187
m1108551 T -0.00262761267039842
m1093795 T 0.0017242876766486
m2254131 T -0.00201050295342095
m100226359 T -0.00121372969598842
m1764965 T -0.000825893702856245
m1101242 T 0.000100743344697968
m1127936 T -0.000261407751239702
m1694733 T 0.00219847509411105
m5325445 T -0.000266137400760575
m100274752 T -0.00079901632291184
m100274753 T -0.000473277786543054
m1020251 T -0.00066113251961218
m987889 T 0.00063466993424935
m1076431 T 0.00112827326932545
m1084601 T 0.00328260945314632
m1204535 T -0.00184035140741461
m1674121 T 0.000117958355121855
m3955857 T 0.000456141336103204
m2263968 T 0.00134616251654753
m2356361 T 0.000686965564009075
m2256902 T 0.000315659157215226
m1381810 T 0.000170309683814093
m1058230 T 0.000176685309393686
m1164892 T 0.000161050691896195
m2255000 T 0.0020727452400926
m1091774 T -0.00177042555015423
m2294516 T 0.000250791987295003
m1095762 T 0.00170715869924529
m1017073 T 0.00097263797635259
m1160201 T -8.71195161300245e-05
m1104599 T 0.000395269618199923
m1127202 T -0.00102941223399922
m100234493 T 0.000263944930500844
m1110683 T -0.000931012071492265
m3064786 T -0.000500901839188025
m1130017 T 0.00159476525928968
m1125985 T -0.00142775586254153
m2261198 T -0.000464751760220006
m100251671 T -0.00124762408532237
m1671681 T -0.00115943305222556
m1391397 T 0.00080037355451807
m1089420 T -0.00148958837312057
m1263051 T -0.00072789872980271
m3064787 T -0.00093404645467915
m1086724 T -0.00114362291043676
m1116764 T -0.00075616231657188
m1021279 T -0.00066712751504917
m5323834 T 0.00159043858560135
m1289230 T -0.000859218289744735
m1864418 T 0.00148318745636434
m2266275 T -0.00256187154447872
m1225936 T -0.000126927724249753
m1095414 T 0.00054556849249676
m1091595 T -0.00170310037047431
m1229908 T -0.00052641780540821
m3958269 T -0.000749382144864565
m1005220 T -0.00111844363043767
m2258047 T 0.000418860150044968
m2255222 T -0.000425063020911373
m1228180 T -0.00095744566774017
m1074682 T 0.000183512836782077
m1110188 T 0.000354017455790117
m1150257 T 0.00097380436899207
m3064780 T -0.00097196826046036
m1012903 T -0.00117550333199008
m1027257 T -0.00224477132907205
m3385032 T 0.00059774103223975
m990061 T -0.00180471383104587
m4909838 T 0.000664451606738055
m1179627 T -0.00089972354647278
m100219783 T 0.000466187860571933
m1127268 T -0.00276615777844862
m2342998 T -0.000302393250042087
m100275347 T 0.0010818731062011
m3023566 T -6.99847688982755e-05
m1237387 T 0.00132876743293518
m1125523 T 0.00206465195224449
m4911003 T -0.000328462529244378
m1228818 T -0.00178914938950489
m1146721 T -0.00135804800906923
m100298169 T -0.00135804800906923
m1103744 T 0.000120483999670942
m989962 T -0.00066599211342052
m100234977 T -0.000426527665875907
m1001752 T -0.000189590079825556
m1210139 T -0.000364293863612095
m4989132 T 0.00250134848648107
m2262401 T -0.000947160314976975
m1119474 T 0.00176599102028729
m100272814 T -0.00152145067678261
m4260967 T -0.000875698089035795
m100224914 T 0.000223827249292091
m5345217 T 0.000125670501457389
m100224915 T -0.00084304724576203
m5411402 T 0.000190083918139601
m989193 T -9.7977176899565e-05
m1213157 T -0.00135430462741904
m1091731 T 0.00018607878628649
m2258899 T 0.00122013607000513
m1227937 T 0.00178700058766231
m1083686 T -0.000393068855200992
m1218434 T -0.000719913254165355
m1217639 T -0.0011100434588729
m1031734 T -0.000652346740600825
m1106430 T 0.0008051817494957
m1216942 T -0.00093778482026697
m2256891 T -0.00053630967464994
m1085562 T -0.000164166862531179
m1281764 T -0.00145761409171788
m100294622 T -0.00145761409171788
m998801 T 0.0011020801487364
m991984 T 0.00102523484134251
m2258137 T -0.00138532804099478
m987928 T -0.000709160681019
m1082004 T 0.00082120407285771
m1217807 T 0.000297153967889615
m1030221 T 0.002295943884365
m1130016 T -5.84969433551325e-05
m1049642 T 0.000762203149629845
m1059624 T 0.000216669346560604
m1094107 T -0.000440006565172787
m2280322 T 0.000231931995176405
m1109995 T -0.000869792283191135
m4910604 T -0.00090301852549424
m3956502 T 0.000109891878614683
m1095079 T -0.000208590159559156
m3020836 T -0.00126243465498228
m1129031 T -0.000309661087574945
m100240781 T -0.00064861966058968
m2277903 T 0.000428896342305193
m4260704 T -0.000221644942450497
m977084 T -8.69938737837355e-05
m1032513 T -0.000358148743374528
m999514 T 0.00130497513172773
m3023222 T -0.00108425625356601
m1698004 T -0.000709928610896775
m1720498 T 0.00060696212390448
m1089036 T -0.000638478411210245
m3027403 T -3.49292323893115e-05
m1136149 T 0.000459889971409517
m100211468 T 0.000291152410644223
m1080342 T 0.00105821375480627
m1155058 T -6.42554070358695e-05
m1090398 T 5.0811664655271e-06
m978383 T -0.000300492923412192
m1056532 T -2.3876636676977e-05
m100264140 T -0.00072589723187281
m1219975 T 0.00022689509890181
m2279028 T 0.000905193084633305
m1213125 T -0.00120485082807684
m1067941 T -4.86212501907084e-05
m994244 T 0.000412818583337218
m4992655 T -0.00187628911600613
m5582057 T 0.000283240012792556
m1229136 T 7.38988562017355e-05
m3024870 T -0.00075284066898875
m1114254 T 0.000121928022040014
m3953814 T 0.000711932272810605
m12342748 T 0.000149339023448602
m1118794 T -8.6605799992867e-06
m1072473 T -0.00080985295306975
m1095516 T 0.000880995268096425
m1171426 T -0.00155638746278185
m1029762 T -1.21292511725108e-05
m100230084 T -0.00106118532610188
m1134339 T 0.00165241610901285
m1074746 T -0.000380213933446151
m2262492 T -0.00083942331348617
m100291837 T -0.000636153367582165
m1125672 T -3.76958412431336e-05
m1091931 T 0.00077821217856429
m1099093 T -0.000439567670970343
m1090053 T -0.000227599416994861
m6047077 T 0.000253929117628365
m1162183 T -0.00106893935748277
m1084323 T 6.75946416846555e-05
m1019110 T -0.000696065929158725
m1128964 T -0.00120956678915206
m1111271 T 0.00135526636909354
m3021234 T -0.00192543282670742
m1216513 T -0.000644356697945225
m1075546 T -0.000224364489452711
m2260452 T -0.000697138094919395
m1002211 T 0.000225372807970964
m5577200 T -0.000717468709571545
m1082661 T 0.00051468632685246
m1091805 T -0.000111874198920878
m1098954 T -9.88002259881525e-05
m4909514 T -0.000515350203711645
m1103513 T -0.000274586374840414
m1067591 T 0.00118314314058413
m1220869 T -0.000208203845708682
m978206 T 0.00083453676938668
m3957644 T 0.000255929734907583
m100295035 T 0.000255929734907583
m2281794 T -0.00229789368985707
m1063514 T -0.00141278446758196
m3949323 T 0.000136523777735955
m1063567 T -0.000984385175308755
m1104280 T -0.00097514938870115
m4411130 T -0.00145095266816956
m3222328 T -0.00065200192563583
m1166929 T 0.000220609232878016
m3064805 T 1.41009763164405e-05
m1255583 T -0.000399205350534574
m2279548 T 0.000601689298469635
m1071324 T -0.000497698480544271
m2261784 T -0.000245511743800399
m1257809 T -0.000957301851790885
m1391497 T 0.000283281780459839
m1203970 T -0.000204121234900332
m4910945 T 0.000482283670216841
m3064669 T -0.00029890685108164
m4991019 T 0.00074025880376211
m1025677 T -0.00067897299038
m1011218 T 0.00053563457539633
m100262935 T -0.000693170356025535
m23884153 T 4.60487913409567e-05
m1058067 T 0.00110490389235268
m977335 T -0.00209691336034753
m1046963 T 0.000311276865934959
m1108407 T -0.00053334157991347
m2268367 T -0.000716109503328175
m1082057 T 0.000846521839019405
m2279063 T -0.0010343504907342
m1250208 T 1.38646103967335e-05
m1111114 T 0.00142011479646715
m1163073 T 2.36793979038297e-05
m1082006 T -0.00120819395796411
m1049564 T 0.000497729804531619
m1202710 T -0.00189648453540031
m4909322 T -0.00054483760409388
m3023516 T 0.000594124834074655
m3533789 T 0.00135627201530069
m100245385 T 0.00140866672549791
m100230969 T 0.000888746961391865
m992944 T -0.000124000023879116
m100234651 T 0.00178229316289534
m1091870 T 0.000140304188219039
m3064741 T -0.00111665057910456
m2256482 T -0.000354013048366948
m2255555 T 0.000126168704895553
m1092484 T -0.000943283488185465
m2250531 T -0.00181285606522059
m100288048 T 0.00120893295067291
m1137852 T 0.000594402320013525
m1095546 T 0.00158206812051998
m1109742 T 0.000852505368246615
m1102327 T -0.00135335469704048
m1093041 T -0.0009060035233054
m5579533 T 0.0011000997515286
m996476 T 0.00140231743977274
m100286390 T 0.000100332985113321
m1128830 T -0.00040407760758549
m5969667 T -0.000462017191181441
m1125518 T -0.00017420785863695
m1049818 T -0.000986588093202925
m2280318 T 0.000274099321773193
m1034520 T 9.9481101882471e-06
m1049526 T 0.000812889128024825
m1116658 T 0.000836944192043775
m1128536 T 0.00120327939273371
m2253061 T -0.000407329463318887
m1198707 T 0.00151493121568063
m1067587 T 0.00100276583446797
m1092935 T 0.00152129283567553
m1233350 T -0.00107199958299607
m1125453 T -0.000147147499807474
m1398044 T 0.00129776511864255
m1049647 T -0.00149383098799345
m5011314 T -0.000458742762204707
m1095012 T -0.000395910513694857
m1215236 T -0.000764857414631165
m5325021 T 0.00207838163805476
m1231570 T 0.00145827635578352
m3952464 T 0.000840968822826215
m1239417 T 0.000863907078767835
m1230152 T 0.000467804203926194
m995079 T 0.00055947256748695
m1227842 T 0.00281097178074721
m3533185 T 0.00067838194662413
m996128 T -0.00065590026408001
m1126958 T 0.000832488146681335
m1038614 T -0.00056791811584064
m2258868 T -0.00259098321697268
m1125783 T 0.000204880927988934
m100274647 T 0.000259461219980709
m1725680 T 0.000253778602964748
m1120717 T -0.000777594360842995
m1009515 T -0.000936254189478835
m3955357 T -0.000591314306272735
m4003620 T -0.000257535286498433
m1227892 T -0.000432992009682123
m4260873 T -0.00092138676016537
m2266435 T 0.000356062265866517
m4990449 T -0.00101890714060136
m5323598 T 0.000445103545155356
m1220325 T 0.00140285872228489
m2292026 T 0.000282028887542924
m1261416 T -0.000973009931600745
m1278184 T -0.00157671937735911
m4991528 T -0.000359759301405638
m1261005 T 0.00196906557952437
m1166068 T 6.9718673630267e-05
m997146 T -0.00125957040972224
m1070097 T 0.0007865800122805
m1103342 T 8.06074736127185e-05
m1115933 T 0.00062221012878303
m1267677 T 0.000164134825827708
m100304569 T -0.00128528304506932
m1862901 T -0.00128528304506932
m6042696 T 0.00079245645707442
m2282915 T -0.000481903009266292
m1091721 T 0.000115774373748555
m3951774 T 0.000282492624184906
m3385312 T 2.23737161941381e-05
m3533779 T 0.000298533305568336
m2362779 T -0.000410593910127912
m1090643 T -0.000242228334697873
m1090605 T -0.000109939500605746
m12855720 T -0.000167756972983023
m1020017 T 0.00149522893097517
m1010318 T -0.000462649160159619
m1094865 T -0.001271622084621
m1042021 T 0.00013973892065195
m1087980 T -0.000330265320985187
m5579510 T -0.00125957892496514
m100287189 T -0.000686308525224805
m1059864 T -0.000379047402741775
m100245225 T -0.00155095264875824
m25259695 T 0.000115048983135286
m7352846 T 0.000260311770046683
m1096633 T -0.000347085397229821
m1246226 T -0.00110221432804808
m3941937 T 0.00073270140486959
m1128482 T 6.64070242677875e-05
m1228827 T 0.000207470771323428
m1095793 T 0.00173950008295798
m1203941 T -0.000711334624436915
m985935 T -0.000662108280191885
m1237609 T -0.00098315094074242
m1119505 T 0.000147602263962118
m7351885 T 0.000166924173154251
m3020463 T -0.00299537780094971
m1150233 T -0.000454746386787686
m2249152 T 0.00103542153103251
m19484178 T 0.00272567168942083
m1360083 T -0.00255481345461561
m1256788 T -0.000119340815957496
m1099289 T -0.00260961861848769
m1228408 T 0.00071844345787762
m1150707 T -0.00137673314989139
m4394234 T -0.00190837103946194
m100247160 T -0.00190837103946194
m985475 T -0.00231926501661058
m7351616 T -0.00181297736755663
m1076039 T -0.00183709818209897
m3021667 T 0.000486822266970846
m1038656 T 0.00100612279458995
m1022962 T 0.000242883967794391
m3025510 T 0.000881739312941405
m3952470 T -0.00096228501077573
m1034276 T 0.00118444592530488
m1242418 T -0.000855846138254495
m1065155 T 0.000885889828004805
m5324935 T 1.73448104421847e-05
m1059232 T 0.00119840425965185
m1043105 T 0.000357826827302335
m1005316 T 7.09689462802e-05
m2250871 T -0.0007710838076815
m1092511 T -0.00062967967222
m985618 T -0.000459702148212267
m1201492 T -0.000487433970827811
m1167826 T -0.000308754351015643
m1089532 T 0.000866227262581105
m1096247 T 0.00014210902233344
m1032466 T 0.00052176327035652
m1082672 T -0.000192191666349534
m1057945 T 0.000582009845539885
m1258947 T -0.000477346713036985
m1110095 T 0.000360268002373968
m1218540 T -0.00083025440151395
m4988990 T 0.00063224598545592
m4993318 T -0.000443664649964822
m3064683 T 0.00101080320018767
m3222465 T 0.000584048568638455
m1022670 T -0.000122815103387413
m2257768 T 0.000338362995343649
m4990787 T 0.000138237329790445
m1001430 T 0.000214760155728771
m1094530 T 0.00052423602588959
m1214020 T 0.000234713526499374
m100305130 T -0.00014151114581185
m4396292 T -0.00014151114581185
m1127273 T -0.00131286900412101
m1122716 T 6.55358632612765e-05
m1126182 T -0.00103205612117753
m3026949 T 0.000841536702599635
m1144606 T -0.00023955635241656
m1100394 T 0.00153950255047324
m29429673 T 0.00093406578438967
m1206619 T -0.000645305753899975
m1235467 T 0.000543917281599305
m1367142 T 0.00018540139640346
m2249789 T -0.00083098966309379
m1239278 T 0.000411862528378467
m1203661 T 0.00131285718860013
m1233459 T -0.00079011396133605
m992228 T -0.000567380394225895
m1233262 T 0.000924055408472835
m1060154 T 0.000813512846300565
m5970307 T 0.000736796789315285
m7352825 T 0.000532538484160655
m1215797 T -0.000205195466646236
m1683089 T -0.00091750419687615
m3021953 T -0.000530101640106755
m7492221 T 0.00066757949188145
m1042360 T 0.000333998514089966
m5971463 T 0.00229517351607255
m1117337 T 0.00131379607949137
m1089803 T 0.000578425813425975
m1318890 T -0.000253032696596951
m5580970 T -0.00094144403600715
m3939138 T -0.000116310300136692
m4991271 T 0.000711789839093495
m1103188 T 0.00133041237853962
m1094163 T 6.26194150703785e-05
m1004729 T -6.6430375926087e-05
m1164792 T 0.000998422495715345
m980396 T -0.0015199786653732
m1002891 T 0.00177552804462023
m100240552 T 0.00178123708441549
m1115887 T -0.0016108318394475
m1160469 T -0.00123221473113496
m1089342 T -0.0018592114014687
m1006049 T -0.00163542351264578
m1023613 T -0.00133249268035291
m3024321 T -0.000323198117434767
m2249680 T 0.000442495031607028
m1213508 T 0.00286055699752675
m100193499 T -0.000182496033413705
m100271902 T 0.00181199032684056
m100295744 T 0.00138534758427486
m3064723 T 0.00334700591612324
m4911015 T -0.00339321778736166
m1101880 T -5.8482796612962e-05
m978273 T 0.00109286841662461
m1126200 T 0.000257607269540891
m1112583 T -0.00331005985383109
m992597 T 0.000167505331936767
m1260888 T -0.00386453562891083
m2254182 T -0.00100105355511476
m1087756 T -0.00105769431053656
m1162627 T -0.00335885383318933
m1126866 T -0.00236185495762755
m100292388 T -0.00095935218298115
m1396589 T 0.0008859030042104
m1093454 T 0.00501407745727035
m1022260 T -0.000141351755748214
m3023708 T -7.9295546508192e-06
m1350635 T -0.000459890359753541
m1071582 T -0.000141409597205892
m1098588 T -0.000173040577564909
m1151066 T 0.00105375714076326
m3029592 T -0.0006928552774836
m1089537 T -0.000306483927726733
m1093352 T -0.000497936145399953
m4406824 T -0.00130439924344849
m100282281 T -0.00130439924344849
m1127317 T -0.000499812818658039
m991557 T -0.000581971352190535
m1015056 T -0.000367729593378968
m1126976 T 4.0875498751577e-05
m7940553 T 0.00181328918035453
m1231587 T 3.68316285196877e-05
m2242723 T -0.000429125653565478
m1094603 T -0.000508583227807285
m1125422 T -0.0006035439250065
m1085831 T -0.00134423191504976
m3023733 T -0.000129611042046686
m4911190 T 0.000389628963950186
m2261906 T -0.000425510913286563
m993744 T -0.000394457819237288
m3533831 T -0.000850580184753495
m1104325 T 0.00114693797945812
m5338368 T 0.00115537786567472
m4910815 T -0.000531491408044005
m7338881 T -0.000733945142344555
m5324564 T -0.000270426637565878
m1232477 T 6.61099686006185e-05
m1864440 T 0.000577354702050135
m15327985 T -0.000334964902887425
m987159 T 0.000325938297363132
m981294 T 0.000121713254203058
m2246769 T -7.8567600591945e-05
m1083393 T 0.00173800522037059
m1242381 T -8.6303203758946e-05
m1201565 T 0.00145607526882049
m34877451 T 0.000182016064084944
m6039868 T 0.000644234692344425
m1160995 T 0.000363587685567709
m1094487 T -0.0006985562751554
m1244851 T -4.21225816296679e-05
m3951391 T -0.000359617189500756
m4003291 T 0.000494388579768715
m7940511 T 0.00060740728397434
m100242534 T 0.000932033319818865
m977096 T 0.000189357457746888
m1056876 T 0.00119046471613964
m1039300 T -0.000422679488536957
m100224967 T -0.000607776144537115
m1036734 T -0.00089625800632516
m3023141 T -0.000927691782929225
m1077153 T 0.00096695815563829
m1716118 T 0.000374981094865138
m5577199 T -3.03673581272015e-05
m977602 T -0.000763570417135685
m1263824 T 0.000740386265299625
m100265617 T 0.000740386265299625
m1193959 T -0.00127154875595407
m3025921 T 0.00066157992727954
m100173407 T -0.000473731195512484
m7487640 T -0.00210647537795906
m1207119 T -5.5129015448534e-05
m100242790 T -0.000352242342979785
m2292275 T -0.00140474104535007
m980698 T -0.000373003376097905
m1204392 T 0.000353131455671703
m1286277 T 0.000334384582680516
m1266108 T -0.000282988154066039
m2259439 T 0.000263977358899202
m1092806 T 8.2164986101153e-05
m977670 T 5.78837224065295e-05
m1252850 T -0.00156820764725779
m2259630 T 0.000219680872262391
m981987 T 0.00039690780307678
m1110734 T -0.000152849393265513
m2258870 T 0.00194754471415059
m4393971 T 0.00025352898923423
m1202091 T 0.000374251501725954
m3937507 T -0.00160307662316403
m100218302 T 0.000282901923588483
m100240625 T 3.17080409570514e-05
m5411698 T 0.000171607410332584
m1123689 T 2.21945182550288e-06
m7940534 T 2.48346294236227e-05
m3958333 T 0.000468543426619409
m100197978 T 0.00354748563153742
m6035526 T 0.00058938791253863
m1138609 T 0.000392088018891399
m3938669 T 0.000142331428017419
m1157320 T -0.000176576476910151
m5566520 T 3.28394033979511e-05
m3939625 T 0.000282901923588483
m2245145 T -0.00062743120212216
m3946189 T 0.0003743454491112
m1114234 T -0.000495005588389093
m100269706 T -0.000556776053612915
m100251069 T 0.000249682070650445
m4541612 T 0.000249682070650445
m100173428 T -0.00141538528900522
m100290165 T -0.000356453777269874
m1094691 T -0.000356453777269874
m3064763 T -0.000340244203025076
m1087500 T -0.00073834289984409
m3959579 T -0.000799222663630445
m1064566 T -0.000221394440206538
m1086967 T 0.00050849800723041
m100225019 T 0.00050849800723041
m1029743 T 0.000515787722512455
m100218349 T -0.00062855826803101
m1667156 T 0.000325443993294627
m989930 T 0.00056516631947884
m5325159 T 0.00068430693564632
m100287932 T 0.000312559215868045
m1210830 T 0.000186378072641356
m3027269 T -0.00069374590874897
m4537931 T -0.000280734508496661
m5412132 T 0.00053266869882484
m5971653 T -0.000329130987349324
m3940826 T -0.00061681778517995
m2264838 T -0.000201616619792935
m1250957 T -9.1935224721185e-05
m100220043 T -9.1935224721185e-05
m2248154 T -0.00023748687096796
m6039822 T -0.000430895882468157
m4911090 T 0.0010616436904022
m1204241 T -2.99016430898821e-05
m5324627 T 0.000303768833306148
m6036141 T 0.000349771724320728
m1238032 T 0.00061655980028801
m1064108 T -8.76138061873085e-05
m4329688 T -0.000226686505364232
m100211183 T 0.000145884215364967
m1230118 T -0.00124986166048485
m5970292 T -0.00051118878206997
m5971291 T 0.000304054881577254
m5324813 T 0.00131417273121419
m5325387 T -0.000453651514062912
m5324317 T -0.000330479057501089
m1060290 T 0.000225289204981337
m2245474 T -0.000347861752349673
m1285040 T 0.00060540257975506
m2252472 T 5.18037880242275e-05
m2264920 T -0.00113764720533071
m1228399 T 3.2488225423484e-05
m3028214 T 8.56201544321115e-06
m1285693 T -9.1126235111115e-05
m3026513 T -0.000284720536355047
m2243306 T -0.000230702853983546
m1119316 T 0.00068573764340454
m2256322 T -0.000554084148635735
m1228457 T -0.000493073271190056
m3022244 T -0.000304160575337447
m3021154 T -0.000334095689735445
m100275408 T -0.000254186984684186
m1005662 T 0.00036717380123057
m12857006 T 0.000156321457458791
m2251911 T -0.000309329346459296
m1117339 T -0.000123210818190827
m979520 T 0.000575542479905575
m23884159 T 3.10992457796564e-05
m2250873 T -0.000382178937644244
m1075422 T -7.5706215875053e-05
m1126011 T 9.41594488211235e-05
m100249048 T 0.000307443587963112
m4004359 T 0.000307443587963112
m1246993 T 0.000714931747596975
m5971318 T -0.00044343032748251
m1118145 T -0.000418271409807666
m1208203 T 8.51350463158195e-05
m1863599 T 0.00106058852203789
m1107079 T -5.77069604852765e-05
m1228596 T -0.000547658772019405
m1403433 T -0.00169990970158
m1073145 T 0.000511426725687875
m1216997 T 6.45739541455795e-05
m1233128 T -0.000114763042630766
m1078056 T -0.000227460591835378
m2250650 T 5.553462691293e-05
m1104252 T -0.000211952192753159
m1071158 T 0.000672307530452255
m7940736 T -0.00059018312728228
m5577153 T -0.000131773263601209
m1092980 T 0.00179476896207879
m1126852 T 0.000297358067228998
m1233147 T -0.000137915752861997
m1242523 T -0.000296731488878699
m1209742 T -0.00058291678210792
m1126980 T -0.000980339053613315
m1126727 T 0.000354884096243874
m1228672 T -0.00013896230361115
m100230800 T -0.000609594103543565
m1094756 T -0.000609594103543565
m2242486 T 0.000861628677959485
m1246237 T -0.000924343860211985
m1060398 T -0.000591136528075945
m9724736 T 0.000362992959059179
m2248264 T -0.00092629592773544
m100208743 T 0.00128601118166677
m5361296 T 0.0012952921779317
m2259570 T -8.9497184276533e-05
m3956776 T 0.00302160511309744
m1233319 T -0.00056231085272556
m1086964 T 0.000201040856934295
m3023205 T 1.24102989071315e-05
m1087316 T 4.98837082915042e-05
m1106031 T -0.0002478457339579
m1298690 T -0.000261623458083086
m1082701 T 0.00022862841358866
m1125986 T 0.000106305759228683
m1104320 T -0.00105146066496326
m5970951 T -9.1419545886114e-05
m1065917 T 0.000292364738293164
m1040800 T -0.000599461903533885
m100279691 T -0.00073611149779197
m1249317 T 0.000268946152051149
m1257535 T 0.000269555382424253
m1057683 T 5.55181156681095e-05
m1034710 T 0.00109601472641832
m1072736 T -0.00046836628706007
m1116168 T 0.00144581786203673
m1104540 T -0.000310230054594532
m1089218 T -0.000330717693897802
m1126645 T 0.00061862443450222
m1101803 T 8.2634696346335e-05
m3222150 T 0.000816986493265665
m2253059 T -0.000366229693427327
m100249061 T 0.000111230477550969
m1136761 T 0.000111230477550969
m1237301 T -0.00133400154098307
m2245037 T 0.00164758258921442
m2249312 T 0.00110446375447948
m1245983 T 0.000392139037898887
m1101456 T -0.00162883138202354
m1695806 T 0.000405844884513917
m2271962 T 0.00119845680438207
m3028287 T 0.000584679422134555
m4542497 T -0.000600521274322965
m4993017 T 0.00055984514273671
m3023494 T -0.000345186467847777
m1018329 T -4.95260375172365e-05
m1042864 T -0.000264980744401494
m1020807 T 0.000160624921122785
m100293189 T 0.000160624921122785
m1240625 T 0.00101912001316081
m3022210 T -0.00033254861888551
m1118094 T -0.00065186104461276
m100233950 T 0.000919492412243545
m4021872 T 1.29159776834236e-05
m4260991 T 0.00116236231231276
m100233949 T 0.000693230956708685
m3960035 T -0.000119022312245176
m3937337 T 0.000229997243105144
m100285836 T -0.00170335127036445
m100285835 T 0.000595386443965815
m997946 T 0.000740979573145755
m1211617 T 0.00052769439325536
m3028895 T -0.000406984830978627
m3222194 T -0.00131622105998596
m987426 T 0.00186865911656737
m2253769 T -0.00096355877387423
m2242955 T -0.00117990959993831
m3064601 T -0.00110807488976208
m1089571 T -0.00122028901742664
m1090667 T -9.06235462110525e-05
m990037 T -0.0034574841967912
m1049595 T -0.00025629337249085
m7478445 T -0.000369211068938881
m2248813 T 0.000307925804398338
m2245936 T 0.00016114508796884
m989318 T -0.000184729441240035
m1091224 T -0.000347087904316244
m100231015 T -0.000125476929875816
m1129754 T 6.7071538646811e-05
m1154268 T -0.000451226138624877
m3956180 T -0.00055502833568579
m1088418 T 1.77769858451896e-05
m2257253 T 0.000154686988958681
m100218369 T 7.43024194052875e-05
m1088405 T -0.000174642654901765
m2245064 T 5.4623635847292e-05
m2257776 T -0.000273746791135988
m3064792 T 5.69712554764205e-05
m1218602 T -0.000438203495640523
m1094176 T 0.000666945329607645
m100230865 T -0.00058761977616759
m2252592 T -0.00361162377630649
m3222190 T 0.000186013969752267
m2252829 T 0.00074411385572072
m1058686 T -0.000144545794762677
m1065865 T 0.000350654439159394
m1126151 T 0.000329561107521803
m1125700 T 0.00203855027505514
m1028015 T 0.000497138122957152
m1228512 T -0.000828060749885765
m13879428 T -0.00064184067554009
m1097048 T 0.0019622302618727
m1066962 T -0.00103491793279029
m100284681 T -0.00115415192366168
m1058559 T -0.000157925017056727
m6050192 T -0.000487762215510164
m1041337 T -0.0011023611509762
m1168487 T 0.000875369525469255
m1698595 T 0.00056509805287285
m3064587 T 0.00196323302203373
m1229057 T 0.000254434522669237
m2268205 T -0.000860752849804405
m14925042 T 0.00143431454519873
m7353377 T 0.0007789081644771
m100272868 T -0.00102550586220861
m7353378 T 0.00133708810230358
m1020705 T 0.000241083894781813
m1126747 T 0.000264693385427684
m2246870 T 0.000278635111255121
m1201618 T -0.000677750783950755
m1071115 T -0.00117962766229284
m1008567 T 0.000876353069614635
m1092463 T -0.00113194319998652
m1071224 T -0.000956951137836075
m977800 T -0.000150927121788599
m1122888 T 0.0009146906996322
m7350269 T 0.00076828263823777
m1274217 T -0.000859196891536765
m1140252 T -0.00081230702707059
m1126502 T -8.73910314738465e-05
m1142646 T 0.000566798950139615
m1081461 T 0.00108918311818913
m2252787 T -0.00058112021851001
m1120739 T 0.00113274002319736
m100289847 T 0.000500631536937975
m7353589 T 0.000478531581414252
m100289844 T -0.000494183902333292
m1218536 T -0.00054473886669401
m1277513 T 0.000810155748890065
m3023539 T 0.0005545346640212
m7352869 T -0.00132038379724695
m2254538 T -0.000327733113300051
m2247994 T 0.0008188433277126
m100193510 T -0.00133839635263064
m981802 T 0.00128207579607153
m1205814 T -6.3631911864337e-05
m1125230 T 0.00217319731546916
m4989448 T -0.00230267123757984
m1233052 T 0.0034351148938843
m994163 T 0.000486257536722924
m1090543 T -0.000735361489006895
m2265406 T -0.000796056394566075
m29966451 T -0.000185442540306175
m2261896 T -0.000411260523146673
m2258703 T -0.00055272025531914
m100253070 T 0.000172731084297555
m1098087 T 0.000172731084297555
m1373416 T 0.000565515574896615
m1107919 T 0.00118202727518929
m993587 T -0.00759336371946925
m1059032 T 0.000871255528803155
m7352456 T 0.000122305998539437
m1042586 T -0.00903804359539095
m10592826 T 0.00119178934878794
m1118397 T -0.00239971768534431
m2332719 T -0.00282329162168896
m3027622 T -0.00200209848644912
m1138232 T 0.00166003690752671
m2252570 T -0.00171281028806693
m2257171 T 0.00119912220454353
m1014633 T 0.00203322091551237
m1314743 T 0.00328132755168291
m993056 T 0.00108699285881088
m100230715 T 0.00035934571844935
m1667202 T 0.000392725386049523
m1022538 T 0.00074749291176975
m1114510 T 0.000653908458136955
m2263251 T -0.00043311692404859
m3064719 T 0.000287708607442778
m1163901 T -0.00070758756362355
m982852 T -0.00019433107740391
m1396400 T 0.00120630809717957
m1078149 T -0.00076355368130463
m1123765 T -0.000441807702805484
m2243417 T 0.00142700932633498
m1863032 T 0.00424390161983914
m3222151 T 0.000663970967725425
m1091457 T 0.00113991615222112
m1058776 T -0.0010077135391453
m1165103 T 0.000826888042742255
m1218077 T 0.00055925663378486
m3946929 T 0.00175862794375981
m1096866 T 0.000326248701518108
m100261653 T -0.00056464871020876
m1235797 T 0.00124483031344975
m3957080 T -0.000790414529535955
m2242774 T 0.00115617673819138
m12470399 T 8.9235749806297e-05
m1072732 T -0.00039576041471651
m1112305 T 0.000293498736996691
m1091519 T 0.00041521731249651
m1053407 T -0.0013257689479989
m2248233 T -0.00171243502811576
m100269605 T 0.000481656811578961
m1273057 T -0.00181639134769913
m1220230 T -7.07363705706725e-05
m4992843 T 0.000296492990900192
m100304238 T 0.00109481139677913
m4992690 T -0.00078701848822919
m1237714 T -0.00098302918857858
m1202365 T 0.00143291587351587
m1216806 T 4.39796502676675e-05
m5323893 T -0.000490219367988958
m988637 T 0.000666862963468395
m1864996 T 0.000250595078249841
m2250200 T 0.000757913657133845
m1099369 T 0.00260115930788468
m9724789 T -0.000966691164469565
m1132221 T -0.000786528610591355
m1110262 T 0.00123883051774213
m1139497 T -0.00171120243385988
m1707908 T -0.00116916646262792
m100240665 T -0.00103465381129968
m1099554 T -0.000226974793648658
m5324623 T 0.00119837559145463
m1069292 T -0.000117163144631359
m1091343 T -0.000158852140556127
m1171769 T -0.00160708469644087
m994751 T 0.00147256628635636
m1085677 T -0.000768949941469505
m1002944 T 0.000945267259116735
m994443 T -5.50740383324815e-06
m1009869 T -0.00203229651111166
m1696654 T 0.0015160793705056
m1104459 T 0.00070637823407118
m1210980 T 0.00105645021233602
m1030434 T 0.00134193293528601
m1078222 T 0.000447308654525591
m4988974 T 0.00126235358701302
m5970392 T 0.00156124357175652
m1057814 T -0.00204943908822806
m1079192 T -0.00176761201863761
m1694935 T -0.00210327848961501
m100268860 T -0.0018126596332945
m1692267 T -0.0018126596332945
m1048713 T -0.00064580356030102
m1094219 T -0.00191761751174937
m1001843 T -0.00158376739959153
m5372842 T -0.00090497582605989
m1095962 T -0.00161240704269508
m5324990 T -0.00213348401157225
m2250869 T 0.00189619911352742
m5971007 T 0.00056953889911255
m1069668 T 0.00167898083130722
m3064402 T -0.00054264209818587
m1129488 T -0.00060254634157208
m1220930 T -0.00129762881998335
m7478614 T 0.00157321140836594
m2246764 T -0.000164524178184594
m1212647 T 0.00126407063431288
m7491243 T -0.00060960143593634
m2244024 T 0.0005846416573115
m1128614 T 0.000404203009359449
m100260236 T 0.000483765926119978
m4992673 T 0.00071565725981556
m1068228 T 0.00084348789762683
m1220547 T -0.000743464326560635
m994867 T 0.0007466948506265
m990024 T -0.000494284686176806
m1049618 T -6.11622733737695e-05
m1054974 T 0.000188924568560811
m2244117 T -0.000510043985025745
m982902 T 0.00135012057216996
m1058181 T 0.00104340028246083
m1695291 T 0.00080201859654107
m3533688 T -0.000559842964729375
m1093052 T -0.00075885053523324
m4008625 T -0.000480262579054108
m3944958 T -0.000354972876593271
m1127064 T 0.000202945269534778
m1229679 T -0.000680368494906375
m1195033 T 0.000416726583146347
m1127814 T 0.00051632557955167
m1025109 T -0.000303108706304184
m100256074 T 0.0013103380436814
m1248721 T -0.000632281403609775
m1125378 T 0.00053673197544677
m1103334 T 0.00060818959734299
m100307628 T -0.0019360785807575
m1082134 T -0.00672437306761765
m1092320 T -0.00222377548070607
m1125802 T -0.0020169909714008
m1040727 T -0.00198553884540944
m1091583 T -0.00288080787541187
m1297443 T -0.00301609734736343
m3028523 T -0.00663551733741925
m5050443 T -0.000515330558223745
m3534296 T -0.00058234311827702
m982050 T -0.00114800462455526
m1250435 T -0.00102915423034697
m1017788 T -0.000133529096748334
m100262087 T -0.000108869603038572
m100262090 T 0.000128548289670405
m4410447 T 0.000697013716179935
m3570113 T -0.00238678729731244
m4910838 T 0.00166444754183796
m987784 T 0.00274773418222489
m1125152 T 0.000270202508062599
m4395442 T -0.000217379569201327
m1075787 T 0.000236502363871928
m1010002 T 0.00133330459785861
m2272759 T 0.00171287246673505
m2242441 T -0.00115870245642474
m1184589 T 0.000460039304198425
m1132261 T 0.000195665396544723
m1243355 T -0.00128404645732368
m3029024 T 0.000300947080768844
m1128310 T 0.000665101787196245
m7351516 T -0.000889898110840225
m100226440 T 0.000792858133840055
m3025863 T -0.00156933999966741
m2266147 T -0.00122808882063993
m1053307 T 0.00072616238441578
m1205111 T 0.000115731461547162
m100281445 T -0.00146831604447278
m1147142 T -0.00221476771184013
m1255386 T 0.000223104981077182
m100245330 T -0.0019477018976058
m1101488 T -0.000256673810923288
m3944963 T -5.3272010010903e-05
m1177255 T -0.00263533484590223
m3032740 A -0.00028068829362694
m993293 A -0.00224062102528211
m2266418 A 0.00211655807604378
m3947128 A 0.000246562379666262
m3024043 A -0.00188142418246567
m1241182 A 0.000159841452331451
m3021967 A -0.000737211481817195
m1090908 A -1.89740422544339e-05
m1212218 A -0.00122414264369291
m1070663 A -3.63995185680038e-05
m1251432 A -0.000139060201941961
m1043336 A -0.0005607490094398
m1040965 A 0.000435127585162598
m1130983 A -0.000392482970078256
m3957113 A -0.000284172724091285
m1106451 A 0.000122353248708907
m1097106 A 0.000413231613396146
m1092630 A -0.000137865523312973
m1131508 A -0.000505939997174845
m100301777 A 0.000226208032183183
m1213065 A -3.32956732846419e-05
m4991395 A -0.000344429245943138
m1020308 A -0.00252881653342956
m12002154 A -2.19308136768879e-05
m2308952 A 0.0016043847304736
m1007201 A -0.00120854361496748
m2257989 A 0.00025482243380774
m3064386 A 0.000360498606488124
m994323 A 0.000317705143299754
m100298254 A 0.000189142970741615
m1696485 A -0.00091804908988529
m100261945 A 0.00052928521704838
m1281103 A -0.00202766675314339
m1249392 A 0.00163184610937045
m1093014 A 0.00064401580631344
m1256583 A -0.000434590078112945
m1108901 A 6.2407002952282e-05
m1148554 A -0.000452863498334099
m1090405 A 0.000648849331150785
m988333 A -0.00272931091484317
m100231024 A 0.00217708228307858
m1015248 A 0.00303112241914006
m1713643 A -0.00227200232597955
m3064899 A 7.24587455078535e-05
m3939338 A 0.000725544620475105
m1204710 A 0.000347608945501129
m1000376 A -0.00094530226910297
m1106808 A 0.000333994601561079
m4991668 A -0.00299281520801949
m3942183 A 0.000341815455473596
m100293113 A 3.30822689764703e-05
m4991544 A 0.000344299844114211
m1054654 A -0.000720572005616175
m991036 A -0.000438610860174237
m4396464 A 0.000199535815453518
m1070756 A 0.000274261404069923
m1084833 A 0.000397031183752582
m1102916 A -0.000118046274789143
m1719291 A -0.00113104565083267
m1245046 A -0.000179636544397724
m100245546 A -0.000228931672484175
m1214918 A -0.00146337575927953
m1090977 A -0.00141806562464571
m1098073 A -0.00214443144551007
m1052695 A -0.000150836869717063
m1126027 A 0.000171558284428357
m100225052 A 0.00046434281412747
m3028501 A 0.000604041157892585
m1126226 A 0.000355644781701025
m100272772 A 0.00122066287304862
m1020992 A -0.000300298017669831
m991908 A -0.00329264308846614
m1237602 A -0.0020689435539882
m1082710 A -0.000229480158875371
m982484 A -0.000472293797649468
m1043544 A -0.000610507475418185
m3029979 A -0.000541594600548775
m2280877 A 0.000627197662677495
m2281371 A -0.000118097881807978
m1099728 A 0.00153824587581601
m1063493 A -0.0013577007711888
m1276076 A -0.000827687326843635
m4909810 A -0.000120414447899765
m100291291 A -0.00219470562029791
m2259602 A -0.00196676416086875
m1126925 A 0.000240254703985569
m1119839 A -0.00029955110191462
m1048305 A -4.01782081938212e-05
m6046775 A 0.000403159609831474
m1093186 A 0.00191921126967975
m992543 A 0.000400263141649229
m1193782 A 0.000228690610421608
m1109862 A 0.000631508290492725
m1864498 A -0.00024175254999309
m100242870 A 9.12567965214875e-05
m1075997 A -0.00115346005862583
m979056 A -0.000509702843518635
m1101419 A -0.000226005719330663
m1090082 A -0.00195337799097894
m987095 A -0.000839392848930795
m1121109 A -0.00145071797352135
m1011620 A 0.000150042364570503
m1087368 A -0.000211211133878375
m4993399 A 0.00167961772279379
m2261995 A -0.000284442033654768
m5582345 A -0.000331595173523261
m100265517 A 0.000804411406369355
m994367 A -0.00105557893512447
m2308138 A 0.000444540094779236
m990671 A 0.000725180359658055
m4910458 A 0.00117641720977764
m100198261 A -0.00121164627258854
m1012492 A -0.000210281232713248
m1070550 A 0.000321500338654659
m1156174 A 0.00065388275548835
m1004489 A -0.000803509478399325
m3026844 A 0.00107656688372691
m1036957 A 0.000312139078198303
m1011191 A -0.000812314373072255
m3956177 A 0.0010961751194298
m978646 A -0.000410208510908642
m1091122 A 0.0013997582041001
m1089266 A -0.000310423777248372
m2277135 A 0.000210178559971229
m994398 A 0.000662572201758895
m1218701 A 0.000354565806088174
m1129025 A -9.239883877672e-05
m1109578 A 0.00066680669716244
m1121826 A -0.000352746818629347
m1127333 A 0.000206423648306415
m100193630 A 0.000137857808951381
m1093499 A 0.00104531721453557
m998279 A 0.000251220267176242
m2282340 A -0.00078046445471686
m980012 A -0.00085491065627937
m1109543 A 0.000161173143998166
m1094246 A 0.00091790041171412
m1030021 A 0.000218604375671959
m1020599 A 0.00136310173592919
m2261700 A 0.00158214038705853
m1098532 A 3.77417600688882e-05
m4262067 A -0.00147462574409011
m1095465 A 0.00162702779439583
m1127204 A 0.000194720762489997
m7332831 A 8.3665714376558e-05
m7487528 A -0.00114939100042515
m1127911 A -0.00063518018961224
m996713 A -0.00125001666863905
m1002101 A 0.000240138252161018
m1125883 A -0.00051289896994602
m1091930 A 0.000286943180971189
m1695844 A -0.00057938747188837
m1127916 A 8.6363126456196e-06
m984424 A 0.000113891235604092
m1127111 A -0.000120751265277914
m1217762 A 0.0010491613976237
m1066967 A 0.00090898586933876
m2253454 A 0.000468831371887236
m1204450 A 0.00103253414577575
m1311185 A 0.00129530092440072
m1089513 A -0.00153817421912725
m1191576 A 0.000177513492869406
m1036763 A -0.000589397438504255
m982624 A 0.00073882242740638
m1009948 A -2.33231731482579e-05
m984013 A 0.000336146778552965
m1229895 A 0.000270786044608977
m1009860 A 0.00075712964057256
m1131742 A -0.00153765619391588
m2258338 A 0.000126012431891718
m993550 A 0.000456719155464021
m1134313 A 0.00055043854311964
m5970788 A -0.00128894964629852
m1087705 A 0.000860936569926645
m5970720 A 0.000562302807917545
m1265562 A -0.00193638518644036
m1079399 A 0.000680974878927045
m1107737 A 0.00125455449143698
m100242929 A -0.00010525898104048
m1077339 A -0.00095890674246524
m1036118 A 0.000895480955812985
m1099971 A 0.000107441728327628
m1019230 A 0.000595731131580355
m1099207 A -0.000622489713921265
m1080728 A 0.000409084039551396
m4990876 A 0.000290166504748991
m1229247 A -0.00017339592895491
m100303535 A -0.00074433259989378
m3064923 A -0.00161290119081839
m1090153 A 0.00086833105038908
m2259122 A 0.000637786674014545
m994411 A -0.00175754889759845
m1078423 A 0.000986141322774615
m26674000 A 0.000484204840807396
m1294149 A -0.000556598008328455
m1065547 A -2.04271034412464e-05
m1111900 A -0.000389105531370283
m1272894 A 0.00117954787869971
m1126229 A -0.000598040147281935
m1137101 A 0.000229196190492969
m1088969 A 0.00110580545316563
m1031374 A -0.000528053845295965
m100306566 A -0.00137535817762898
m1091864 A -0.000175409298860474
m1230905 A -0.000199293787206935
m1154273 A 0.000253516333944965
m2254132 A -0.00134146469482844
m5582449 A -0.000293944802565076
m1864819 A -0.00189103228807768
m1125428 A 0.00273338155073999
m1092002 A -0.000352793673633358
m990916 A -0.00118146538071807
m2254313 A -6.2829276310903e-05
m2276262 A 0.000476713667208637
m4993511 A -0.00157439994141208
m5410697 A 0.00166829625721753
m1217318 A 0.000196960328996107
m1218488 A -0.00179902279765448
m2362198 A 0.00181872649381852
m1078943 A 0.000242067844849539
m1216960 A -0.00125801418651433
m1718034 A -0.000828102377282825
m3064926 A 0.00157444553415362
m2265694 A -0.00106301511639035
m100272783 A 0.00190690230860611
m1092409 A -0.00122903009689346
m1104499 A -0.000241460397936621
m1043249 A 0.000172027813229498
m1103347 A -0.000423431912614611
m1166302 A -0.00048135393575257
m4989074 A 1.43479331777805e-05
m1028725 A 0.00251746165588684
m1004030 A -0.00129122903124019
m1213102 A -0.000114197243154724
m4990483 A 0.00085999418468612
m1090380 A 0.000456467067128723
m1207458 A -0.000443519246701438
m1096145 A -0.00060453553499946
m1244213 A -0.00214595334115085
m1094520 A 0.0015807429908336
m1093434 A -0.000403665497717357
m1090544 A -0.0050130096757711
m1130841 A 0.00143247508515823
m1000008 A 0.000830828549843235
m2269147 A -0.00110594174342029
m1209199 A -0.000104970034542281
m4990810 A 0.00066759924587579
m4991024 A 0.000750682625489345
m1084505 A 0.000455238551658557
m1695042 A -0.00091981446090629
m1211189 A 0.00151890196727148
m4990097 A -0.00046774256181323
m1038571 A 0.000387875935279818
m1147305 A 0.00282345701114482
m3034193 A -0.00085822163900103
m1241281 A -0.00093284884860486
m3021194 A -0.000338885601975992
m2295509 A -0.000144098295320703
m2301837 A 0.004733537275963
m2254818 A -0.000325599392870803
m2278118 A 3.25662496324884e-05
m1119177 A -0.00133182512776796
m1201758 A 0.00069658531582542
m100290313 A 7.70796094035905e-05
m1124001 A -0.00103838091568224
m1093136 A 0.000816920489051835
m1094064 A 0.000432078603077879
m2264291 A 0.00251355722874947
m3064684 A -0.0011627758616846
m2260325 A -0.00045077030526012
m4989038 A -0.000567016180907805
m5411363 A -0.000320157364074671
m4989197 A 0.00133630149119697
m988436 A -0.000324751879214937
m1093972 A -0.000455126507698319
m3024765 A 0.000424984197343206
m2277999 A 0.000193201043556187
m2256474 A -0.00053689276461174
m3953714 A 0.000178289859878146
m996385 A -0.00167203923864653
m1039623 A 0.000169681028241761
m2289219 A -0.00084414422975626
m2259241 A 0.000608008207415185
m100249577 A 0.00106101431652518
m100234561 A 0.00130913862013933
m1093174 A 0.000246470138948343
m1088560 A 0.000388915503811542
m1120903 A -0.00122943450244109
m100269786 A 0.000826976239010575
m7918403 A -0.00096232520882084
m9724274 A 0.00122636562223463
m1057186 A 0.000442942215002867
m1091952 A 0.00052619965669773
m1243497 A -0.00218327403157381
m1138862 A -0.00206344779809658
m2263639 A 0.00104627404548883
m4544248 A 0.000802030061393745
m1120283 A 0.000246208854644431
m1177572 A -0.000274942363412849
m1230957 A -0.00059934553650955
m3023902 A -4.47027215669679e-05
m5411524 A -0.000219897362693199
m100266653 A 1.97063428772289e-05
m1092886 A -0.00058180010971007
m1217262 A -0.00086832667498801
m1212506 A -0.00092125942883073
m1091536 A 0.000321514045738053
m3026123 A 0.000219220768197697
m5369527 A -0.000194701144303358
m1084265 A -5.8194984425949e-05
m1094282 A -0.000888889628314605
m1117152 A -0.00072317446972685
m1038630 A 0.00235014982705048
m1089401 A 0.000695922785220585
m1279811 A -0.00160603598256929
m1022158 A 0.00061618665762461
m2264948 A -0.00282001100860905
m1667915 A 7.8948806649787e-05
m1038091 A 0.0008312975449558
m2257945 A 0.000246009057197643
m7351690 A 0.00116447282059124
m2258664 A -0.00335518240443136
m1061775 A -0.00188886626086628
m1018775 A -0.000166765770724496
m3064800 A -0.000732573477524935
m1088624 A -0.00268483023252379
m1048259 A -0.00104204237693175
m2252351 A 0.00065841643267906
m1201879 A -0.00213050275837816
m1105077 A 0.00143079738093838
m7337059 A -0.00137475570270055
m3222362 A -0.00097227568498098
m1128539 A -0.00205323359590752
m985767 A 0.0021657111287328
m100198615 A 0.00065274276479308
m5970046 A 2.69362153524159e-05
m3948116 A -0.000675018083814065
m3064706 A 0.00122205247103474
m1018508 A -0.00194146093376947
m1228172 A 0.000350992987077213
m1234571 A -0.00208398544576676
m5323750 A 0.000829759696374835
m991342 A 0.00157350988803685
m1105748 A 0.00045605730046911
m1063013 A 0.000856873357940455
m1135099 A -0.00101329034768082
m1026470 A 0.000655239806617185
m100219811 A -0.00028348736089842
m999517 A 0.00070039994463222
m2262276 A -0.00153314873093266
m1289432 A -0.000643878561276775
m1115924 A -0.0006410833513805
m983777 A 0.000710495529214865
m100257861 A -0.000280685518674373
m1683705 A -0.000336442675156356
m982854 A -0.000463917330213531
m100107626 A -0.000341360266506623
m3064776 A 0.0012957238909217
m1111617 A -0.00144447126960613
m3957579 A 0.000135820029461117
m1074973 A 0.000432076569327332
m1108327 A -0.000533683910055515
m1046310 A 0.000207977403190792
m998851 A 0.00058010558945286
m1111962 A -0.00086252416100222
m1201176 A 7.8796789044914e-05
m2293715 A -0.000286482615309035
m2324962 A 0.000289042548046004
m979688 A 1.8354653969206e-05
m1256042 A -0.0011755338491676
m3064524 A -0.000824388507673715
m2260959 A 0.000117307847331001
m1863020 A 0.00032808922410163
m1159200 A 0.000404702020011055
m4909472 A 0.000960030094381185
m3385341 A -0.00057267972659283
m1106212 A -0.000219079183149017
m100267708 A 0.000747984167262805
m1126782 A 0.00292986131350184
m100234712 A -0.000118350386186915
m1228363 A -9.93365539186915e-05
m1215845 A 0.000674055780846545
m1097688 A 0.00158421742847209
m982956 A 0.0006319358574992
m1060708 A 0.000301220319050238
m2255026 A -5.1179677118849e-05
m4910264 A 0.000100370687887356
m1202550 A -0.000457722075063418
m4991851 A -0.000348122582065006
m1090010 A -0.00068592852822991
m2265364 A -0.00085836672144855
m1219210 A 0.00093599844652741
m1001208 A 0.00073466535153839
m1022284 A -0.00141754854518082
m4993684 A -0.000763708499021035
m1229926 A 0.000600731295306705
m4993093 A 0.000932223023544325
m1059865 A -0.0015443728075687
m987851 A -0.00150186600323673
m1235569 A -0.00120542406116313
m1155703 A -0.000235322964264078
m1229595 A 0.000168562279062225
m994487 A 0.00087878974595788
m1128135 A 0.00137775929615346
m1071231 A 0.001846960789661
m1024240 A 0.00101658808410336
m5971389 A 0.000399790093029977
m1097891 A -0.000668304841494015
m984222 A -0.000229942738641375
m3026593 A -0.000589639965107165
m4910598 A 0.00194247588932838
m100211187 A 0.000662643501186805
m1012115 A -0.00077289692126457
m100258912 A -0.00202588944355658
m3064550 A -0.00155611222147617
m6043868 A 0.000637762813803655
m2281236 A 0.00311087284513988
m1133246 A -0.000770781045608935
m1162552 A -5.57977893394365e-05
m989756 A 0.00197917876563283
m3953769 A 0.000295764002551602
m1095535 A 0.000611681459203385
m2293684 A 0.00114625808204658
m1004513 A -0.00114254926850809
m1104377 A 0.00062259909277841
m977937 A 0.00176808267577093
m100278873 A 0.00102564077345967
m1014038 A -0.000426490783598267
m1260334 A 0.000129993909872817
m1003845 A -0.00106612270150061
m100295816 A -5.04765121631685e-05
m3941668 A 0.00226381961305416
m100263156 A -0.000303051333424044
m5050434 A -0.00118895721099146
m2278215 A -0.000459508910735919
m1065743 A 0.000959592100934825
m1216386 A -0.000600796974253905
m1089750 A -0.000161232439638012
m1130425 A 0.000491213674537739
m1125990 A -0.000197665013781725
m2258407 A 0.0010859864885186
m1068536 A -0.000686858338791695
m1120065 A 0.00020452784197277
m994685 A -0.000162678181463807
m3027228 A -0.000205066322455361
m2254615 A 0.000321252121497057
m1016248 A 0.000618445771696975
m1042669 A 0.00115934445505549
m1250705 A -0.00212462353200324
m1165345 A 0.00186902509693715
m5324812 A 0.000233925001629576
m990957 A 0.000168560763614724
m1090879 A 0.00123142449173283
m2276076 A 0.000408159985114895
m2257031 A -0.00315600956401263
m991712 A -0.00108148391442593
m3533660 A -0.00118186136715025
m998286 A 0.00070237889950162
m1094537 A -0.00056583914136758
m2256631 A -2.80004980321206e-05
m1241593 A -0.000466463161184274
m1008736 A 0.000417061136611681
m3064424 A -0.0015487413380631
m1086456 A 0.00101301178876668
m4909486 A 0.000639981859900025
m1147248 A -0.000191599968620719
m1110051 A 0.00110222062110875
m1009953 A 0.00269709897266311
m3064613 A -0.00164778775443734
m1053641 A -0.00080493498022285
m1093211 A 3.08651516213194e-05
m2260254 A -0.000322697605669646
m1089296 A 1.6344646113288e-05
m1106402 A -0.000203777810552649
m1864661 A -0.000458872796351226
m986459 A 0.000511466531404475
m1132784 A 0.000172638419537604
m4989559 A -0.000320488175170356
m4008069 A 0.000395750660013438
m1092414 A 0.0006506905709646
m4008441 A -0.00097268592664145
m2296285 A -0.000149032943222058
m100264130 A -0.000197053665911365
m1129834 A -0.00194191556072515
m2320120 A -0.000197053665911365
m1201814 A 0.000489252182414077
m1081552 A -0.00153095270378945
m1107019 A -0.00120832058474784
m1166096 A -0.00258099184744099
m1092204 A 2.01214054983776e-06
m1025717 A -0.000318275397678294
m1259437 A 0.0012968921217976
m1123645 A 0.00125128023308107
m100306635 A 0.00133585616398979
m990015 A 0.00133585616398979
m976830 A -0.0005380268169187
m3029249 A -0.00053409623855354
m3944288 A -0.000212500732426106
m1093182 A -0.00108842577667403
m1286692 A -0.00293210830766036
m1090495 A -0.00057797027350189
m1027316 A -7.75618096652945e-05
m15306578 A 0.00049037898329724
m1068125 A -0.000405451272232264
m33870151 A 0.000200846038620297
m3022076 A -0.000365538138693358
m3023352 A -0.00050647033358704
m3384776 A -0.000122706055832075
m1068421 A 0.000695197033956825
m100261714 A 0.00060305773755179
m1141967 A -6.7481115039885e-05
m1099300 A 0.000666472623095085
m1222815 A -0.00100970184337147
m2255667 A 0.00116053704570511
m1056356 A -0.00058674523016683
m1025526 A 0.000521464011558805
m1008748 A -0.000427627475526655
m4989047 A 0.000584242931484735
m1190338 A 0.000408396754532351
m2292559 A -0.000510317950209155
m4988909 A -0.000593398674795655
m2258017 A -4.10724268733506e-05
m1125209 A 8.5033494864697e-05
m1149911 A -0.000587205552195865
m1257186 A 0.000234376292965386
m5411386 A 2.69633532424474e-07
m1186413 A -0.00142831009615806
m3024162 A 0.00217692382027162
m3570057 A -0.000447584597416372
m2261752 A -0.000634438328217935
m1161059 A -0.000296230035009065
m3064389 A -0.000269715272900355
m1016489 A -0.00156378328296051
m1218546 A 0.000183431727997846
m7353373 A -0.00120296880946007
m1117207 A 0.00154216453881643
m1039214 A 0.00130811274281722
m1093498 A -0.00111306838576571
m1161613 A -0.00187335070722052
m2281375 A -0.00084447175795761
m1105316 A -0.00062792058918407
m100257831 A -0.00121671621131221
m4989129 A 0.00050450254447259
m1080724 A 0.000222048904101904
m1220088 A 0.00069037078127492
m1068412 A 0.00285402187958011
m3064588 A -2.22237771077224e-05
m1021420 A 0.000169935723746059
m1231064 A -0.00178217450369138
m1187077 A 0.00089122698297566
m3023346 A 0.00103007489428827
m3064393 A -0.000939332613387105
m2245372 A 0.00120109137313011
m1216685 A -0.00100645048834567
m1228245 A -6.1625769106626e-05
m4990180 A -0.0016275834843006
m1238701 A 0.000206984373762841
m1667853 A 4.5414392028221e-05
m1216456 A 0.00093315561911954
m1092979 A 0.00064032852510525
m1088421 A 0.000306968986941183
m1112925 A 0.00072830327650738
m1089339 A 0.000448031835584187
m984698 A -0.00073001216863612
m1103422 A 0.0015034823571402
m1098973 A 0.000266547966402546
m2242354 A 0.00067585651584572
m1091806 A 0.000488047337003516
m1209389 A 4.18680864167402e-05
m1218651 A -5.02461328236765e-05
m3064857 A -4.76095764119897e-05
m1087996 A 0.00111551288713711
m2282262 A 0.00108094989734905
m1030510 A 0.00067976915248142
m1097996 A 0.000231830872789398
m986208 A -0.000471293197637147
m1066118 A -0.000557321583748985
m1202897 A -0.000223341545059376
m1070859 A -0.00097065513018581
m1218562 A 0.000100869789449701
m1089389 A -0.00085497421454352
m3027058 A 0.00140539830318439
m1233176 A -0.00143611644627502
m1065604 A 0.00122823564315324
m981071 A 0.00106972152572919
m4993295 A -6.41677826010895e-05
m2243090 A 0.00134677397120013
m1088464 A 0.00177790137136221
m1161109 A 0.00122788815290665
m977167 A 0.00130882994885896
m1126790 A -0.00207082990306736
m1318192 A 3.69854998376849e-05
m1022282 A 4.44563750211062e-05
m100230938 A -0.000197544111095406
m1214564 A -0.000197544111095406
m3027644 A -0.00046192117524508
m1252085 A -2.49015156633291e-05
m6045178 A 9.9744807957866e-05
m995051 A 0.00067368434679177
m1094769 A -0.0015533598260987
m998651 A -0.00070259833237673
m1090622 A -0.00055737766904701
m1107082 A 0.000242107296713496
m1227230 A 0.000289917942544902
m1125483 A 0.000414847589011884
m1089727 A 0.000395525214553941
m1284214 A -0.000268289905846415
m1251323 A 0.00097646113618821
m1228442 A 0.000647638001285435
m1255326 A 0.00439392589721161
m2264201 A -0.002041498697427
m1041466 A 0.0016004523434554
m1696974 A 0.000580613161676565
m2259922 A 0.000846522497446085
m3064604 A 0.000392749162601997
m1267595 A 0.00131517612194446
m1161054 A -0.00211603669605703
m1115481 A -0.00149103593837912
m4990767 A 0.00167137571951317
m1227991 A -0.00168045828661133
m6044869 A 0.000446043396409544
m3025158 A 3.31670264654209e-05
m3385259 A 0.0005866600319491
m1255179 A -0.00035230828324743
m1096696 A 1.43688926483567e-05
m1006218 A 0.00167260527164237
m3026268 A -0.00083341215640511
m4991515 A 0.000441795568263558
m100211510 A 0.00157733177232386
m1084038 A -0.000524927805277155
m998325 A 0.000594919849739215
m1109698 A 0.00170090921875577
m4993173 A -0.00167919998942151
m986215 A 0.00077733801395717
m3064482 A 0.00249684740993913
m2283109 A -0.00107904713546338
m1002934 A 0.000845347139231425
m1088933 A 0.00035417189383871
m982430 A 0.00181646066654899
m1061804 A 0.000103398110199667
m1034802 A -0.000167993081772952
m1023982 A 0.00297854385524021
m990865 A 0.00187915621302677
m3222425 A -0.00038945519307954
m5324886 A 0.0011652954997284
m1063669 A -0.000748368278812135
m1150455 A 0.000459479362788711
m1214151 A 0.00085560017798938
m1220431 A 0.00312996517883793
m1121960 A 0.000267051853856672
m2277237 A -0.0011531363789609
m1129020 A -0.00056236489582419
m100198170 A 0.000339936702411554
m2249858 A 0.000437008023740108
m1007196 A 0.000475365896102293
m1243077 A 0.000108402150630145
m100265680 A 0.000539061345057965
m1089867 A 0.000539061345057965
m1176628 A -0.00103107272315429
m1007236 A 0.00111081040009386
m2256612 A 0.00024839253832747
m6036219 A -0.00171328645745456
m1008884 A 0.00050736871968823
m1865487 A -8.5120390125084e-05
m1093785 A 0.000634161779285405
m1215358 A -0.000212952045458534
m100256165 A 0.000154325556977994
m1084598 A 0.00069790632303054
m1696721 A -0.000497396066852098
m986684 A -0.00097454023399179
m1862599 A 0.000420785537226191
m1126341 A -0.000784080985271745
m1100217 A 0.0007747302122759
m3385390 A -0.00112959896521767
m995117 A -0.00105969686170569
m1346213 A 0.000339987559638253
m1272092 A -0.00274074543230882
m1107731 A 0.00158853440081727
m1115759 A -0.00151773112221049
m1113022 A -0.00115614168838291
m6038251 A 0.000638198458897485
m1147184 A -0.00185178539087697
m5324621 A -0.000580475540340455
m1104467 A 0.00319580852824234
m980051 A -0.0007037901173091
m3024482 A 0.00069320663408029
m5325088 A -5.34956323632815e-05
m1083852 A -0.00095933724445756
m4988975 A -0.00059164798290081
m1127278 A 8.69060341375285e-05
m4989110 A 0.00255188455371914
m1006017 A 8.5550138769948e-05
m100247430 A 8.5550138769948e-05
m4910107 A 0.0003503758571134
m3936116 A 0.000301744167107128
m1227755 A -0.000247627099705216
m12777388 A -0.00111458184253974
m1062598 A -0.000237303436186849
m1093449 A 0.0020983155531678
m1112192 A -0.00117177686845564
m4910486 A 7.18228958020915e-05
m1013844 A 0.000779782350053675
m980942 A 0.0018714338700623
m1126290 A -0.000358014459889219
m1059616 A -0.000313233573626696
m1208544 A -0.000565058619571375
m1039171 A -8.0992655198805e-05
m1055210 A -0.000236636458830114
m1071147 A 0.000649733050109835
m1037151 A 2.80157886346905e-05
m1049555 A 6.53169894966415e-05
m3064609 A -0.00022621917855058
m1103922 A 0.000368243041856104
m1118825 A 0.00189429705471375
m1203093 A -6.68966679286315e-05
m1190017 A 0.000403631019391666
m1091472 A 0.0008068601134018
m1081690 A -0.000317482933926641
m1025506 A 0.000677555516200125
m1214734 A 0.00080058836778954
m1111138 A -0.000893301613287275
m2268716 A -0.000190193367594782
m2261258 A -0.000906056844429545
m3028164 A 0.000218912875225208
m1045110 A -0.000532271711109005
m1234563 A 0.000409704336364686
m100208803 A 0.000338252644552501
m1263957 A -6.42149684590255e-06
m2294686 A 0.000688466517317925
m1091989 A -0.00161026516809077
m1240205 A 9.83198587478085e-05
m1060886 A -0.000152929038591886
m100162491 A 0.000320133222574413
m1176177 A 0.0006916605589521
m1041776 A 0.000150785667018247
m3064841 A 0.000174623007489468
m1220763 A 0.000133548262372228
m1057710 A -6.91958203440125e-05
m1093344 A -0.000348951839822931
m1209369 A -0.000761686841668225
m4733506 A 0.00091346319713324
m5324940 A 0.000317244202517497
m1208317 A -0.00208833502818675
m1101470 A -0.000841233378135245
m4909905 A -0.00447544437103098
m100300059 A -0.00084363854632068
m5971605 A 0.00170274323725477
m1200644 A 0.000825423907980925
m1223327 A 0.00140914315455916
m2372947 A -0.00157701207136932
m100292663 A -0.00157833689824227
m1195254 A 0.00266414227003054
m1075651 A -0.00106025390738559
m1311493 A -0.00056674275266988
m1000407 A -0.0014282692630885
m1218927 A 0.00104906427827124
m1111624 A -0.000136867929733363
m1090721 A 0.000203740819342484
m2276618 A -0.00226829791135622
m1398743 A 0.00094185562194972
m1102783 A 0.000168468497533933
m1309543 A -0.000404891980948564
m992437 A -0.00169033261888006
m1061645 A 0.0038733404752306
m1105390 A -0.00181883747336241
m980915 A -0.000746797268184585
m1005033 A 0.000536329804279925
m1091170 A -0.000247036463771251
m1715348 A -0.00107630882634288
m2256281 A 0.000729165476386965
m100299507 A 0.000740160906026075
m1096770 A 0.00112645271516603
m1125482 A -0.00089109575248499
m1094665 A 0.00057677730488748
m100299512 A 0.00070426020210264
m995319 A -0.000628840672747925
m1280642 A 0.00058158145471411
m1092915 A 0.00110854738862434
m4664097 A 0.00187023120730534
m4395438 A -0.00257484002037608
m1091277 A 0.000236991853374571
m3064937 A -0.0002882415777371
m1053840 A -0.00135238081384568
m1013788 A -8.87515547874985e-05
m1115339 A -0.00202599650526059
m2253468 A 0.00052620011872006
m1166907 A -0.00047356751037617
m1253241 A -0.000611504466730925
m1312078 A -0.00220681665828008
m1219214 A -0.000599261217894935
m1150748 A 0.000166695911265574
m1109808 A 0.00053597051316902
m1212284 A -0.000906077021061375
m1095360 A -0.00226181972182573
m1220348 A 0.00231004276511117
m1076524 A -0.00134294422517247
m1027050 A -0.00021343092462683
m1717735 A 0.00087598130036088
m1219129 A 0.000380958562937345
m1068094 A -0.000248839386601466
m990692 A -0.001528906471571
m1216643 A 0.00344607108396809
m5582461 A 0.00116016308348809
m1082841 A 0.00249377486387731
m1124354 A -0.000395854757763111
m1086479 A -0.00138656348308187
m1218153 A -0.00026086894404978
m1142583 A 0.00118066586721752
m1024266 A -0.000610290282622095
m1250769 A -0.00260662831111782
m2255314 A 0.00199420748058179
m1262350 A 0.000236876448451656
m100303149 A 0.000236876448451656
m7940660 A -0.00162818018632299
m1218916 A -0.00126308202966479
m100273834 A -0.000873926127484425
m989418 A -0.000873926127484425
m1861740 A 0.000447873157005126
m5970957 A 0.00107961272319144
m1126859 A -0.000894294476656825
m1052021 A -0.000729361555943165
m1216949 A -0.00129589996565745
m1104683 A -0.00158797415379316
m1113363 A 0.0011519606548066
m1200653 A -0.00086510000594039
m992268 A -0.000876650709042495
m1056037 A -0.000217722213749259
m1103494 A -0.000471596002942372
m1132581 A 0.00052818613115983
m5323445 A 0.000130419349004098
m1075962 A -0.000391086869021783
m1046207 A 0.000347244424264395
m1091056 A 0.00065925582578798
m983153 A -0.00107506956517009
m2275820 A -0.00098542575878355
m33847263 A 1.51758222372344e-05
m1212042 A -0.000475675223578303
m1695196 A -0.000201665642346868
m999513 A -0.00064608687462089
m1107847 A -0.0012921650132516
m1089832 A -0.000140303580630398
m1090449 A -0.0007198770359813
m3064370 A -0.0010009496352168
m5971295 A 0.000295031980044466
m1020174 A -0.0005383354761056
m100296501 A 0.000819829696420185
m1051462 A 0.000300389851221771
m981498 A 0.00101856269105068
m5411536 A 0.0006463047087072
m1338444 A -1.66536789659504e-05
m989151 A 0.00320151546031476
m2259214 A -0.000501475486575735
m1077152 A 0.00118441036029515
m5411953 A -0.00093398721873806
m1217329 A 0.00040012342429757
m1237234 A 0.00065830445490526
m1210082 A 0.00202136874812964
m2276382 A -0.000282079915060872
m1031360 A 0.00088361842770137
m1102142 A 0.00095938960914013
m1093213 A 7.52296417232275e-05
m1007203 A 0.00077327918957133
m1076322 A 0.00082580358792072
m1127042 A -0.000426450621948578
m1119526 A -0.00251060484938463
m1043620 A -0.00117126486282087
m1094055 A -0.00233262623115294
m1225638 A 0.00170040702451929
m1121205 A -0.00156636459978053
m1087626 A 0.00165299213318889
m1128149 A 0.00083086287553198
m100302602 A -0.00045369495023185
m100302603 A 6.31766639708175e-05
m100302601 A -0.00131587719838649
m100302604 A 0.00165782287538588
m2257745 A 0.000346408780304838
m7353094 A 0.00164858761846372
m982276 A 0.00079128831908918
m29429656 A 0.00075781475116305
m1127468 A 0.00184546515810757
m1127153 A 0.0012381667049277
m1694753 A 0.000142909170505759
m2253843 A -0.00105911031269711
m3024755 A -0.0023837779870577
m1203001 A -0.000291313483530249
m1164605 A 0.000761218676297215
m2261140 A 0.00174158717864888
m1089375 A -0.000272841265985148
m1079045 A 0.00160263592407287
m1006675 A 0.00050421595663858
m2291215 A -0.000175699352551363
m1046576 A 0.000817433255179005
m1165439 A -0.000667135712304945
m100226158 A -0.000178180646288698
m1127622 A 0.000190175247854483
m2291442 A -0.0006612896780771
m3954722 A -0.000313722603391523
m1110156 A -0.00306208292540799
m1110848 A -0.00106360232458191
m2261983 A -0.00229121990998237
m2277065 A 0.000891283625834595
m5323392 A 0.00155538487773798
m1248251 A -0.000861541117505555
m100193637 A -0.00114569525975727
m1404434 A 5.7595249487137e-05
m1079802 A 0.00151160952191543
m1220530 A -0.00101875748490179
m2306882 A 0.000433167587525125
m100294073 A 9.4473386697167e-05
m3945701 A 0.000169139933604656
m4990006 A -0.00137165907003716
m1675478 A -0.000384209742415854
m1250607 A -0.000522377909723665
m5971555 A -0.00128766079631389
m1069051 A -0.00119530997852534
m1307784 A 0.000436676742295588
m3937462 A -1.41117452897124e-05
m1055641 A 0.000420908149777074
m2278297 A 3.14388175290393e-06
m1115450 A 0.00138158241111829
m1128606 A 0.000335752013923685
m3958857 A 0.000143702473527586
m2280022 A -0.00159925682817225
m983028 A 0.00080844348297745
m1101425 A -1.61695117295138e-05
m2259576 A 0.00224036959103231
m1306170 A 0.000875156903410875
m1196031 A -0.00195848152120305
m3950036 A 0.00077670304243971
m1126506 A -0.00165407000802622
m100247442 A -0.00209058703671328
m1132295 A -0.00216509630577196
m1010105 A 0.00175360324005062
m7353078 A -7.4023084992338e-05
m1165451 A 0.000975834833945725
m1275763 A 0.00144235931259724
m1135672 A -0.00127189598348617
m1284943 A -0.002302471885103
m1032566 A 0.000161498823941483
m1092651 A 0.00053108821695747
m1035095 A -0.000327392110181093
m1090716 A 0.00109427472970558
m1341461 A -0.0005853027156228
m1095755 A 0.00177256481711037
m1252028 A -0.00089038286943116
m2248753 A 0.000291966277028131
m1100882 A 0.0013321322303925
m991409 A -3.44302345126787e-05
m1103219 A -0.000271415519580749
m100279701 A -0.000797745772537715
m1102634 A 0.00025744727106653
m1105537 A 0.000336137814295913
m1045578 A -0.000593969586715255
m1044739 A 0.00178089616377182
m978767 A -0.000234102538277624
m1092224 A 0.000348843810637972
m4911028 A -0.000528858551527415
m1103414 A 0.00151067598193874
m1242151 A -9.9808421948682e-05
m4261973 A -0.000687237787299715
m992993 A 0.00168324902466473
m1235654 A 0.000791404422976875
m2253908 A 0.000464832760368284
m3025755 A -0.000555501302835045
m1089414 A -0.00064833671743329
m3955024 A 0.00033959059561943
m5412026 A -0.000163950262538045
m1057100 A -0.00088248410790271
m1092585 A -0.00149610759731473
m1239611 A 0.000151067862171229
m1235955 A -0.00144061447579873
m34875935 A 0.000619594575305095
m1165073 A -0.000560019858177955
m1227232 A 0.000438974007346594
m100270567 A 0.000270375392586455
m4909310 A 2.85131436167448e-05
m1091463 A -0.000291057582368332
m5412047 A 0.0005091245044805
m1137394 A 0.00111189272709578
m1022321 A 0.000951402463933395
m4396697 A 3.29028137381349e-05
m1310206 A -0.000112667015171724
m995929 A -0.000354126568824904
m1095875 A 0.000140585383564113
m1127680 A -0.000231684680472928
m1070902 A -0.000950018613452555
m1204491 A -0.00059232179082526
m1055213 A 0.00059485886596484
m1127107 A -0.00056293567920637
m7342697 A -0.000116748395637569
m5411375 A -0.00112567917558444
m1204980 A 6.989722467358e-05
m100269425 A -0.000298987570408293
m1254428 A -0.000298987570408293
m1230298 A 0.00196826214100459
m5971408 A -0.000161546792600275
m1082366 A -0.00166854956368329
m1089793 A 0.00024331805475787
m2266236 A 0.000454238117775977
m100193529 A 0.00010034252821728
m982374 A -2.42543706280063e-05
m5969622 A 0.000304615745949206
m1108616 A -9.98302797123e-05
m2276355 A 0.000729023603827255
m100221576 A 0.00249105021821906
m100173633 A -0.000368298169222773
m100221577 A -0.000472483564406517
m1211780 A -0.0014537431327167
m5411457 A -0.00051586660632101
m1391903 A 0.0013206701208046
m1063020 A 0.00094402514239776
m1072050 A 0.000359149441331603
m100255986 A 0.000704396073187915
m1261447 A 0.000498760208160529
m1264294 A 7.07132553960005e-05
m1265666 A -7.9014362106634e-05
m1263306 A -0.00018449371222931
m979934 A 0.000844200004808465
m100279742 A 9.10472648864995e-05
m2339922 A 0.000454690478300908
m1197118 A 0.0013208560752531
m1107438 A -0.00081793215140193
m1228304 A -0.00248459049109186
m3534447 A 0.000608675173657935
m1129776 A 0.00183220123857558
m1092069 A -7.5683576017724e-05
m2252444 A 0.00109861044615613
m1207836 A 0.00143157751547228
m980406 A 0.000111197383586366
m1262453 A 0.000592990922553245
m1397352 A 0.000355917241321965
m1252793 A -0.00046852971323602
m100294057 A 0.00054570370818496
m1060737 A 0.00346202169962128
m1068541 A 0.000541063727813735
m1127193 A -0.000304132716935638
m1091267 A -0.00106164171909047
m2257011 A -0.000150816923751543
m992456 A 0.00131057176163468
m1212274 A -0.00064722575886756
m984136 A 0.000884643552731595
m1214325 A -0.00026572066782821
m100254607 A 0.00158090916326363
m1015566 A -0.00121014070057958
m1124790 A -0.00139527200863527
m1105903 A -0.00031680601238483
m1041768 A 0.0010549710979716
m3022857 A 0.00050389310809971
m1099060 A -0.000229903941519472
m1127470 A -0.00096720625409597
m1248723 A -0.00192476474892354
m100272637 A -0.000182888888663468
m1680720 A -0.00020017828172784
m4003699 A -0.000202776163587836
m2279688 A 0.0013547679796872
m1209509 A 8.22545532643915e-06
m1229459 A -0.000132388350329283
m1243376 A 0.000348438838993556
m1081064 A -0.000659298254659625
m1006887 A 0.00115525535879746
m4910560 A 0.00162256095293419
m2257698 A 0.0008161513312959
m3025121 A 0.00218122065535688
m2267491 A 0.00162858593750037
m1093381 A 0.000219361326664706
m1067484 A -9.3640293702444e-05
m986964 A -0.00198777732306695
m1045541 A -0.000672347348558125
m1075972 A -8.63225657906065e-05
m1094448 A 0.000430271550745197
m2277790 A 0.000227106847727662
m3064580 A -0.000174435668092872
m1096246 A 0.000877715572938005
m983019 A -5.02952780649455e-05
m2275647 A -0.000476555116259526
m100276249 A 0.000877715572938005
m1125287 A 0.00219087934256124
m1128664 A -0.000266010732541785
m1079926 A 0.00059412471196405
m1095509 A -0.000333559248123767
m4404268 A -0.0007573508996537
m4394191 A 0.00112156471192539
m1095949 A -0.000192858050676354
m1091937 A -0.00046385721352201
m2265419 A -0.000202152053558343
m1034732 A -0.000251694363237716
m1091678 A -0.00235026028978001
m994982 A 0.000299929085207572
m1081526 A -0.00172082578123344
m2262907 A -0.00100807753834466
m1233157 A 0.00126246156543267
m2279733 A -0.000789398957058625
m3021636 A 0.00063519231503064
m3064662 A -0.000317422520261957
m1075382 A -0.00115845985686608
m1111149 A 0.00082217069747784
m1695549 A 0.000416362939146607
m1009730 A -0.000498867089367301
m1343443 A -0.00131787225321372
m7352400 A 0.000179881735831202
m100257614 A 0.00070619046146938
m1065533 A 0.00175906997935061
m3024745 A 0.000419886005956678
m981431 A 0.00118477311618841
m988704 A 0.00178938748231215
m2256857 A -0.000301247195649485
m2258428 A 0.00215013983446969
m1104865 A 5.4893336409127e-05
m1242399 A -0.000812157461128565
m2256531 A 7.9343522477258e-05
m1239112 A -0.000435690715815632
m1166429 A 0.00094574650430907
m1131505 A -0.000288514223735717
m3064862 A 0.000347992551242353
m1162147 A -0.000549034703787465
m3028261 A 0.000611753942435585
m988712 A -0.000268189779253131
m2256486 A 0.00097115178588312
m100237784 A -0.00082609220400661
m1310918 A 0.00157671677416613
m3064552 A -0.00089628667627639
m983765 A 0.000555662590540495
m1048421 A 0.00177677412221358
m3020760 A 0.000373021413799486
m7940442 A -0.0011440326895876
m1147988 A -0.00064117946278973
m100277779 A -0.00064117946278973
m100265813 A -0.00068113433335225
m1081885 A -0.000987811022938975
m1097603 A 0.0014743289658453
m1078438 A 0.000495574608762492
m1019261 A -0.000135801709828172
m1093057 A 0.000113442381190023
m3026517 A -0.0011150137570145
m3064572 A -0.0011227258372799
m7336089 A 0.000600422329931745
m3956963 A -0.00086740417907509
m2258640 A 0.000241684979380235
m1139871 A -0.00175173859213464
m1233446 A -0.00107492916229676
m1125529 A 0.000974219588006405
m100249510 A -4.23529891291206e-05
m100294189 A -0.00195292619655994
m1108825 A 0.00065965308811766
m1098802 A 0.00012260912691656
m3064448 A 0.00141328455238507
m1088980 A -0.00170652680859044
m1692891 A -0.000412681750821026
m100237993 A -0.000412681750821026
m100244914 A 0.000932479859826
m1085374 A 0.000653874533246235
m1079655 A 0.00182662985837183
m3064762 A 0.000312609032130362
m100249259 A 2.73295432472742e-05
m3033792 A -0.00175233589375329
m1695994 A 0.00078657020543161
m1237142 A 0.00039433028186068
m7940367 A -0.000351824321591685
m3064447 A 0.000721382669565465
m2260563 A -0.00024941225819003
m1228828 A 0.00203272514944429
m1236842 A -0.000634314823108555
m1337936 A -0.000117864123523521
m2262619 A 0.000653224498079735
m977228 A 0.000327932057798077
m1228131 A -0.00206596921675355
m5970724 A -0.000912929793313055
m3064477 A -0.00119367981511315
m1005017 A 0.000326021937695858
m5325430 A -0.000467487126798885
m2279301 A 7.85291786426215e-05
m1235730 A 0.00061805039016396
m1018803 A 0.000230221203457629
m3954999 A 0.00151310639050849
m4990959 A -0.000170128040895595
m3947231 A -0.000924663639743435
m3533921 A -0.000273514010687369
m4003775 A 8.6943362986153e-05
m2255871 A 0.00171665478792603
m1092743 A 0.00053667564369961
m7354216 A -8.47397604053255e-05
m1035946 A 0.000167258840126378
m1054862 A -0.000292315705665847
m1267445 A -0.000204444759779634
m1862715 A -4.27658870794752e-05
m100251122 A 0.000101445092420984
m100294999 A 0.00075865257312088
m1024037 A -8.0104791663728e-05
m4910791 A -0.00332636170738054
m2262317 A -0.00089177512479946
m1201900 A 0.000729254476023075
m1001988 A -0.000369820969811513
m1091506 A -0.000162160268732729
m1674421 A 0.000411257845216626
m4538087 A 0.000851878508022775
m1081652 A -0.000194142360567621
m100226493 A -0.000298591470330164
m1071064 A -0.000461003895682654
m3533071 A 0.000342222400777952
m1388797 A 0.000890202079366335
m1088004 A 0.00124082841316669
m1082551 A -0.000446356472221207
m4910271 A -0.000838339704186115
m1069206 A 0.00130979205006248
m2256346 A -0.000494051701894277
m1097099 A 0.000426089256683176
m979392 A -0.000181657086738939
m1250818 A 0.00087254943800247
m1136312 A 0.00128647089115085
m996462 A -0.0008339388492358
m5324189 A 0.0005962007465555
m100198566 A -0.00114748585275074
m1095048 A -0.00188806630297129
m3222482 A 0.0015339557254073
m982085 A 0.00182923991647739
m1125437 A 0.00165381700446486
m1086264 A 0.00231828888054148
m984812 A 0.00226619564870582
m1263501 A 0.00184080196767024
m1203750 A 0.0018236874379538
m3958546 A 0.00160855181040187
m3026293 A 0.00112810330548464
m1049837 A 0.00159591345236724
m4993466 A 0.00172112900398054
m1219127 A 0.00158324896407591
m2261417 A -0.00126517260559456
m2279018 A 0.00068306628380253
m3937672 A -0.00139410188290841
m5969826 A -0.000213238109574904
m995229 A -0.000181631571682092
m4909695 A 0.00125338472181941
m1002325 A -0.0010231222497939
m1202759 A -0.00113134308092324
m100230772 A 0.00070488719112651
m991499 A -0.000572600076537905
m2257379 A -0.00075542071124982
m12772264 A -0.00060247840280612
m3028001 A 0.00398400059599364
m980513 A 0.000405254850401531
m1090000 A 0.00060457424257767
m993648 A -0.000476451640108862
m2277536 A -0.0010082890258565
m5372219 A 0.000589136091398725
m5050428 A 0.000299700695538968
m1200982 A -0.00089148853607056
m1089823 A 0.00069201626579514
m1109764 A 0.000454413264220822
m1122111 A 0.00121118052719006
m1096787 A 0.0015922123826324
m2278040 A -0.000487922403950851
m1103663 A 7.722548496056e-05
m2296458 A -1.45238297219164e-05
m1125046 A -0.000242277514060311
m1100295 A -0.000587109118292445
m29966420 A 0.000394723505388024
m100211489 A -0.000225891990803829
m982983 A 0.000226197988415039
m1088200 A 0.000868117011429145
m1077505 A 0.000854408445878975
m100278205 A 0.000334415800011233
m1134157 A 9.41444518857855e-05
m1088387 A 0.00026581394767521
m1108756 A 0.00192096006596943
m979146 A 0.0026608693821382
m988818 A -0.000563401695237275
m4393896 A 0.00112551794916085
m2258325 A 0.000829090926233645
m1131031 A -0.000437654038176688
m1089640 A -0.00022660328909117
m1263136 A -3.58894208948611e-05
m1232855 A -2.85879244591453e-05
m978326 A -0.00125959165488129
m987973 A -2.7504810488897e-05
m2287160 A -0.00114092906145721
m1014130 A 0.000103011846495313
m6027160 A 0.000365261502331553
m985861 A 0.00225282642508531
m1219688 A 0.00182880081807403
m1095132 A -0.000135513371085482
m7478430 A -0.00067253833328704
m1097973 A 0.000387136043539976
m1087592 A -0.00082681902305488
m5582219 A -0.00040852802691511
m1070217 A 0.00146692463154042
m5324316 A -1.10708939274165e-05
m1032276 A -0.000144293443846452
m1126397 A 2.13588033589429e-05
m1135724 A -0.00122057222849521
m100210959 A 0.0014560385127136
m2263067 A 0.000957821667600085
m2266746 A -0.00052172180325379
m100288477 A -0.000305785982155168
m1025576 A 0.00277959864561201
m4909930 A 0.00108868343235918
m1862541 A -0.00117388955186151
m1021045 A -0.000135565755351051
m3533297 A -0.00126372398421596
m986072 A -0.000114130420467051
m4006257 A -0.00059440347145721
m1125900 A -7.4193343907445e-05
m2261327 A -3.22451336781724e-05
m1120694 A -0.000648076832617045
m1051311 A -0.000537889417176255
m1125599 A 0.000274125830724466
m1077313 A 0.000832754691842235
m1318815 A -0.00054970984015707
m996683 A 0.000588529646912655
m3064736 A -0.00096880153104187
m1225115 A -0.00066984096372868
m1095162 A -0.0025041219167593
m1095135 A -0.000491447632741171
m2261145 A 0.00150781073758115
m1086467 A 0.00277334733691482
m2262819 A -1.64297773195904e-05
m1128700 A -0.000874092071830025
m1046481 A 0.00125701060057017
m2260698 A -0.00164808291828924
m3026856 A 0.00076803636328272
m4412046 A -0.00348313714359398
m1863125 A 0.00173363015164279
m4989036 A -8.12972303631385e-05
m3064671 A 0.00157222065365637
m7917343 A -0.000453511953425072
m1206903 A -4.36182511820027e-05
m1146968 A 0.00090010038117878
m1093737 A -9.7634920132137e-05
m1162018 A 0.00100958051653869
m991294 A 0.00115953313572208
m4988967 A 0.000252249990866223
m1092507 A 0.00118798793284234
m1102242 A 0.00081149914097795
m3028132 A 0.00100561706754717
m100193606 A -0.00109415978870937
m2259187 A 0.00134011834332011
m982510 A -0.000296719788497101
m1092605 A -0.00174933272895668
m1696973 A 0.00153396886598048
m5582717 A 0.00174975160993724
m998276 A 0.00250124636963624
m1059886 A -0.000581055226786275
m1108596 A -0.00071896292381689
m1092031 A 0.000952876823904585
m2258488 A 0.00218180695397877
m1229860 A -0.000221608451535437
m1008720 A -0.00085461517089693
m3064943 A -2.28682425253511e-05
m1002413 A -0.000153736523612455
m100287865 A -0.000153736523612455
m1066629 A -6.8822081332733e-05
m1216772 A 0.000433504416845379
m1001470 A 0.00036159502224181
m2277563 A 0.00074623309921911
m3955402 A -0.00128905261503369
m989223 A 0.00112769205753279
m1220783 A -0.00194027004957048
m1084162 A -0.000909168445688715
m3064395 A 0.00146968212605389
m1040098 A 0.000626619150498855
m1321971 A -0.00108912449132833
m4404915 A 0.000134570289831304
m1002968 A -0.000581142406303145
m2341646 A -0.00281735586536133
m1089167 A 0.00121797189231822
m1135154 A -0.000445671139158166
m1234116 A -0.00188659592004834
m100220190 A 0.000449447401270235
m1023799 A 0.000449447401270235
m3934672 A -0.00089920830573805
m4992467 A 0.00202695727729787
m2261632 A -0.000550540391116315
m1001832 A 0.00120765184511028
m1106357 A 0.00099934681086707
m1094478 A 7.90079548354855e-05
m1125684 A 0.000139549558686832
m1128573 A -0.00066301872948453
m992529 A 0.00102766466821249
m1210682 A 0.000948960987393365
m999614 A 0.00110853799004463
m1144964 A -0.00095078387139726
m1694855 A 0.000162310759994976
m1252610 A 0.00134376056952461
m3570162 A 0.00099519067458239
m1004868 A 0.0011921523220704
m1093074 A 0.00113502166366936
m1108682 A 0.00181584217637189
m1008958 A -0.00130886582914332
m1054685 A 0.000251365020209123
m1088962 A -0.000119849323221153
m990966 A 3.5347064183598e-05
m999442 A 0.00068032482399235
m100174423 A -0.000212946783998309
m1008442 A -0.00072691668037237
m2278321 A -0.000203763007265182
m989900 A -0.00132430673754142
m1288012 A -0.00157290291103718
m1126783 A -0.0025158961233989
m1664450 A -0.00141218845151052
m100193544 A -0.00141218845151052
m100173481 A 0.000401616411850277
m2270975 A -0.0012739105637556
m3026733 A 0.00075510084706891
m1683258 A -0.000214976940776032
m2255534 A 5.5516226773872e-05
m25259838 A -0.00065168635486747
m1089121 A 0.00136614062456758
m1008151 A 0.00143265061978212
m1116638 A 0.00166637395595508
m4991020 A -0.00079396093585266
m1090816 A 0.00190200975407207
m1210312 A -0.000940497706475575
m1029137 A 0.00111806095527273
m1232150 A 0.000172702601315003
m1240412 A -0.000244229734089979
m100257762 A 0.00123560565167213
m1094809 A -0.0008313246470684
m100242942 A 0.000211810757947586
m100242941 A -0.000855025708799405
m1103554 A -6.68369810617235e-05
m1215755 A 0.00102473791471196
m1114283 A 0.00286541167949079
m5355816 A 0.000525807763156715
m1211029 A -0.000578906058942985
m5010327 A -0.000446562432569345
m1182840 A -0.00072850255972537
m990625 A -0.000704122156466995
m2260971 A -0.000529574935075195
m1131571 A 0.000382735516356799
m3956147 A -0.00138216001790521
m100218362 A -0.00061942372837689
m995648 A -0.00110470430024365
m2252544 A 0.00134658943797568
m3064410 A 0.0010610335302347
m1242926 A 0.000391823826253207
m11863166 A 0.00019039487344173
m7334091 A -0.000271532842899591
m1212005 A -0.000303209675291493
m3570038 A -0.00140209981723347
m1163727 A 0.000353521353337819
m3938835 A -5.6220481272411e-05
m100261676 A -5.6220481272411e-05
m1695986 A -6.42923254441765e-05
m1203764 A -0.00117648987433081
m3384892 A -1.80501317303902e-05
m1667301 A 0.000418227471106344
m4991298 A -0.000785963358619235
m1265587 A -0.00240810411270081
m985449 A 0.00185543928965038
m1312797 A -0.000561197044092805
m4909720 A -0.000308916083267269
m1058681 A -0.00111285387028908
m2255080 A -0.00065911772301657
m100162464 A 0.000578523256406165
m1010780 A 0.000334603830567342
m1091666 A -0.000212955617242848
m1092868 A 0.000297896694535287
m100173100 A 0.000186062860998968
m1087983 A -0.000252270009930689
m3025648 A -0.00115953866039405
m1235052 A -0.000249021216517626
m985452 A -0.00128504507462553
m1171935 A 0.000275858064337087
m1862700 A 0.000133844508384167
m5323468 A -0.00166026092854326
m5368104 A -1.37836434256114e-05
m1114657 A 3.17680705423371e-05
m3025016 A -0.000955549751733925
m1087743 A 0.00125578617793807
m7923182 A 0.000435094000959022
m1378481 A 0.00086789903631109
m1094377 A 0.00032871493379718
m1315140 A -0.000620008937844785
m100249353 A 0.000448278577645183
m3573732 A 0.00109725485177745
m100283952 A -0.00075704430801847
m1122011 A -0.00400809880181061
m3022114 A -0.000193356896746535
m16153758 A -0.0002084419220636
m100270655 A 0.00079346839665818
m4004323 A 0.00079346839665818
m985497 A 0.000254363427989462
m2258039 A 0.00094674584286448
m1682736 A 0.000455311772583495
m18728208 A -0.00199063984593122
m1118414 A 0.00104266575398437
m1095136 A -0.000775192832022445
m100245641 A 0.00185532046691813
m992407 A -0.000434750115547582
m1242633 A -0.00211577706136814
m3021741 A -0.00192365875427078
m2256062 A -5.59947895209365e-05
m2256342 A 0.000222597732181039
m100265602 A -7.503756420231e-05
m1012599 A -4.71935576992934e-05
m1695233 A -0.000714925768948725
m4991641 A 0.000637633266154995
m1134643 A 0.00194040044245484
m3021361 A 0.00087201107094999
m100197897 A 0.000277329546818989
m1127420 A -0.00141589533041616
m990930 A -0.00134043792820782
m991262 A 0.000223945385853603
m100256059 A -5.8755556625029e-05
m1123653 A -0.000336345795647152
m16153868 A -0.000122510397898559
m1108188 A 0.000794804856687695
m3064711 A -0.000276568055410677
m1126245 A 0.0006189892671051
m1394053 A -0.000577693907146475
m1092493 A 0.00079931783623466
m1127808 A -0.000564349189020955
m7352131 A -0.000435962373233044
m4991858 A -0.00267996278265685
m1025919 A -0.000553701887519725
m1234605 A -0.00223754038824056
m1124217 A 0.000219613456913045
m1093323 A -0.00153721344388898
m1156253 A 0.00123549392840462
m2256621 A -0.00135404423004059
m1005205 A 0.00192899866876037
m995785 A -0.000684112063507725
m1208893 A -0.000362234816770272
m1030068 A -8.06957404339965e-05
m2370349 A -0.00137750020922606
m4910157 A -0.000167162519588125
m12774520 A 0.000356603130938178
m3064412 A 0.00115071186677158
m4910893 A 0.0025721052056461
m1247428 A 0.00098857280385456
m1096119 A 0.000863531081555185
m1135475 A -0.000278929715685798
m7354121 A 0.00104143927911025
m1228274 A -0.000594167032460285
m3951657 A 0.000997396684207605
m1220449 A -0.00216785372521367
m1091144 A 0.0022264790379857
m1081784 A 0.000844053312163495
m987538 A 0.000232894932432333
m1150993 A 0.00102194476974827
m1079659 A -0.00319321260906219
m997657 A -0.000917466056137215
m2261368 A -0.00154960403992346
m1218070 A 0.00055642327039724
m1082014 A 0.000265217866230462
m1091565 A 0.000783337814130525
m1066954 A 0.00176579622474178
m1013298 A 0.00122072020433787
m3064789 A 0.000470612610117471
m5411774 A -0.00116893045755743
m3064745 A -0.00114209523802533
m1000221 A 0.00106051863696079
m3025617 A -0.000511431857687285
m1024924 A 0.000372499203110326
m100254549 A -0.00143189309947754
m2283453 A -0.00106447031576086
m1076071 A -0.000917940432184755
m1714673 A 0.000318788559811303
m1018977 A -0.00065529837684645
m1102030 A 0.000219720102320634
m1206846 A -0.00178151248254217
m992757 A -0.00137593905066064
m5411377 A -0.00106098997966466
m989800 A -5.72354051434335e-05
m1021479 A 0.000161226661833644
m1105544 A -0.000329986178220656
m1081426 A 0.00129176630802698
m1090357 A 0.000348326511002692
m1092560 A 0.00089320045894148
m1151123 A 0.000146824030140298
m1187319 A 0.00269780925996535
m1101911 A 0.00139050286717843
m1226712 A -0.00063085038435113
m1273749 A -0.00230162999430814
m1204448 A -0.000190590933549237
m1114145 A 0.000414446035237894
m1107909 A 0.00055373251397084
m1719306 A 0.000903416334466695
m1036338 A -0.000196979976469172
m3064696 A -0.00132087450366412
m1082356 A 6.3174705672748e-05
m100249454 A 6.34250463547485e-05
m1130182 A 4.36268435884751e-05
m2268685 A -0.0012253982922199
m1226685 A 0.00332013858027432
m2258989 A 0.00248496192079838
m1107875 A 0.000389903139678188
m1093836 A -0.000657711257111665
m1075947 A 0.000568424427842985
m1862444 A 0.00054208601843589
m2336615 A 0.000495683864093059
m4992953 A -0.00221569868273023
m1711826 A -0.00106317561479142
m1007034 A 0.00061767708253358
m2255809 A 0.000651574393616575
m2283415 A -0.00063167099529056
m1026323 A -0.00075678547922225
m2266449 A -0.000199053833992317
m5324831 A 0.000341809903272667
m1033243 A -0.00060988414290296
m2280257 A -5.98172852700815e-05
m18732955 A 0.000413717431881114
m1261329 A 0.00080799233356825
m994174 A -0.00063141782509506
m3947005 A -0.00154522102349127
m5411959 A 0.00134032335479702
m1007239 A 0.00060698799087685
m1067568 A 0.00182521205172232
m1021275 A -0.000129776203260346
m100234523 A -0.000129776203260346
m2256046 A 0.00444586005684522
m980853 A 0.000352474265277251
m999810 A -0.000937050596085235
m1036339 A 0.000140327964850053
m1142258 A 0.000399113632642344
m5324619 A -0.00087983312527255
m3064868 A 0.000329525955974321
m100193578 A -5.63334643977275e-05
m100208724 A -0.000484673981464802
m1018852 A -0.00140619390376751
m1092576 A 0.00272178330952143
m3027201 A -0.00150250978070014
m2282272 A -0.000960722930871365
m1865002 A 0.000354837623150016
m5324283 A -0.000157708033135693
m1761007 A 8.50018607496955e-05
m6036758 A -0.00130126827615431
m3064399 A 0.00089176269196722
m2267420 A 0.000210219627232876
m1234210 A 0.00162912112110935
m7865062 A 0.000563573123144415
m2261985 A -0.00071863997993517
m100285392 A 6.66548097778025e-05
m1103920 A 0.00221563096470618
m2254779 A -0.00116527883759135
m2262547 A -0.00187426877787809
m4992061 A -0.0015540486042742
m2260976 A -0.00162392240039266
m1082949 A -0.000487781829060787
m1144836 A 0.00233159929578834
m1094415 A -0.000554508943110935
m100226227 A 0.000407740052938415
m100292579 A -0.00063931010376167
m3023373 A -0.00063931010376167
m1091955 A -0.00110670518489084
m1091284 A 9.1094611225095e-06
m100240654 A -0.000605023253100315
m2266481 A 0.000249349021859683
m2257026 A -0.00039687081439792
m1091873 A -0.00281559754118493
m1254459 A 0.000562084082758715
m1127634 A -0.00283617170503788
m1101071 A 0.00020857900281286
m2308307 A -0.000225168187072629
m1090518 A -0.000342151840859699
m995509 A 0.000397125201777414
m1240605 A -9.20658310968055e-05
m1124961 A 0.000324767993468783
m4909555 A -0.00087204888569704
m1241652 A 0.00140384330039846
m1026973 A 0.00172266564463012
m1195570 A -0.000460278776579453
m4705832 A -0.000290347363981172
m1125317 A -0.000697978501316465
m1234053 A 0.000797904291590655
m100240938 A 0.00311730897025855
m2281513 A 0.00154509317666027
m1125325 A 0.00068306706007025
m1062246 A -0.0023183382641082
m4991982 A 0.000645508546337925
m5355521 A 0.00126070407461073
m3533961 A 0.00182575287754628
m980019 A -0.00220371740965741
m5581811 A 0.000993539556365065
m2251050 A 0.000437371984044281
m4262058 A 0.00171107903404313
m2329536 A -0.00221170522255294
m100261818 A 0.00152634828137777
m3022237 A 0.00130602847868078
m3955980 A 0.000287839290383575
m1129820 A -0.00086101424161317
m1056400 A -0.00084646336669757
m996428 A -0.000225616558521013
m1038218 A -0.00029555564261405
m2252850 A 0.000746217576598285
m5970809 A -0.00215554621996501
m1269589 A 0.00140360446583396
m980961 A 2.53191706694756e-05
m1110160 A -7.84702125183545e-06
m1104997 A 0.00105452758625167
m1129212 A 0.000357857009567066
m1127909 A 0.00220443783368969
m1262033 A -0.00156637901269633
m993724 A -0.00110232835202184
m2295123 A 0.000232132067839563
m21718720 A -0.00156692436508254
m1229388 A 0.00036799290008417
m100240847 A 0.000410353364014476
m1071813 A -0.000269768232861878
m1126356 A -0.00278164624569396
m1225240 A -0.00181532255825766
m3575670 A 2.90547386220482e-05
m1016848 A 0.00197294075011722
m1255464 A 0.00155316792643772
m1279033 A 0.00059682399479364
m984908 A -0.00088496401774938
m1160959 A -0.00056772688163541
m3955913 A 7.36030068665195e-05
m4989172 A -0.00081044036183016
m4260976 A 0.00054231474290188
m3385566 A 0.00076022114021494
m2261974 A 0.000499528976977216
m4990488 A -0.000841319492709195
m1160986 A 0.00188844110944939
m985177 A 0.00068947752498559
m1000220 A -0.000538758191799935
m1045022 A -0.00089448074673138
m1204916 A 0.00191237114148921
m100230983 A -0.000359056980864385
m3021211 A -0.000503101819394065
m100244915 A 0.00131664840235185
m4992144 A -0.00237405919385811
m1296973 A 0.000281358977223955
m1026525 A -7.10348862173105e-05
m1029478 A -0.0007738143749898
m1102198 A -0.000532744391294195
m1202960 A 0.00082779165455083
m1211928 A -0.000491166931484954
m1075735 A -0.00160352283192894
m100226282 A -8.4372333230645e-05
m2258109 A 0.0010448762647427
m100226283 A -0.000295485585247159
m1012030 A 0.00297540028856809
m100198285 A -0.00035116549701998
m1047255 A 0.00179160199012892
m3064738 A 0.00177787065351771
m3941116 A 0.00146221999696064
m1074529 A 6.2277970641432e-05
m1036678 A -0.00034931134993088
m2258740 A 0.00149099799545033
m1686229 A -0.00131672540956548
m3064842 A 0.00258140983347002
m9724519 A 0.000343592677735132
m1006837 A -0.00021083125359803
m1050199 A -0.000835455887162925
m1083156 A -0.000735785549432915
m4910174 A 0.00240789724996172
m2260931 A -0.00268287004493383
m2264931 A -0.00065130923910204
m1126522 A 0.00262002581988154
m1166221 A 0.00063717911807283
m3064584 A -0.000264314917453553
m25259903 A -9.0343459933189e-05
m3944490 A -0.000655217099836175
m1197565 A 0.00132455962487104
m100283440 A 0.00134266057844991
m1062841 A -0.000711305809392925
m1082345 A -0.000779952179000605
m2353851 A -0.000452139353918804
m992311 A 0.000771214279126605
m1009914 A 0.00111056769917426
m1011469 A -0.00080092123946895
m100208830 A -0.000296274681853784
m1019812 A -0.000514479375942015
m1675403 A -0.0007479242656062
m1092847 A 2.39416664727002e-05
m2253164 A 0.00160059198099178
m1087941 A -3.84558191930932e-05
m991437 A -0.000474317010746422
m4440398 A 0.00165666877946532
m1130512 A -6.99997751482675e-06
m1112149 A -0.000229365894949826
m977571 A 0.00047035538647628
m100268582 A 0.00203153118899879
m100268581 A 0.00139171298519555
m3022503 A -0.00177371054453235
m1219157 A 0.000477376496947972
m1695524 A 0.000142310274929665
m4992575 A 9.89433555475305e-05
m1103056 A 0.00055086620985044
m1059554 A 0.000109858232862155
m100162445 A -0.000189839827184094
m3937588 A -0.000189839827184094
m1863261 A 0.000485587145211365
m2277426 A 0.00106651169813305
m1168088 A 0.00091907014122198
m1101462 A -0.000320706675663463
m4005428 A 0.000117276791290857
m5582463 A -0.000222236115437551
m2258861 A 0.00022078360604073
m1246868 A 7.2086968346747e-05
m3064467 A -0.0020998348977846
m3534083 A 0.000454310220238569
m1266994 A 0.000265778676942446
m990491 A 0.00071866092365987
m2253744 A 0.00084386169191939
m1248027 A 0.000477884581443654
m4910463 A 0.000555581360215255
m1696606 A -0.00079297424530106
m1004585 A 0.000149417499958092
m1008890 A -0.000356834379099462
m1114034 A -0.00198747937868917
m3064562 A 0.000317643997822075
m985161 A 0.000489062196208102
m1228955 A -0.00076131511797964
m2259712 A -0.000208998399147325
m1058521 A -0.00248828168088413
m2255164 A -0.00411675423893172
m979931 A -0.00329516993008099
m2259311 A 0.00199565625198896
m2261308 A 0.00160603106547406
m1100610 A -0.00347131234136621
m999542 A 0.000312902903474664
m4911115 A 0.00075033567860465
m986626 A 0.000244297332381852
m1102491 A -0.00181935347531026
m993598 A 9.54716909197165e-05
m990319 A -0.000928614976383
m1151957 A 0.000957537253022845
m2276326 A -0.00154473811489955
m1276940 A -0.00088781775205675
m1013549 A 0.00122639759575148
m5360446 A -0.000240409883460818
m3222262 A 0.00207227040968773
m2253221 A 0.00189996108712978
m982709 A 0.00301693831543019
m1072607 A -0.000715868126827125
m100245261 A -0.000497934986307255
m1090294 A 0.000422354165105464
m991356 A 0.00286768538952816
m1269921 A -0.000264974250392012
m1073853 A -1.65930993823302e-05
m3222186 A 0.000490152894947089
m1082845 A 9.9407804377939e-06
m2255021 A -0.000212469171507893
m1084351 A -0.00117618669926656
m1116591 A -9.41488295244985e-05
m1128909 A -3.35756569460426e-05
m1138746 A -0.00104000573991648
m1031455 A -0.000587621447655275
m2261714 A 0.00075444095920389
m979642 A -0.0005962557581638
m1234705 A -0.000564825655316145
m1093542 A 0.000263276146966739
m1088506 A 0.0010912300225316
m100264139 A 0.0012058856630517
m4993217 A 0.00180413000659535
m100268852 A -0.00060564665869092
m1025414 A -0.00060564665869092
m3959602 A -0.00072256851447033
m16933423 A -0.00080066982408107
m1126398 A 3.52737876842643e-06
m1160461 A 0.00088016539370283
m1241094 A 0.00177527631966972
m1013466 A 0.00086588877105488
m1025474 A 2.80366096555749e-05
m100173946 A -0.000108751624434784
m1065170 A -0.00147314834969076
m1089644 A 0.00126782422587706
m100278885 A -0.000612167460806555
m987901 A -0.000972754047744535
m1372059 A 0.000413201773164583
m1082146 A -0.0011054205404451
m985275 A -0.000556483508539315
m1046611 A 0.000119255024295976
m1204762 A -0.00079596488522724
m2296076 A -0.00226677918872117
m4992432 A -0.00051044585791949
m2277481 A 0.00109625913391252
m1203845 A -0.00137056204187149
m2282280 A -0.00089082902746358
m1239119 A -0.00046944897209321
m4991771 A -0.000999631088977155
m981784 A 0.00104594196258249
m100265716 A 0.000486058141635416
m3034289 A -0.000107402628918347
m1025210 A -0.000834219447773215
m1074072 A -0.00082792637167907
m993154 A -0.00050833213108405
m2275761 A 0.000727126969848125
m1202294 A -0.0002236898996002
m1128142 A 0.00086660867152657
m1145691 A -0.00095962066152933
m997253 A 0.00116359558536316
m1702281 A -0.000134667373287239
m1116135 A 0.000390399872069905
m1107409 A 0.00092905717555453
m1194459 A -0.00076726539070838
m1084604 A 0.000272725143259281
m3961246 A 0.000426006392363232
m1089235 A 5.4529039083005e-05
m989128 A 0.00112607360639191
m100279207 A 0.000159447145767409
m1073246 A -0.00129061586449012
m3064816 A 0.000346534980378239
m1092849 A -0.000606352020974755
m1133449 A -0.000568980084652225
m1074583 A -0.000124825777200587
m2261898 A -0.000829823860946955
m995498 A 0.00119909154132006
m1049178 A 0.00164962684546407
m1398951 A -0.00078524571843594
m1039347 A -0.00061281082340615
m1003763 A -0.000346176692125862
m1104043 A 0.000442017509820373
m5325491 A 9.23425950015085e-05
m5577215 A -1.81431580464615e-05
m1070651 A -0.000598733332669365
m1220910 A -0.000409535128602284
m1102680 A 0.000698805898447825
m1092494 A 3.64274587965978e-05
m1070230 A 0.000335664715144624
m997641 A -0.0010760835526736
m1115802 A 4.48712614303036e-05
m5324618 A -0.00178705494641225
m1028645 A 0.00182257704108587
m1006425 A -0.000607740379043685
m1001275 A -0.00234174934862587
m1117388 A 0.000876215938421535
m1213119 A 0.0008511381207455
m2255090 A 0.00136082929556507
m992939 A 0.000437245686833051
m1006214 A 0.00079341076339375
m1008759 A 0.00103081569698031
m2282096 A -0.000954476473338715
m1019860 A -0.000366042994583055
m5360580 A 0.000706623662307015
m1255401 A -3.83907123470177e-05
m979065 A 9.36966493414215e-06
m3534391 A -0.000614615356899195
m1224428 A 0.000344966816340198
m1001748 A -0.00158067403375067
m2257142 A -0.000391526366180593
m1167183 A -1.51814010398983e-05
m1229456 A 0.00117536728312067
m100173949 A 0.00093553220470403
m997333 A -0.0009264476185714
m4989224 A -0.00485275154413096
m4991096 A 0.00084310342675784
m1229978 A -0.000281801938886072
m100240419 A 0.000287170661645021
m1094702 A 0.0013339060485933
m1164940 A 0.000249049067949828
m1238205 A -0.00137327087257957
m1229379 A -0.0014431010108224
m100218378 A -4.15891942646444e-05
m994221 A 0.00094001968549082
m3027854 A 0.00068084012319224
m4329553 A -0.000291446256666783
m2282553 A 0.00144584488744342
m1092155 A 0.00154789183584116
m2261333 A 0.000504972875547705
m100269499 A -0.000809729862326915
m991507 A 0.00058659125078586
m1114040 A 0.000326496656572724
m100269498 A -0.000141381639590849
m1107850 A 0.000283402640566216
m1105462 A 0.000266460746938027
m1042129 A -0.00147973269542356
m23884479 A -0.000765125002009665
m985572 A -0.0010377726598853
m100256361 A 0.000389502353874018
m100256362 A 0.000153383899688845
m1080552 A -0.000141381639590849
m3027572 A 0.00246638934968971
m1093171 A -0.000150160358863725
m1154485 A -0.00122264650647623
m3025265 A 0.00211787164981695
m1216307 A 0.00101201371486186
m3021779 A -0.00056144217886163
m4990735 A -0.00224994884651785
m3028885 A 0.000853068292723105
m100255824 A 0.00145210734095574
m2256243 A -0.0013320495203761
m3954691 A -0.00130334228749076
m3954213 A 0.00064831780113895
m980670 A 0.00172573131700246
m3934975 A 0.0006205369546708
m1203942 A -0.00115512545804291
m100208716 A 0.00063651117766096
m1048608 A -0.000825192333297955
m990968 A 0.000434737117414745
m100265401 A 0.000635285764351085
m100265400 A 0.000434737117414745
m1054829 A 0.00131933672454211
m2257722 A 0.000192149136316666
m1218013 A -0.00176078852255765
m2324397 A 0.000312668805160198
m3024320 A 0.000279416305031082
m100220306 A -0.000828996355283965
m1252979 A 0.000747247690507955
m1090853 A 0.00188698049664883
m1130108 A 0.00102810499225205
m997207 A 0.0032800256738421
m980920 A -0.00190057846730575
m1057112 A 0.000286160224993755
m983031 A 0.00061220309429333
m1095372 A 0.000226653616697151
m1271064 A -0.00326443276097998
m987796 A 0.000197874860727424
m100260600 A 0.00143137782844637
m1310560 A 0.000134605358423101
m1111377 A -0.00110363617541588
m2340226 A 1.65868451739362e-05
m1164559 A -0.000408899326380206
m1262089 A 0.00079157235888515
m1000903 A -0.00087843441978506
m3064704 A -0.000839264263590355
m1098891 A -0.00143120218643369
m7339810 A 0.000104448973880577
m1266056 A -0.00241394570699253
m1269224 A -0.00156996539618184
m5050360 A -0.000187590405677026
m5412017 A -0.00119787584360068
m1048511 A 0.00071100447811144
m25259431 A -0.000420325484533493
m100242822 A -0.000220803489819194
m1115814 A 0.00106891111543453
m1184593 A 0.000423073196829955
m15434833 A -5.1394688844717e-05
m2278550 A 0.000159258525089921
m988167 A -0.000427503417495662
m3956069 A 0.000288392233074291
m1073522 A 0.00079733319871897
m4909759 A 0.0012326702201996
m4991722 A 0.0007392255899206
m2280550 A 0.000700439958322035
m4988984 A 0.000122325717049133
m1078006 A 0.00175453504605706
m7478671 A -0.000170168645634951
m989167 A 0.00163723986274287
m3023113 A -0.000506763271974955
m1302494 A 0.00209307856742652
m2242488 A 0.00147556275513219
m4992939 A -0.000893799237050425
m1097545 A -0.000242321900375957
m977457 A -0.00176994064255887
m1090241 A -0.000351579128318092
m3947784 A -0.000422227739912826
m100307497 A 0.00148891376617391
m1011232 A 0.000340745709938029
m1021728 A 0.000778435770955705
m3936813 A -0.00134070045988845
m3954491 A -0.00095005016350595
m4909982 A -0.00109085484323
m100193576 A -0.00095741497834261
m2256926 A -1.81665155501225e-05
m4008773 A -0.000758095047139115
m6036492 A -0.00053217030241559
m100230014 A 0.000409981359923085
m3946763 A 0.00185425674376105
m100301223 A 0.000543277369937615
m4989012 A 0.00108951717885607
m100301224 A -0.00071156159646753
m5325371 A 0.000480072892576615
m3021743 A -0.000173628447916099
m100268568 A -0.000173628447916099
m1218706 A -0.000301327804444412
m1118979 A 9.7176217830184e-05
m100208846 A 0.00098964717478744
m3950783 A -0.00106839236584683
m1194276 A 0.0007031894482256
m3949221 A 0.000436655476963579
m3064462 A -0.00091271802057519
m1083840 A 2.48558352558078e-06
m1132391 A -0.00052700868893131
m1092059 A 0.00074028677627297
m1091115 A -0.000599056285174455
m1063312 A -0.00084944696773318
m992333 A 0.0005148538024334
m3958119 A -0.00329411029686811
m1091354 A -0.000579126911974235
m3024078 A -0.000947423636287735
m996356 A -0.000192746101991001
m1036841 A -0.000921652492870175
m100237898 A -0.00181660219707753
m1712806 A -0.00181660219707753
m1005540 A -0.000269515846169768
m4989032 A 0.0027603430675122
m3064752 A -0.000401967128611422
m985165 A -0.000183130128156432
m2265714 A -0.000199456156049526
m1103424 A 0.000405044590920342
m1212812 A 0.00143837119225208
m1265727 A 0.000378446666614302
m3952289 A 6.5129306236192e-05
m3064594 A -0.00172111101700852
m999482 A -0.00086675785610917
m4991666 A -0.00229672312719232
m3956535 A 0.00058265402561833
m100245227 A -0.0016503040272427
m1208797 A 0.00176065742598958
m994111 A 3.52746014256618e-05
m1206511 A -0.000233353823372806
m2259466 A -0.0027106988815488
m1049867 A -0.00168171140965489
m1166607 A -0.00127883043785907
m16732539 A 5.44457477405465e-05
m1126936 A 0.000183849669272655
m1088521 A 0.00120618701921494
m1023355 A -0.00118324992181403
m1129298 A -0.000234655276117411
m1009885 A 0.000216675558482797
m2341788 A 0.00156805940268128
m984358 A -0.00274574331766779
m1165956 A 0.00054070830883149
m5971583 A 0.00104112160973167
m1007849 A -0.000790854715171455
m1215559 A 0.00081097139683704
m980658 A 0.000942346159191055
m1092291 A -0.00135400294480372
m1105362 A -0.000735210121873025
m1125554 A -0.00098369203358441
m1229218 A -0.00060125218111674
m1862853 A -0.000367289488705783
m1120791 A -0.00059093403474499
m4404200 A -0.000157299549580643
m100260226 A -0.000185013109896074
m1127569 A -0.000770050954696605
m6027424 A -0.00111917026798821
m1004945 A -0.0005719532243531
m977195 A 0.000129951287523
m1134457 A -0.00152929162845823
m6040732 A 0.000927824795772385
m998492 A -3.48931021637196e-05
m1046839 A 0.0016734616829438
m1064807 A -0.00093616196088012
m5411782 A 0.000615917000236205
m4989253 A 0.000748762363092125
m995057 A 0.00135580665961648
m1000810 A -0.000317379181041771
m2277541 A 0.000809155033058135
m2252961 A 0.000174499837996418
m100279690 A 0.0010960147264186
m1074839 A 0.000416111620787523
m1120035 A -0.00118741529548292
m1668384 A -0.00193384241481199
m1004273 A 0.00028714371495568
m1093490 A 0.00111717118674824
m1153793 A -0.00093186479012282
m1006460 A -0.00073748013587572
m1012668 A 0.00059245739006564
m1126270 A -0.000304475087401673
m1132301 A 0.000626432632429705
m986384 A 0.00126006421969412
m996292 A -0.00318485444794354
m5050457 A 3.69310251249449e-05
m2284499 A 9.15028427877515e-05
m3023424 A -0.000481202737909286
m2259299 A -0.00204207618192874
m2257522 A 0.00115685406913791
m1029624 A 0.00113181652905559
m1209708 A -0.000598876329140555
m1091858 A -8.03827111371155e-05
m2278332 A -2.73027383700557e-05
m100282100 A -0.000458340652477385
m1696675 A -0.000458340652477385
m1238842 A 0.00133145620150278
m1239283 A 0.00156686270728549
m1064989 A -0.00134341662337328
m1209707 A 8.41180337502765e-05
m4003070 A 0.000347744189910082
m2260946 A 0.000565444012820625
m1137899 A -0.000688829793940165
m2258021 A 0.00139286977311145
m1046220 A -8.39286677718275e-05
m100247781 A 0.00120042078596833
m3064493 A 0.00175697412342807
m1210942 A 0.00116746169380412
m1113979 A 0.000833616720244395
m5579690 A 0.00115509127913897
m2261292 A 0.00102401242401353
m1074158 A 0.000382286061036471
m1254550 A 0.00240814507895643
m1064677 A 0.00203867169594344
m1229124 A -0.00227113378360786
m3064440 A 6.32816604948895e-06
m1026479 A -3.12196268942927e-07
m100257775 A -8.46667914067825e-05
m3021333 A 0.00065232841982774
m982742 A -0.000567924296452345
m2279611 A -2.58543451296627e-05
m985289 A 8.27808366000675e-05
m1098402 A -0.00151334693627844
m100297152 A -0.00107476136873839
m100297151 A 0.0021183494920651
m1396707 A 0.00126330242193134
m980103 A -0.000116035265090128
m32027422 A 0.000303405310698047
m1093470 A 0.00129218005553785
m1244615 A 0.000122003691182707
m1153340 A 0.00151411188319042
m1098323 A 0.00020540086160879
m1254743 A -0.00209415727774576
m1113207 A 0.000258707249032494
m100249218 A -1.84988748699273e-05
m3940413 A -0.00190318963147524
m1244087 A 0.00214482194664781
m100226028 A 0.00214482194664781
m1203589 A -0.000877937504404885
m1120451 A -0.00106304269237258
m5323931 A 0.000946207684929985
m1066531 A -0.00104544558990996
m2291988 A -0.00051679910972243
m2300676 A 0.00157774280976331
m1231191 A 0.00173205709910662
m2259307 A 0.00115874915967201
m1093035 A 0.000481906556528723
m1075792 A 0.0012016500915675
m1103063 A 0.000227958544903
m1135836 A 0.0027996144894905
m2264416 A 0.00122692806155668
m2259129 A -0.000559747036681705
m1071085 A -2.98360858749426e-05
m1099936 A -0.00167943108400097
m1025832 A -0.000378379419947132
m1092272 A 0.000417130173057776
m5971549 A -0.000611744661491965
m3958040 A 0.000535497581263075
m10592752 A -0.000551618175053735
m977077 A 0.000712859672510735
m1128427 A 0.000492745894686397
m1103881 A -0.00101127019600024
m1132278 A 0.000607474411760465
m995000 A 0.000215964963319343
m1049014 A -0.00124075802167732
m1055726 A 0.00140060966096877
m1102235 A 0.000479613225635668
m1102277 A 0.000751607239336425
m1108404 A 0.000408999709447128
m3384897 A 5.12627952022e-05
m1085895 A -0.00087276527832961
m1666649 A -0.000602892326979075
m1092720 A -0.00033903037358282
m1122523 A -0.00072518541797873
m2276699 A 0.000168884991929913
m5410848 A -3.43546463098684e-05
m1237805 A 0.00102193419134554
m7931090 A 0.00054270494232214
m1107365 A 0.000267284781598187
m1228258 A 0.00137053376113895
m2360983 A -0.000267958038580262
m100290314 A -0.000174442823038657
m7350673 A 0.000265677105999544
m1022619 A 0.000379342006166171
m992448 A -0.000319050329701933
m1057678 A -0.0034075847506474
m2258067 A -0.00220539924711097
m4989043 A 0.00215884754438935
m1864355 A -0.00197360898260791
m3064758 A -0.00101782979778089
m1092629 A -0.00152829831439573
m2262475 A -4.24308002057136e-05
m1199768 A 0.00246611721475416
m1060080 A 5.0856975931213e-05
m100305234 A -0.000481225497244604
m1209437 A 0.00122181163140049
m1219076 A 0.00149677488943528
m1105975 A 0.000242179366565934
m994813 A 0.00094881196809323
m1021052 A -0.00062468080052568
m3064463 A 0.000991946880797935
m1026699 A -0.000161150008927462
m4412028 A 0.000288993797360603
m2267234 A 0.000307264478778834
m1068352 A -0.00169914788300251
m1059415 A 0.001005149103683
m1139682 A 0.000499603425198198
m1217664 A -0.000415103581046741
m3958513 A 0.000313018199790866
m100249040 A -0.00100028147196916
m4004781 A -0.00100028147196916
m991366 A -0.00080826592733083
m1025662 A 0.000759314648685675
m2278188 A 0.00126297092861635
m2254625 A 0.000533958681997145
m100234901 A 0.000333406775076737
m1237851 A 0.000140064244061157
m1123363 A 0.00034439609857171
m1228927 A -0.00144684756249039
m1128838 A 0.000237856056229255
m1259377 A -0.00174803293558292
m1057743 A -0.000175202133224481
m1146001 A 0.000717091491230875
m1109172 A 0.00105155275563295
m1061903 A 0.0020744491777476
m1318333 A 0.00129967710121111
m12420112 A 0.00048244988287604
m1152157 A -0.00207010866329081
m1136978 A -0.000472082561496185
m15434921 A 0.00052369086195902
m3385445 A 0.000113815638665822
m1120036 A -0.00145401861036069
m3064383 A -0.000290189802846907
m1203745 A -0.00213549445002498
m100245311 A -0.00074334767890015
m1075404 A -0.00444509386693242
m1019298 A -0.00013439673722876
m1061674 A 0.000670789246236625
m981649 A 0.00169997124484752
m1136582 A -0.000130874035513616
m100296990 A -0.000146413649830178
m1089780 A -0.00131771916611394
m1862670 A -0.00123640110130565
m1047040 A 0.00071459844317494
m3028333 A -0.000795935752339665
m980504 A -0.00144986794012876
m100306790 A 0.00038443009029687
m1125512 A 0.00082340636366418
m1696915 A -5.39873785709125e-05
m5325111 A -0.000257294934991632
m100306789 A 0.00096161808957696
m4993622 A 0.000497445387019582
m5325112 A -9.37514336432915e-05
m1086743 A 0.00097358046805018
m2256950 A 0.0023723920951414
m1017116 A 0.00141915902038562
m1696365 A 0.000868851774823155
m1250975 A -0.00119078406008098
m1140731 A 0.00076577205532453
m1093586 A -0.00151963630539881
m4911008 A 0.000531680538089905
m1008164 A -0.00188796356838527
m1041389 A -0.000664876044909075
m1255532 A -0.00145620512362307
m1066619 A -0.00124309767312266
m2254355 A 0.000341014355604576
m1146883 A -0.000346556973502731
m24505064 A 0.00014783484362279
m9725077 A 0.0008304568165446
m4990266 A -0.0021499991751607
m1017820 A 0.000439046788739691
m3946228 A 0.000723975481102855
m3947227 A -6.58506450065035e-05
m1103901 A 0.000275758084061799
m1096142 A 0.0070635103040726
m100249573 A -0.000384750488295662
m1060973 A 0.000588641064878885
m1055088 A -0.00056923324702486
m1220407 A 0.000194248549210378
m985214 A 0.000170332589997738
m1230189 A -0.000559392103738845
m1234875 A -0.00096636923767794
m1025958 A -0.00091617570272502
m4911116 A 9.97403719976845e-05
m3028596 A 0.00070481160285092
m1092251 A -0.00105670699133932
m1096002 A -0.00067253032745817
m12779820 A -0.00088563862829225
m994373 A 0.000755654095036905
m1173915 A -0.00051950638585459
m4991030 A 0.0016346673330809
m2282697 A 0.000246355230588848
m3950752 A -5.66666032126245e-05
m1052694 A -0.00233308993742632
m1094592 A 0.00173689123921831
m1103326 A 0.00193902341288255
m100210915 A 0.00020548531569531
m1103017 A 0.001770536186742
m1694678 A -0.0012871719236042
m3029822 A -0.000868945176043225
m3937630 A 0.000610860395246845
m100278154 A -0.00204324013259278
m1039896 A 0.00151024632005601
m1767024 A -0.00088283521329694
m1863013 A -0.0025672226554876
m3064802 A -0.000348053543943803
m1237800 A -0.000415000720214183
m1110201 A -0.000760460830117615
m4988971 A -0.000972485612764865
m1239537 A 0.0020355383999421
m1151485 A -0.000334159960681932
m100265718 A 0.00066257948456481
m991720 A -0.000340296106969798
m4405125 A 0.00066257948456481
m100265717 A 0.000246659870195393
m4988937 A 0.000559050940019595
m1002952 A -0.00153318394591703
m100292287 A 0.000471945541309765
m1109645 A -0.00167293379621656
m1053058 A -0.000486354887930301
m3064556 A -0.00119140934506302
m4989040 A -0.00116578481757049
m1152695 A 0.00141284405694884
m1101006 A -0.000465336200487334
m3021591 A 0.000304124837285684
m1121104 A -7.13643548220645e-06
m1082779 A 0.000300683574234417
m1114995 A 0.000326477525107336
m2254619 A -0.00156691437351262
m100237890 A 0.00145640981513265
m2279207 A 0.000147115009289465
m5969545 A -8.13126846316015e-05
m1066568 A 9.76553557420425e-05
m100292677 A 0.000543905097202215
m1228052 A -0.000293314396511337
m4992618 A 0.00204428289395087
m3029972 A 8.43320068735215e-05
m1221048 A -4.77719473297699e-05
m18732706 A -0.000933062296748415
m992759 A 0.00117900982907013
m11314394 A 0.00145471334107899
m100197695 A -0.00120592735842051
m100277809 A -0.00130101295291948
m100277810 A -0.000681896281216335
m100277808 A 0.000541580284407495
m33870476 A 0.000299021112434018
m100277811 A 0.00108163457076462
m3935244 A -0.000988763798957625
m2278762 A -0.000733472299908295
m1008577 A -0.00109993643278116
m1247535 A 0.00142958261407247
m1082017 A 0.000186551541018732
m1107259 A -0.000106635939767611
m1215678 A -0.00123632057113842
m4992375 A 0.00017340065476771
m1020912 A -0.000447331983596073
m1163921 A 0.000151952923168637
m2257507 A -0.00166372822081157
m2289269 A -0.00060632446968489
m100230950 A -0.000487343089389716
m3947878 A -0.000487343089389716
m2263629 A 0.000168749222545616
m980315 A -0.000391402789449955
m1102573 A 0.000370206447004552
m1042631 A 0.00093345051888286
m1050655 A -0.00129398428328416
m100283319 A -0.00119679200546121
m2266499 A -0.00119679200546121
m1047322 A 0.000406719035917785
m2252726 A -0.000344485516004737
m990063 A -4.65160709154479e-05
m100230711 A -1.21938466008114e-05
m4989481 A -0.000500660448758545
m1130392 A 0.00085299422539523
m1188069 A 0.000278480125485384
m1233468 A 0.00066533770179781
m1235972 A -0.000467286091582046
m100230013 A 0.0006751530724004
m7352849 A -0.000469978370080877
m3947226 A 0.000520800656892215
m100211477 A 0.000520800656892215
m1150573 A 0.000264712047462463
m1863181 A 0.0012753396116567
m7354274 A -0.00053386798005785
m4989024 A 0.000498456868689566
m1126406 A -0.000589320863517615
m995190 A 0.000415880859503864
m1111163 A 0.000320129782256076
m1160564 A 0.000298039600827561
m2254212 A -0.000336043925241545
m1104343 A 0.00084462708269244
m5323788 A -0.000791538606188265
m5323487 A -0.000802756964817755
m984789 A -0.00057616999762284
m1073193 A -0.0014476201833938
m1102334 A -0.000410790961007253
m1102805 A -0.00169592328432229
m1047092 A -0.000450705017168943
m7478566 A -0.000431831058892922
m1128879 A 0.000185132241529028
m1160452 A -0.000148787350386413
m2270708 A 0.0018616311527439
m100219741 A 0.000326647609513594
m1003628 A -0.00277172844236267
m1103746 A -0.00140078128033585
m2258610 A 0.00096141823737979
m2295200 A 0.00037551372242756
m3064449 A 0.000374742941833536
m3064852 A -0.00106241391469736
m1146965 A 0.000224928385920102
m29966419 A 0.000211128909453835
m5581098 A 0.000273559333521807
m100231046 A 0.00290256565755282
m1082485 A 4.25288328476381e-05
m1126520 A 0.000252062481439188
m5323666 A -9.43252286618945e-05
m1055938 A -0.000213182416656136
m6049171 A 0.000456433703461254
m1228310 A 0.000457879385084675
m992360 A 0.000192337918892596
m990399 A -4.29179391831156e-05
m1245919 A 0.000587280244759075
m3953690 A -0.000427981584711203
m1233122 A -0.000660949722086065
m5324176 A 0.000176569139752601
m100208702 A 0.00058947219669573
m100173437 A 5.3268987282756e-05
m1095982 A 0.00162634044403574
m1066423 A -0.000101360000561176
m999196 A 0.000482451371940833
m1190639 A 0.000235887360169004
m2334136 A 0.000376327392248907
m1127575 A 0.000820872561146215
m3957939 A 0.000269321313843912
m100242886 A -0.000399006508711185
m2294351 A 0.000631235290797425
m1220228 A -0.000140909683770869
m981799 A 0.000681697661773245
m2252530 A -0.0011593885614085
m2275159 A 0.000344888261893437
m1116043 A -0.00071433298446196
m1142378 A 0.000412101158984791
m5581065 A 0.000258509187739582
m3024212 A -0.000374741334940766
m1066052 A -1.31510396904187e-05
m1128307 A -0.00116877785389939
m3028581 A -0.000115377930098555
m1202803 A -0.000297627486267201
m1126443 A -0.000169754645878714
m1233334 A 0.00111930816625857
m1119348 A -0.0002125472764424
m3029109 A -0.00453746725345148
m5579760 A 0.00157816988931861
m1132857 A -0.000315379709713171
m2258660 A 0.000485766697020614
m1092587 A -0.000144679589189714
m1129297 A 0.000316399988531595
m1132954 A 6.1010762183621e-05
m1070077 A -0.000592472492415465
m992489 A 0.000463108472453502
m1202669 A -0.000486272360681189
m1228130 A 0.00016975961284344
m9766664 A -0.00065809483731671
m3021471 A -0.000198323753811344
m1036795 A 0.00010337763617226
m1109757 A -0.000559500402776485
m1026081 A -0.000120831636536435
m5581538 A 6.08309980832125e-05
m1105566 A 0.00050578281287282
m992116 A 0.00215686640669768
m1041414 A 0.00095743423939639
m1083211 A -0.000214631404209787
m1129836 A 0.00028841057445652
m1228915 A 0.00209508978774304
m1141634 A 0.000709074056816195
m2257603 A 0.000335795125389885
m2263288 A -0.00099253899258255
m1211847 A -0.00108112414899706
m1127186 A -0.000861678816124495
m3954544 A 0.000111364378496081
m1115494 A 0.000265165967537127
m1126452 A 0.00171112356972821
m1205940 A -0.0006519179572486
m3532654 A 0.00076773887255304
m3024114 A 0.000129035903959954
m1115164 A 0.00054010862077186
m100211153 A 8.58922159228865e-05
m3023277 A 0.000986184519047475
m1125372 A -0.000187514070442225
m1075489 A 0.00237952165493467
m1373092 A -0.00108333551331834
m1073762 A -0.00222622135516752
m1113792 A -0.000759930547203325
m1013972 A 0.000897798718020615
m6043328 A -0.00058771456993107
m100231049 A -0.0024899403151846
m2360968 A 0.000762801495880565
m7352850 A -0.000916066102103765
m5325220 A 0.000423687780472706
m1253215 A -0.0015666096524558
m1112550 A 0.000433844297227684
m996514 A 0.000549078962927875
m1096151 A 2.80313778067773e-06
m100259172 A -0.000267585573723444
m3024276 A 0.00154126673300485
m100211258 A 0.0007494990626596
m1151356 A -0.000268173339024171
m1053081 A 7.04887917899355e-05
m13196581 A -0.000215420432198457
m1083025 A 0.00078379552159311
m1068997 A -0.00070352175085329
m100107690 A -0.00026088307877978
m1203048 A 0.000277242033505173
m100108445 A -0.00054083957813509
m1072553 A 0.001092755782076
m1125052 A -0.000410110449117098
m3064889 A -4.55543954238961e-06
m1256282 A -0.0006565410202185
m3022219 A 0.000486687440683454
m4911108 A -3.97143494846648e-05
m4910454 A -0.000132842412357927
m1079807 A 0.0003072992158122
m1091817 A 0.00109448436460641
m2265695 A -0.000218376279083568
m981048 A -0.00075185763900974
m1068936 A 0.00065685006408995
m2255859 A -0.000504699797566735
m985387 A 0.000274319148158522
m1058706 A 0.00080560525657194
m1084904 A -0.000323587197642963
m1121362 A -0.000373464043153772
m1119788 A 5.8242474410664e-05
m1195034 A 0.000792320924140795
m1114138 A 5.6932591821319e-05
m1112547 A 0.00061629898197854
m1072431 A 0.00011401602845393
m991531 A -0.00057451451879422
m1054006 A -8.043384072497e-05
m1067126 A 0.00113185278932359
m1084681 A 0.000999182992839455
m4909469 A 0.00207355850524721
m1230893 A -0.000335638079112324
m1094298 A -0.000572092582169865
m995800 A 0.000106790572650797
m1078426 A 0.00032878027353723
m1244420 A -1.40188055397332e-05
m100284655 A 0.00313310792509839
m1128453 A 0.00103253613466427
m1141907 A -0.00120257281877364
m1141208 A -0.00109150093702993
m2259728 A 0.000624381065422975
m2340684 A 0.00068845436241196
m2280469 A -0.000621615818145615
m1164131 A 0.000194581864500683
m999303 A -0.0004055936475261
m997446 A -0.000282395251768499
m1056783 A 0.000971754845310545
m5970350 A -0.0009547333606697
m2261913 A 0.000375973888186783
m33847366 A -0.00113723225310836
m1118663 A 0.000328492718194739
m1091634 A 0.0008198060000112
m1330953 A -0.000802708153521135
m1233877 A 0.000705666339966165
m3942732 A -0.000389173803547314
m1126968 A 0.00155454380996702
m988766 A -0.00080241006467579
m2254168 A -0.00162843831302195
m7353074 A 0.00068551768287854
m1126387 A -0.000103436703192275
m1070846 A 0.00153943193620886
m1097630 A 0.000126379918564239
m1044378 A 0.00075511967173489
m3952005 A 0.00262957900257925
m1090729 A 0.00063939404361367
m4002603 A 0.00112475461701486
m3222352 A 0.000223830481483361
m1206768 A 0.00264732578039033
m1064769 A -0.00103589009540248
m1237423 A -0.000313846391228648
m983639 A 0.00156937535128629
m100219703 A 0.000831443866602965
m12772395 A -0.000496721339941617
m1033649 A 0.000421253529500354
m2278426 A -5.4089402404648e-05
m1093176 A -0.000455598446160475
m1078740 A -0.00014670441116395
m1249040 A 0.00099981181094758
m100174037 A 0.00070284625071043
m1127815 A 0.000518654300379595
m100307679 A 0.00159718348947109
m1242520 A 0.000194602278923936
m1102733 A -2.18691322003345e-05
m1202490 A 0.000434667416205488
m1081548 A -0.00164159484274491
m1108462 A -0.00093568511433598
m1078715 A -0.00134923299764583
m2324369 A -8.9214727434944e-05
m1096523 A 0.000915372117568375
m1109946 A -0.000429169729407077
m1107111 A -0.000248009683766241
m1125516 A -0.00090049866500113
m1228193 A 0.000383787933720904
m1127943 A -0.00017663896523961
m1125759 A 0.000409794289035128
m3064387 A -0.00116573346074901
m2279719 A 0.00112714417756367
m1041011 A 0.000205216540212846
m1092733 A 0.000522375042611355
m1083452 A -4.55923077118768e-05
m2270155 A -8.71393340814565e-05
m979211 A 0.00141308871711483
m1128011 A 0.000707490512312385
m1862850 A -0.00028415517228717
m100253334 A -0.00028415517228717
m1862775 A -0.00094079697612743
m1108305 A -0.00121717264235894
m1136694 A -0.00118011470985034
m4909849 A 0.000902394361089645
m1125680 A -0.00062645949383973
m1091982 A 0.00122395297930343
m2263138 A -0.00182367459748018
m1247043 A 0.00107942045822083
m1136141 A 0.00221571976656403
m100220157 A -9.8505740719338e-05
m1121056 A 0.00138531200763012
m1863467 A 0.000407918855773627
m1001965 A 0.00122940629389694
m1100758 A 0.000156078146069456
m1696881 A 0.000636976391591375
m100162344 A -0.00125355784176308
m7923814 A -0.0009403223655716
m4394176 A 0.00204460247495312
m1228237 A -0.000327678130018581
m1138723 A 0.00054199652818835
m1093246 A -0.00208375320799158
m1228074 A -0.000150774618715067
m1100646 A -0.000760117002820365
m3025448 A -0.00066049372773605
m1094978 A 0.000124882446395905
m5323844 A -0.00080077464699298
m100219818 A -0.000533709829483365
m1228157 A -0.00062977342824669
m2259719 A -0.0005080144984885
m1233661 A -0.000536905067470995
m1086228 A 0.00066735191482925
m1105465 A -0.000212987158391757
m1179883 A -0.00290498699114651
m13196635 A 0.000175146020944694
m1230078 A 0.000129916685747151
m2261229 A 0.00053333454275889
m1089521 A 0.00061318516865166
m2295727 A 0.00130072862622395
m1108340 A 0.00104856731309166
m1130396 A -0.00044608436357401
m1666905 A -0.00124431876179793
m1061741 A 0.000205518222554937
m1194155 A 9.5430757832649e-06
m15306781 A 0.000148307998555536
m1132751 A -0.000133889770792932
m1161803 A 0.00144237707866554
m1125933 A 0.00125532022834878
m4992352 A 0.00191823683141249
m1128432 A 0.000263699875693787
m3020786 A -0.000828837274578025
m1107872 A -0.000748211480694
m5971304 A 0.00148322704338843
m1208171 A -0.00174443592777387
m100282119 A -0.00153453840130901
m100282118 A -0.00159625679165728
m1019805 A -0.0016481074448605
m100173865 A -0.000421272643179
m4009190 A 0.00149455310180389
m2259692 A 0.000495521221686535
m100281107 A -0.000819416209241305
m4909952 A 0.00192265553750906
m1165099 A 0.000462175027282326
m100107630 A 0.000103293580094612
m1048391 A 0.00111860103599873
m1077192 A -0.000429128762345837
m5992748 A -0.000209364705559139
m4544235 A -0.0005546780822644
m4911131 A -0.000494138231476857
m100173875 A -0.00087018245117382
m1084867 A 0.00094144421284015
m100272758 A -0.000429547852169808
m1253623 A -0.00087018245117382
m4910852 A 8.9443844404525e-05
m1214816 A -0.000485146852653284
m3953853 A -0.00111212457871888
m2278575 A -0.00089111097817415
m100234804 A 0.000501580832598825
m1119363 A -0.0019657338616326
m1151045 A -0.00098496855792343
m3951535 A -0.00119816436527902
m4395450 A -0.00164677550130578
m100305736 A -0.00164677550130578
m987147 A 0.0008505283237223
m1196701 A -0.000493815599442761
m2305457 A -0.00113276855169675
m2288958 A 0.000175159416977616
m1063170 A 0.00120073163523527
m3939073 A 0.000886523987980315
m1119446 A -0.000420288703751697
m1072596 A -8.00407920913305e-05
m1147429 A -0.00029658828377998
m3064455 A 0.00056729743791301
m100261640 A -5.1988798566657e-05
m980786 A -0.000913626405971355
m1245512 A 0.000387978965253127
m1128445 A 0.00189477999613666
m12777105 A -0.000175245765063346
m1221834 A 0.000153415075190133
m100262991 A 0.000272788841637172
m2348926 A -0.00056231858404123
m1167029 A 0.00207760212074474
m1286893 A -0.00050103889652883
m1022665 A 0.00123732709173987
m1190612 A 0.00246926818368616
m1261727 A 0.00081432138174589
m100242789 A -0.00185109522423152
m992231 A 0.000755285162767495
m1160437 A -0.00118525975769912
m7343161 A -6.3620471088418e-05
m3385512 A -0.000310541706399627
m4989098 A 0.000914382639420815
m4329311 A -0.000483680889909338
m2267246 A -0.0028478955779245
m1124239 A -0.000617641362628405
m3385122 A 0.00056638763002997
m1145489 A 0.00135020933687311
m3025369 A 0.000125250043501289
m3533507 A -0.000712176948904445
m3956613 A 0.00099670130091861
m4989135 A 0.000704882460827485
m100300224 A 0.000700073997342325
m2278895 A 5.6236974940929e-05
m4411984 A -0.000952941092795685
m1234811 A 0.000559532025253925
m1104641 A -0.000854566236580445
m4992899 A -0.00211221309834255
m3945440 A -0.000456042419067233
m1242662 A 0.000502704976897885
m1130374 A -0.00062083731302053
m2268503 A -0.00049562451960252
m3959700 A -0.000669202143911605
m982190 A -0.000429137464750394
m1106136 A 0.000267350689119442
m1042114 A -0.000831843902959095
m1128281 A -0.000633230188914935
m3023485 A 8.13053453001535e-05
m1090554 A -0.00356165531456333
m1216443 A 1.17518713789303e-05
m1084684 A -0.000290384830912913
m1367534 A 0.000343951363965459
m1118364 A 0.00129798196651434
m1108614 A 0.00182786520163507
m1246480 A 0.00052420030286898
m1106950 A 0.000100973013422405
m1160435 A -0.00203637188832792
m100306363 A -0.000282072162875613
m1255973 A 0.000999265150797975
m100307810 A 0.000502117596053435
m1066630 A 0.000502117596053435
m1131500 A 0.000325336294682133
m3064628 A 0.00191024462120438
m3532972 A 0.000574846302017245
m979087 A -0.00277705840191614
m1237490 A -0.0006018477135772
m3534221 A 0.000322916329995206
m1103833 A 0.00175545892633157
m1237622 A -0.00087383236675443
m994831 A 0.00313155049799047
m1047891 A 0.00184770325716378
m1095971 A 0.00141218407304906
m1233947 A 0.000698255751815155
m4991762 A 0.000774247359205465
m3029354 A -0.00159051636445248
m1862305 A 0.000433956817695705
m100245397 A 0.000483680544943133
m1205128 A 0.000477843545410321
m3064668 A 0.000927169090159075
m1100801 A -0.00138217311014009
m3936334 A -0.000433434049565177
m2262944 A 0.000666307416560605
m1138981 A -0.00045354339874669
m28851636 A -0.000928256853947285
m1113459 A -9.10308382272895e-06
m1250340 A 0.0011539756391194
m2327806 A 8.08626193258065e-05
m1401638 A 0.00059340702390271
m100254755 A -0.000578049218669995
m1128457 A -0.000295701023509578
m1065182 A -0.0012438918614886
m1164356 A 0.000427139956294719
m3027184 A 0.000445957736846371
m4911243 A 7.82449710863125e-05
m4989959 A -0.00073618979617709
m4663965 A 0.000941150035279855
m3026841 A 0.00090195695423425
m1080249 A 0.00125909952076157
m3025860 A 0.000434229833218711
m1696817 A 0.00077705882856095
m100301910 A 0.000145004408751722
m3064525 A 0.000358127729758359
m1153110 A -0.00103876240330677
m1155587 A -0.000183574668291805
m1150761 A -0.0015832364273502
m1121623 A -0.00337039004093223
m3570185 A -0.00022236769904076
m1065812 A -0.000546863135067435
m2284592 A -0.00072233558482678
m100276492 A 0.00151270031769764
m1130293 A -0.000210352406557314
m2256562 A 0.00032674486202684
m1093268 A 0.0006154902134123
m4537637 A -0.00163916851583461
m2256311 A -0.000194148878908225
m1217990 A 0.00343580643512991
m993177 A 0.000228269278609824
m100218285 A -0.00171572000692515
m994313 A -0.000663365048191565
m3955846 A -0.00148671085271508
m100302605 A -0.0016434896666157
m1211784 A -0.00095008585862683
m1148843 A -0.00421719975412338
m1290862 A 0.000177359637584711
m1130043 A -0.000493465219412004
m1218388 A -0.000980092463669155
m5579535 A 0.000615640061107135
m1233241 A -0.00106115879127969
m1015701 A 0.00165194659366998
m1002642 A -0.00131850567916955
m1020359 A -3.23627668334421e-05
m1381113 A 0.00187952138535803
m1109188 A 9.57757880839095e-05
m1321791 A 0.000313641035131229
m1228673 A -0.00127191647468327
m1208538 A -0.00116276824158729
m3954980 A 0.000413635114854691
m100267958 A 0.000448474367817597
m2267294 A -0.000753996318796
m1315407 A 0.000448483927347624
m1125826 A -0.000883046918997255
m2304742 A -0.00068418773848009
m3028616 A 2.6434667625442e-05
m5373637 A -0.000483400462320899
m5325300 A -0.000435150143272324
m3958709 A -0.000425218461659984
m22416316 A -0.000945776297219385
m1019893 A 0.000320152708666658
m1044330 A -0.000340401868332705
m3222408 A 0.00125820899609294
m978762 A 0.000886905674299435
m1050077 A 0.00271958333770973
m5971728 A -0.00086998552964424
m4991340 A 0.000932824702233475
m4411981 A -0.00199087166611987
m1862856 A -0.000787520835989235
m100260597 A -0.000787520835989235
m995301 A -0.000515648540444415
m1095017 A -0.000222409306150812
m1228717 A -0.00078216827690224
m26673898 A -0.00228085280073468
m1230206 A 0.00213115034491841
m4910674 A -0.00217115304957947
m1112585 A -0.000887687630990205
m1140421 A 0.000268501127482074
m998652 A 0.000622781753237355
m29966443 A 0.00100961010525064
m1073771 A 0.00088997598407731
m100245299 A 0.00086619016238797
m1006051 A 0.00103456545940252
m1088305 A 0.000635715562869365
m1015831 A -0.00051670271775718
m1000905 A 0.000490261018066511
m3953479 A -0.0005992484764451
m2331792 A 0.0014099707286043
m100226192 A 0.000603259412877375
m1006057 A -0.00173848954888047
m1095460 A -0.00097691258466614
m1111856 A 0.000304797868542189
m2256090 A 0.00128781643290219
m3957624 A -0.00101786629655874
m14924930 A 0.000735097116428385
m1104851 A -0.00195874922845355
m1385448 A 0.00327896893740244
m1089285 A -0.000145103746249153
m2256733 A -0.00393134769196841
m4993118 A 0.00215878834811528
m4910923 A 0.00112141698276759
m1121919 A 0.000341637003388981
m1714660 A -0.00213770055512386
m100273947 A -0.00213770055512386
m6038181 A 0.00128495350164627
m3028435 A 0.0010927104176806
m1091357 A -0.00206703259819202
m2270726 A 0.00169646431091556
m1234768 A -0.000889376611723695
m1107535 A 0.000837759593323715
m3064445 A 0.00113713458247075
m7353967 A 0.00216851429043597
m1004919 A -8.1671455695565e-05
m1088654 A -0.00122824674116577
m1128717 A -0.00232914121282525
m100307074 A -0.000641731879112965
m1106191 A -0.00133268320839836
m2251356 A -0.00144688216466037
m100307073 A 0.000639380520870655
m1018357 A 0.000571025785973995
m3023293 A -0.000644271881129085
m4407524 A -0.00128698890526777
m100247189 A -0.00128698890526777
m1219923 A -0.00067211853689595
m1118008 A 0.000352639625596837
m1195784 A 0.00123462688120745
m1087700 A 0.00060173058152592
m4911011 A 0.000377672368388783
m1002838 A 0.000185028359086016
m100287217 A 8.0198632255571e-05
m1018399 A 0.00051626791337358
m1078043 A 0.00252500596068175
m3533035 A -0.000230905237124727
m100264141 A 0.00132644883562429
m1226287 A -0.000471701243721873
m1095937 A 0.000479435635512899
m1241932 A 0.00223579161227824
m1028481 A 9.2807639085995e-06
m100259129 A -0.00102520131830082
m100259131 A 0.000176770417659168
m1129667 A 9.14185877100895e-05
m1156228 A 0.000108795030288086
m1024660 A -0.000123394787363275
m1111179 A 0.00121517459031105
m1138396 A 0.00122484116189004
m2254746 A -0.00163475934618058
m2279865 A -0.000220345481590627
m1007253 A -0.000366689531397516
m100262041 A -0.000807085955485635
m3064566 A -0.000423373042633202
m1135461 A -0.000721187197515505
m100305111 A 0.000756857155075235
m1071633 A -7.9923714827031e-05
m1076901 A 0.00055181487129994
m1081264 A -0.00092197870050718
m9724669 A 0.00217171894128294
m3064632 A 0.00024217618701618
m1110291 A -0.00126024949266107
m992253 A 0.00075066499844674
m3031368 A 0.00121888248968438
m1108336 A -0.000133050687650258
m989881 A -0.000152626117358117
m1216270 A -8.18677572978435e-06
m100265114 A 0.001080019845591
m3957671 A 0.00107520082161961
m1068399 A 0.000459545847494917
m4990423 A 0.00131965764776961
m2254401 A -0.0016088445458544
m991556 A 0.00214083082249641
m2267680 A 4.39012676952928e-06
m1063564 A 0.000465291162730063
m1093780 A -0.0006171774865516
m1075153 A -3.89939431550608e-05
m3222546 A -0.0013426676787017
m1863903 A 0.00077082646293358
m1025899 A -0.000499021926895987
m2259883 A 0.00074177270372312
m1002594 A -0.00123280943055068
m2263950 A 0.000328521082908862
m1164942 A -0.00185266623992097
m1276825 A -8.05822947177325e-06
m1053778 A 0.00112541118005178
m1124486 A 0.000381681268383857
m1082315 A 0.0014187553972743
m1083257 A -0.000762907270653405
m2255756 A -0.0009330110051833
m1082914 A 9.5141911116081e-05
m1130416 A -0.00121281145782252
m2261819 A -0.000348176180140059
m1064508 A 0.000151586457382921
m3570170 A 0.00073212031441116
m1002330 A -0.00085987171887687
m5582460 A 0.000154716480781416
m1290097 A 0.00191971139675076
m3022270 A -0.00177503445791925
m4909610 A 0.000714154255529585
m2351076 A 0.00135856342333195
m1023666 A -3.10679119348457e-05
m1127848 A -0.000433780010010744
m100307590 A -0.00144037065766779
m1147153 A 0.00237707835898149
m1234932 A -0.00215067728776094
m1147772 A 0.00197353635194395
m1110846 A 7.62851755679725e-05
m1279872 A 0.000397572563456608
m994736 A -0.000892295885220155
m3533310 A -2.49195296334535e-05
m1163941 A -0.00163844201146222
m1083901 A -0.00060228306961778
m7350969 A -0.000275574719669966
m3222541 A -0.000676324011894525
m4910336 A 0.000263557453076031
m5582208 A 6.1571039704165e-05
m1200422 A 0.000136902990611011
m100254594 A -0.00114101423710866
m1008870 A 0.00114472653916883
m1103075 A 0.000637324237607895
m1107464 A -0.000191238608116647
m987653 A 0.00067998174546096
m1005323 A 0.00142442128207601
m100299509 A 0.00095338600891727
m3064863 A 0.00134543650848358
m2260676 A -0.0026995337432584
m1049442 A -0.00107805588380242
m1072888 A 0.000336475318526727
m988433 A 0.000489426543273243
m1318145 A 0.00089601010590318
m2296262 A -0.00135802886404763
m3024565 A 0.00100470581911247
m2251282 A -0.000578973434549925
m1100039 A 0.000332301054338325
m983461 A -0.000534407395533345
m1153055 A -0.000524169787008975
m1141633 A -8.5369766555653e-06
m1201639 A 0.00096179445320845
m987950 A -0.00052579031813002
m990019 A -0.000645670733185355
m1050579 A -0.00024405502404254
m1863248 A 4.11330603936374e-05
m989270 A -0.000499213573787963
m1089700 A 0.000174488172480382
m1035251 A 0.00205016730209177
m1062373 A -9.17917021907895e-05
m4989681 A 0.000462519064605599
m1082156 A -0.00137496578381382
m1037716 A 5.22596497017005e-05
m1127723 A -0.000468588520132088
m1724644 A 6.92460338905845e-05
m1238228 A -0.000334425080015168
m1283998 A -0.000155925619587575
m3222436 A -0.000133794761164169
m1256184 A 0.00061821858410725
m1065763 A 0.000246256111623374
m1068424 A 0.00076512408273645
m100211666 A 0.000540198103823685
m1255833 A 0.000284753752692331
m1084457 A -0.000750004722041825
m1029994 A -0.000589097373310515
m1071782 A -0.000446912777519346
m1092438 A -0.00167486617542892
m1231107 A -0.0019595896347555
m2265549 A 0.00052305590282811
m1071492 A -0.000799381039861775
m1058702 A -0.00058812399754981
m1084528 A 0.000716130486446745
m1247725 A -0.00062504748434137
m100108536 A -0.00062504748434137
m6047388 A -0.00161326818000283
m3385181 A -0.000522461801539145
m2282884 A -0.000674268304319025
m4992119 A 0.000247097714771767
m100302250 A -0.00125597764640728
m1862716 A -0.000451743734689552
m1150127 A 0.000512503807868875
m100193649 A 0.000470844077771608
m2281515 A 8.23497617962625e-06
m3064935 A -0.000907845656749815
m1120943 A -0.000328472976599066
m1110295 A -0.00107717686250533
m1093878 A -0.000899577196066225
m1048811 A -0.00112566913408039
m1094077 A -0.000237142270669411
m5410702 A 0.000348622431756108
m1030890 A 0.000480387178149543
m1113073 A -0.00120782400156283
m1086222 A 0.000184664636015451
m2338380 A 0.000487760728250964
m1863342 A 0.000623972847886915
m979052 A -0.00211882753918929
m7921261 A -0.000344663326115515
m999766 A 5.9236480023385e-05
m1088714 A -0.000471559502822623
m1077052 A 0.00132150183892806
m1117727 A -0.000907720792786035
m2257178 A -0.000968689862970865
m3955802 A 1.83839489014975e-05
m4991910 A -0.000817325710157675
m1217016 A 0.00133702619562358
m1113304 A -0.00021238912677488
m1864295 A -0.00148765196742542
m1241954 A 0.00161209484201889
m1106005 A 0.00131515918388494
m1089206 A 0.00107158099259844
m1126463 A 0.000741040147642025
m1035788 A -0.00216120709038144
m1244635 A -0.000426095783049726
m1207659 A 0.00106188268462552
m1112876 A 0.00070100585995921
m1145590 A -0.000815898981768245
m1076415 A -0.000395651152898672
m100198306 A -0.00094336413122859
m1103900 A -0.00139795797164715
m100224962 A 0.00124070702111701
m100197866 A 0.000499105460659461
m3949950 A 0.00121381660013158
m3951571 A -0.00202105335348577
m3064421 A 0.000139763440908561
m1069690 A -0.000960908846450465
m1219120 A -0.00194331775087706
m7487845 A 0.00034878681224773
m1128405 A -0.0018392391281968
m1092896 A 0.000735126615835025
m5582805 A 0.00139236652675548
m1116830 A 0.00173618283940595
m1248420 A -0.00127669712486091
m1112565 A -0.000499477506586036
m1108098 A -0.000387198642903311
m1081427 A 0.000146757084802134
m1076290 A -0.000823528712677255
m1117877 A 0.000353764086600734
m1099775 A 0.00212834913717411
m996275 A 0.00010128946139076
m3064827 A -0.00170608801451749
m1212776 A -8.11597368857385e-05
m1101009 A -0.00155134637925778
m2277860 A 0.00049184911655004
m1094174 A -0.000479281978133674
m1028425 A 0.000228923707304316
m1249904 A 7.3953933959882e-06
m1235182 A -0.00153787756652299
m1001691 A 0.00269217056314897
m2275611 A -0.000950325739142765
m100270447 A -0.000981335479327485
m1268543 A 0.000236430052559551
m1058019 A -0.00178879876996553
m1091939 A 0.000648082693094695
m991025 A 0.00143119660808419
m1113617 A -0.000820248944442995
m5970401 A 0.000269842018981965
m100174279 A 0.000388517057876266
m1068340 A -0.00013037485457513
m1043836 A -0.00116466314587214
m985934 A -0.00146963042367875
m1124292 A 0.000833778477827635
m1713659 A -5.43232858268475e-05
m4909921 A 0.00269200806731671
m1094389 A 0.00226656209169653
m9724050 A 0.00210478826533341
m996138 A -0.000627466541745165
m1164067 A -0.00173889515399665
m2257828 A 0.000806055968069095
m1220085 A 0.00053266628992615
m4910465 A -0.000759749451950725
m7352843 A 0.000730898860790385
m2280402 A -0.000570678719314595
m1049649 A 0.000466085562148725
m1071769 A -0.000345561566742125
m1021564 A 0.000681742975464035
m1267667 A 0.00142761732998802
m1126644 A 0.000313559722135758
m1206752 A -0.000133971237656299
m1125590 A -0.00144384777158383
m1090137 A 0.000560301035765825
m1124666 A -0.000859391182219235
m993100 A 0.000157969813717396
m1333335 A 0.000162848122935586
m1008756 A 0.000295368259398323
m1130667 A -0.001203126921566
m1357039 A 3.13908750568385e-05
m1702886 A 9.5731136864421e-05
m100278091 A -0.00125010464991282
m1228865 A -0.000214153693282267
m100278092 A 0.000114080285634318
m100278090 A -0.000455748926229508
m3024134 A 0.00044536983808745
m1238791 A -0.00114414118746624
m100261625 A -0.00039638032343845
m3957824 A 0.000238840147070824
m1116974 A -0.000228443541235475
m1163589 A -0.00134008245525823
m1021762 A -0.00059079882799916
m1229563 A -0.00054460480102631
m2256850 A 0.00087120397822972
m2332890 A -0.00128207009231205
m7478557 A -0.000155231143625617
m25260091 A 0.000461676049174038
m100251073 A 0.000261867470355278
m3570051 A 0.000562023335020665
m7342150 A -0.000439587568061351
m1022999 A 0.0008492223714117
m993410 A 0.00089200753307031
m3385463 A 8.772576751899e-05
m100251074 A -0.000244086488753715
m18728224 A -0.00016781252665413
m3570105 A 0.00151166006783789
m1684475 A 0.000415064776722927
m1159999 A -0.000918392948645865
m2315188 A -0.000179116010539609
m3027901 A -0.00181348286135343
m1256516 A 0.00135320697713087
m1206021 A -0.000543441247886375
m1239079 A 0.0001536711087594
m100249039 A 0.000253789655596126
m2278483 A -0.000270549725549942
m1041663 A 0.00229286612096035
m100234878 A -5.9442802817581e-05
m1219099 A -0.00056802542835252
m2282543 A 0.00069173367993703
m1138703 A 0.00056738604193441
m1032586 A -0.00030922159381423
m2295410 A -0.00061617904792482
m1088815 A 0.000449805237342167
m7354206 A 0.00218058645576379
m1093906 A 0.0007460811081982
m1049252 A 0.00096845034416487
m1124704 A -0.000850472765101915
m1123742 A 0.000267023521964064
m2279671 A 0.000701093520957495
m1093886 A -0.000514026356699855
m4409496 A 0.00071877683932232
m100261736 A 0.00071877683932232
m2283068 A 0.000141456127601812
m1675602 A 0.00139590754813337
m1094391 A -0.000516809334955885
m2276592 A -0.00033626546408841
m100262089 A 0.000109554257428883
m1098221 A -0.000432113341240014
m1228289 A 0.00116085089708915
m1070583 A 0.000497656659465725
m5970688 A -0.00101777861223238
m3029086 A -0.000821269555827955
m3028136 A 0.00149579506223962
m100265422 A -0.000821269555827955
m1230702 A 0.0016100631037151
m4991864 A -0.00236705824203631
m1075287 A 0.000926457280787085
m1209387 A 0.000627180977078485
m1228144 A 0.00141043821145148
m1103041 A -0.000427031227458865
m1109756 A 0.000488175330473543
m3064433 A 0.000955844182790685
m1092216 A 1.96065015932391e-05
m1036721 A -0.00143786530921384
m3021601 A -0.00439053420345724
m1212987 A -0.00300503932083497
m1089520 A 0.000450584178122176
m3958247 A -0.000209954155856542
m4991673 A 0.0010905777762005
m3024027 A -0.00072480448302044
m1666611 A -0.00178535644854377
m1078626 A -0.00195327224222052
m1095035 A 0.00168868908637757
m988680 A 0.000446608429162769
m1020101 A -0.00133605397840416
m991053 A 0.0013422626825447
m5323419 A 0.00120931555603436
m1119503 A -0.00091316574285931
m3534051 A -0.0018267197920991
m100230083 A -0.00059448823355057
m1135868 A 0.00058130194457077
m1862515 A -0.000747247942679945
m16795923 A 0.0025006827274339
m1738469 A 0.00136710640949905
m988178 A -0.00123800162467641
m5324476 A -2.25883943201746e-07
m1008589 A -0.000947520467815355
m2296804 A 0.00061502069898615
m1056894 A -5.11772795490865e-05
m1123432 A 0.000317943772309309
m1128914 A 0.00057757742503932
m1089156 A 0.00102987252522002
m1708201 A -0.00139046723778478
m2351185 A -0.000530584050932875
m1077022 A -0.000151337328006825
m1089380 A 0.00223187398080245
m1094836 A -0.000300961055882937
m1011212 A 0.00175261789662331
m1004646 A -0.000526183916154065
m985169 A -0.000123393152955998
m1229034 A 0.00132792461248469
m4910882 A 0.00204425262884546
m4990208 A -0.00046423930388332
m1120870 A 0.000281421543556534
m1089013 A 0.000169535918644612
m1079244 A 0.000185704690960224
m5324778 A -0.00021122743291578
m1112894 A 0.00103001461528215
m1100014 A -0.00154443219741572
m1054401 A -0.000590939633691185
m1109702 A -0.00124771864131257
m1056645 A 0.00131163127127595
m3064798 A 0.000494816261173143
m12002144 A -0.0005313099730191
m998971 A -0.000337108335641111
m3533791 A 0.000142300368509239
m1384033 A 0.000966216040437315
m12774974 A 0.000349383709739901
m4990681 A -0.00062789948361137
m1056406 A -0.000281857669689996
m3940383 A -0.00126241933503976
m1209504 A -0.000659841341598335
m1068877 A -0.000512464019127205
m2281148 A 0.000275935316521674
m1073286 A -0.000770633857253375
m1125612 A 0.000832002975699965
m100219916 A 0.000474949527597978
m1092405 A 0.00138756389226326
m2293225 A 0.00050548563102726
m100218370 A 0.00032114191949976
m1029026 A 0.000365371003863035
m1126576 A -0.000819245565452035
m1210966 A -0.00174834944619525
m1126368 A 0.000408283530493049
m5324581 A 0.000199649822111377
m1129092 A -0.00175440300648732
m997944 A 0.000426140554671175
m1380954 A 0.00143452509654411
m1075718 A -0.000357534848440999
m1220880 A 0.000820678895708735
m1020423 A 0.000530615029332
m100245267 A -0.000377824338474801
m3941944 A -0.000377824338474801
m998506 A 0.000423576631281863
m5325391 A 0.000441251573579119
m1133136 A 0.00106166434352735
m1250840 A 0.00127801543956033
m3064475 A 0.000427831060974104
m5325392 A -0.00010489164125747
m1020492 A 0.000523149783546885
m1219841 A 5.99446069923365e-05
m5325393 A 0.00110249204875171
m980490 A -0.000465192683686609
m1367383 A 0.000111799283619325
m2253713 A -0.00104227955284638
m1129745 A -0.000364893044877178
m1080478 A 0.000535306315290635
m1229405 A -0.00081640403614495
m1102120 A -0.00136473792652433
m2278906 A -0.0009608535653607
m1089381 A 0.000119257707028049
m1209118 A 0.000100692993510618
m1217068 A 0.000375477664799785
m2282007 A -0.000558754956637435
m1088637 A -0.000393006758904912
m1091392 A -0.00060403716486214
m1111264 A -0.00063907837185474
m3939780 A 0.00058172192452399
m985701 A 0.000205362095793743
m2278231 A -0.000779086909557345
m1090552 A 3.98377194662838e-05
m1013369 A 0.000392151865678111
m1216332 A -0.00073295026921805
m2262899 A 0.000281343419152783
m3222523 A 0.000205451386419159
m1123200 A -0.00062868799981334
m1132800 A -0.00065770478200212
m993204 A -3.26116557288832e-06
m4909959 A 0.000836811806300795
m1064753 A -0.000287105630320711
m4990344 A 0.00023334544381823
m1250910 A 0.000488458972614392
m1695193 A -0.000220116652748995
m1864691 A -0.0005169480075923
m1057285 A 0.000539349887013995
m5970702 A 0.000334895428847732
m100261746 A 0.0011321922854312
m1090590 A 0.000302018801074747
m1122319 A -0.00148628246210876
m1218024 A -5.6328354429689e-05
m984749 A 0.00212696342244377
m1039511 A -0.00137041279496167
m1070980 A 0.000356198956675043
m990086 A -0.00143960057554957
m1862942 A 0.00191701156593535
m1081189 A 0.000887204309297255
m1126850 A -0.00081641933904279
m1378667 A 0.000543102511298735
m1094060 A -0.000405508574697925
m1087261 A -0.000635917880207445
m986319 A 0.000276945748387599
m2262570 A 0.000498763604498097
m2262879 A -1.9212951798831e-05
m1127965 A -0.000627383238574315
m1104944 A 0.000432050955156575
m1085366 A -0.000610256757443355
m1148462 A -0.000244567610786449
m1109874 A 0.000200675123810552
m1089017 A 6.56532253111465e-05
m7351510 A -0.00094910768271544
m1074154 A 0.00087635722861478
m4008701 A -0.00115889478139541
m1083095 A -0.00106015974406699
m1058759 A -4.83490836055919e-05
m1116771 A 0.000515109997131185
m1050736 A -9.7921799209216e-05
m1667815 A -0.000138993807908137
m1064017 A -0.000447530182076767
m1133451 A -0.0015478028398882
m1101525 A 0.00083215436039684
m1000124 A -0.000263966026429363
m1133907 A 0.00077981384219825
m2282143 A -0.00149773259483378
m1060341 A -0.000491948032411698
m1141039 A 7.376924376123e-05
m1117666 A 0.00054880828951498
m100198276 A 0.00065979688685036
m1024540 A 0.00065979688685036
m5324103 A -0.00115260376028208
m4992915 A -0.000275052352712922
m4910940 A 0.000295921942630411
m7352379 A -0.00132493411323995
m1096556 A -0.00130496070643737
m100240595 A -0.00130496070643737
m1245875 A -0.00051096159978717
m1229803 A 0.00214571527391824
m1085755 A -0.000471777708375496
m1863795 A 0.000446011030462054
m100289055 A 0.00020378290089867
m2249508 A -0.000252091363001845
m100294167 A 0.00088660069840353
m100294166 A -8.98485542853295e-05
m1064091 A -1.53321507236952e-05
m1075238 A -8.527601347237e-05
m1059628 A 3.94202595278763e-06
m1092379 A 0.00015572051831362
m1093353 A 0.00065176893784215
m993622 A -0.00076741101071664
m1232850 A 0.00192935757836128
m1079019 A 7.75989488768585e-05
m2253992 A 0.00020467046564263
m2257414 A 0.00243619566073393
m2251796 A -6.97462156325435e-05
m3023106 A 0.00111000140041517
m1236379 A 0.000203177954456832
m3951742 A -4.4377009612168e-05
m1014579 A -0.000126874416528941
m980253 A 9.70546629377315e-05
m1107233 A -0.000285191624255265
m1273028 A -0.000682202578989825
m1137742 A 0.00249329702129596
m100272938 A -0.00123114336882394
m1078640 A 0.00116992303958536
m6036625 A 0.000743876693014145
m2269788 A -0.000140328015251936
m992248 A 0.000594663435441585
m1006228 A -0.000708091537292595
m1083386 A 0.000200714071371029
m1030423 A 0.000734736031522405
m1220542 A 7.1902973303235e-05
m1129088 A 0.000107350253618886
m3955317 A -0.000178281986560679
m1091638 A 0.000151352484939251
m3064942 A -0.000167435528142207
m1040118 A -0.000410006831637422
m1094804 A 8.50198999486145e-05
m1667042 A 6.38273150255155e-07
m1094615 A -6.5201606234918e-05
m1088847 A -0.00062588627839098
m1087678 A 0.00098180675970272
m1129219 A -0.000728391374711145
m4544211 A -0.000214903241169957
m1273829 A -0.00031498410209538
m1104042 A -0.00171526395675439
m996822 A 0.00160356406888217
m1278530 A 0.000759771687210735
m1225296 A -0.000452071065607559
m2255186 A -0.000674598348000835
m1200143 A -0.00280803642174786
m5325024 A -0.000766067552770145
m3944362 A 0.00288549857936976
m2277283 A 0.00133228315666318
m100244938 A -0.00304911338249564
m3064487 A -0.00161649754293824
m100237259 A 0.000155662451874135
m3030106 A 0.000155662451874135
m6038300 A 0.000474636522417453
m2283173 A -0.000823742712116145
m1005692 A 0.000946137587561365
m2276097 A -0.000890393949739595
m3941894 A -0.00140511929580042
m1112236 A 0.00063612589438472
m1091135 A -0.00254307955088636
m1059837 A 0.00102890831857696
m3950207 A -0.000243907227049306
m4005310 A -0.000555199412441475
m1000391 A -0.00065751654586613
m1082254 A -0.000982952296201155
m4404727 A -0.00095628289021291
m100240142 A -0.000893462808597805
m2258978 A 0.00147213481509927
m1204133 A 0.000124662189813298
m3021912 A 0.00059479300112059
m5354425 A 0.000225089322461195
m996262 A 0.000816636625926825
m3955524 A -0.00076438885670399
m1125301 A -0.0006045275121698
m4991739 A 0.00287489310888526
m9724385 A 0.00226685189791725
m1129946 A 0.000284941371067851
m998726 A 5.01448777793005e-05
m1096636 A -0.00115197224086779
m1230020 A -0.00036656420283102
m1106755 A -0.00119888308719975
m100270677 A -1.03084189887277e-05
m1089672 A 0.000435702049261134
m1031831 A 0.000255754872035604
m3026753 A 0.00084724802083472
m3953748 A 0.000332217732453559
m3064939 A 0.000176337904150521
m2279219 A -0.000326475113916576
m988021 A -0.000386474389645133
m2276966 A 0.000102013379795047
m1090762 A -0.000217282774484761
m2276144 A -0.000150431955631017
m3960737 A -7.92621838560455e-06
m1015512 A 0.000881778537751565
m1129028 A 0.000237161891853388
m998143 A 0.000224862453106078
m1258262 A -9.14466182962455e-05
m984827 A -8.64750654051815e-05
m1129993 A 0.000798830131509975
m12770777 A -0.00115794101649819
m100254560 A -0.00118885049226031
m1265555 A -0.000327934317007824
m1061233 A -0.00118686250748589
m1215415 A 0.00076147844457077
m100225952 A -0.000433914377141674
m3945741 A 0.000800488499942905
m1251962 A 0.00051228235166461
m1237725 A -0.000438901407368807
m990427 A 0.00065330653818262
m986440 A -0.000875443683928425
m1234784 A -0.00108452614617544
m7331477 A 7.6528870306103e-05
m1083374 A 0.00135562469647372
m1113451 A -0.00014242060047885
m1140245 A -0.00104719837094246
m100162382 A -0.00104719837094246
m991717 A -0.000282411180157769
m2297280 A 0.00183799604265331
m100277839 A 0.000824711157989955
m15328009 A -0.000460637866170043
m1862865 A 0.000903318116082095
m3021533 A 0.00256285000474769
m3957869 A 0.000650519626893345
m1152908 A -3.52435740311392e-05
m1127357 A -0.000180967169873564
m100240166 A 8.09559895869715e-05
m1287956 A 4.44298511586729e-05
m100208847 A 0.000380430532330641
m100240167 A 0.000130885058470942
m3023660 A 0.000130885058470942
m1083200 A 0.00063426885013016
m995689 A -0.000159122486866609
m1075105 A 0.00100083622604388
m4262878 A 0.000138241435970063
m100255508 A 0.000138241435970063
m5579656 A 0.00105345810447929
m1151739 A -0.00087179390192897
m1094714 A -0.000321820227340945
m993999 A -6.21935712570035e-05
m1151516 A -0.0007559433202276
m1125588 A 2.94964341360673e-05
m1010420 A 0.000472947558529386
m1084629 A 0.00088245659517711
m100261331 A -0.00176443320713567
m5970304 A 0.00064654584780946
m1112797 A -0.00074953335857609
m3064557 A -0.000592539975236165
m998334 A 0.00121397905948405
m3222358 A 0.000479605500009776
m1094678 A 0.00062348635245811
m3948537 A 0.000512411701156385
m100218357 A 0.000512411701156385
m987986 A -0.00073796273109773
m1089392 A 0.000330180653741897
m1397286 A 0.00027830356841489
m1057363 A 0.000473795722892506
m100193596 A -0.00068233708230825
m1127326 A -0.000606653461604565
m1126675 A 0.00078620539042218
m979731 A 2.81114805893918e-05
m1667589 A -0.000245012757859294
m100268563 A 0.000220310696681342
m1128621 A -0.000238156121783179
m1124091 A -0.00200231573010088
m100294654 A -0.00162334210863693
m1165721 A -0.00083813416300416
m2277367 A -0.00058130299175921
m986563 A -0.000734642926687175
m100174088 A 0.00056338470884601
m1091997 A 0.000618115704749255
m100289023 A 0.00091899110629969
m1161493 A -0.00190904741637402
m1093433 A -0.000304614115431709
m3026783 A -0.000382753626641034
m995362 A 0.001221741095942
m3064623 A 0.000320422567006917
m1211460 A -0.000634716669792025
m1216331 A 0.0021439139741508
m985588 A 0.000285843648125978
m1103082 A -0.00073178800777206
m1116522 A 3.40927358167395e-05
m3030622 A 0.000358142240549473
m2260506 A 0.00190379908656069
m1736887 A 0.000809021669303385
m1093198 A 0.00143582234415041
m100276552 A 0.00059107848001999
m1217751 A -0.000207028678520979
m100240720 A -0.000862978939955145
m998422 A -0.000636016168958865
m1211583 A 0.000469376221990627
m1127229 A 0.00034477618434114
m3020942 A 0.000326078403208086
m1227213 A -0.00117170363443629
m1668381 A 0.0005762955829009
m1252187 A -0.000862978939955145
m977573 A -0.000228705419918308
m1217057 A -0.000317647917296267
m1075897 A -0.00049851805979924
m984530 A -0.00353177727604495
m4988916 A -0.00075491009259168
m3385016 A -0.000257318035247607
m3948427 A 0.00039431747538527
m2258883 A 0.000730864627174635
m990489 A 0.000584468145501795
m1862701 A 0.000350046773333764
m1082370 A -0.0005876543326397
m1219032 A -0.0015510931615882
m992291 A -0.000503513965516575
m1079305 A 0.00215186836734557
m100271624 A 0.000320572441232055
m1124570 A -0.00076651543661318
m1129485 A -0.00103374301851826
m996776 A -0.00053200913639617
m4260660 A 0.000261022042461764
m1128782 A -0.00151625843235617
m4993609 A -0.00141338681487745
m4991269 A -0.000540136419358105
m4004816 A -0.00055694344406207
m3064427 A -0.0013098685957393
m1093421 A -0.000190795119972208
m3222444 A -0.00030098677087496
m1061280 A 0.000372697127866993
m3064834 A -0.000317098399574835
m1109080 A 0.000475568766767081
m1054615 A 0.000475819344078713
m1090573 A 0.000812763013920645
m1115620 A 0.00093328569583774
m1228297 A 0.0009161743731961
m1215816 A 0.000342729650719065
m1321128 A 0.0015158460460199
m1216740 A 0.00287538015202218
m1110826 A -0.000119434474049708
m1108969 A 0.00307903298096103
m1117248 A -0.00243417967202891
m1091171 A -0.000357724755743308
m982211 A 0.00079304683847146
m4910320 A -0.00136381895335977
m2264675 A -0.00141321951597689
m2262089 A -0.00143495402234791
m1163437 A 0.000448306071815893
m5361421 A -0.000131558694574507
m1090414 A 0.00161107028497275
m1072215 A 0.000910095494744455
m1135260 A -0.000783594183524825
m100299884 A -0.00141882621928881
m1094810 A 0.00150201715654564
m1091711 A 0.00162951623547539
m1091779 A -0.000277761112447847
m3021324 A -0.000202345045693066
m979836 A -0.00113287920609775
m3957691 A -0.000416775601807217
m3064702 A -0.000879400802551485
m1118421 A -0.000870723709455355
m1091498 A -0.00118546129306494
m996374 A -2.69973544921495e-05
m6044901 A 0.00162793657311582
m4991463 A 0.000590011589452695
m100230852 A 0.000564518357169515
m1229391 A 0.000564518357169515
m1255792 A -0.000669851322213895
m1209730 A -0.00120706707895204
m3029177 A 0.000513039690658665
m4989083 A 0.00206187086785149
m2267368 A 0.000116617961885515
m1123941 A -0.000242108381966982
m4992892 A -0.0024596990340235
m4991398 A -0.000356308242043997
m4993226 A 0.000836869762814785
m1022560 A 2.90605260941208e-05
m1667742 A -0.00080708115940805
m3026360 A -0.00079965628411222
m1216209 A 0.000227384122934951
m1092387 A 0.0015025878445867
m100173169 A 0.00119295214164903
m1117867 A -0.000222368626205032
m985219 A -0.00139708781939694
m3949801 A -0.00107920986687992
m100299483 A -0.000483264088319066
m1072290 A -0.00209201042129641
m1134061 A -0.00123873583640376
m3064906 A 0.000160085575287445
m2264759 A -0.00335673620315468
m4260606 A -0.000830426493144065
m1078749 A 0.00100143944960195
m1092858 A 0.000972650098942235
m3064898 A -8.59515264547415e-05
m1077051 A -0.00075232364164282
m100243049 A -0.000183430813840689
m100252873 A 0.00197098947447361
m1126446 A -5.5747631918577e-05
m3064429 A -0.00080752557955144
m100211870 A 1.80609286827892e-05
m992433 A -0.000290467801546526
m1245259 A 0.00198110906966932
m1120957 A -0.00227688505314464
m988581 A -3.8272017101689e-05
m1089217 A 0.0012083402772968
m1092524 A 0.000169815392185965
m1106096 A 0.00090909027784311
m1116493 A -0.00139401846295558
m1159934 A 0.00258335754534449
m2283326 A 0.000321084457615667
m1034859 A -0.000616241982225925
m1106312 A -0.00050393946346866
m1108889 A 0.00131362274444225
m1094533 A 0.000598493132815045
m1077075 A 0.00129723941510572
m2255863 A 0.0020286962670382
m1077815 A 0.00102472188056585
m1161664 A -0.00054260748084196
m1299787 A -0.00121271275512345
m1111754 A -0.000524586991439605
m1091479 A -7.22962587966665e-05
m1694604 A 0.000157772624788513
m100237780 A -0.00159431317764175
m2260309 A -0.00129970345740096
m34876840 A 0.00105555769361709
m1114544 A -0.00224214726195814
m1241758 A 0.00137072199368835
m2260175 A 0.000503266753823015
m100208780 A -0.00150222178691588
m3033088 A 0.000845080477627255
m1120737 A -0.00128283123475791
m1026653 A 0.00145966258932289
m2334620 A 0.00105120803464933
m1245661 A 0.00096335052754306
m1127995 A -0.00200744526364601
m1101750 A -0.00170229451532734
m3953880 A 0.000944220635384515
m1115024 A 0.000127594062893778
m100304280 A 0.00285424331244951
m2265623 A -0.00176016159672005
m1218551 A 0.000419815413822621
m1863764 A -0.00015611673176307
m1205825 A -0.00204343007336474
m1029320 A -0.00110912339075855
m2277885 A 0.00140678772538784
m1126372 A 0.00109537486326513
m1069240 A 2.63554359825014e-06
m1006392 A 0.00233630002123702
m999682 A -0.00216313242062157
m1164508 A -0.00189237685754769
m1001423 A 0.000477377782223918
m100233987 A 0.000477377782223918
m1068364 A -0.0027791322954541
m1091028 A 0.00284117755815691
m4991149 A -0.000263125205359565
m988579 A -0.00199015091894413
m992841 A 0.00157458300573659
m2254639 A -0.000809986013272475
m1045428 A 0.00219129842783692
m4004601 A -0.00191589569124073
m2256874 A -0.00150687325749916
m1009613 A 0.000320490226579527
m1009706 A 0.00121397348862116
m1036259 A 0.00096937964499075
m1083012 A 0.00129029930581424
m1147138 A 0.000886967080745215
m1103160 A 0.000665264611501805
m1093350 A -0.000114382964020091
m981659 A 0.00077742129626203
m984042 A 0.000719191544975675
m100208752 A -0.00095096187009705
m4409349 A 0.00061224164322931
m1303812 A -0.000732291868019205
m1203564 A 0.00048396742853596
m2267750 A 0.000310719326041346
m1232074 A 0.00261160618461437
m100198342 A -0.00110111721881399
m3064645 A -0.00229948055648341
m7923557 A -0.000623570644971215
m12419851 A 0.000132347243557116
m3954936 A 0.00110245895163803
m2277460 A 0.00070591239216126
m2254930 A 3.9470514000554e-05
m1211191 A -0.00212836939156925
m100237611 A -0.00303964260187667
m100303723 A -0.000147552815041185
m3385511 A 0.00247261886449152
m7940731 A -0.0011003807194759
m100303725 A -0.000477992964033878
m100303724 A 0.000802633862278135
m2259426 A -0.0005798948972037
m1004603 A 0.000335490573709895
m1045994 A 0.00219196296553113
m7487880 A 0.00115548744516795
m4910844 A 0.000764545933579165
m3064777 A -0.00053295042273809
m1021741 A 3.80282652039926e-05
m983475 A 0.0020727295151424
m32940841 A 0.00079824441531675
m19484498 A 0.000515686023394145
m7353718 A -0.00114005672623836
m10984431 A -0.000239648674431635
m2257706 A 0.000612416588456745
m2258131 A 0.000264341075198765
m1016395 A -0.00064498948410513
m100242853 A -5.1951038312119e-05
m3032216 A 0.00059238462360198
m1228874 A 0.000201850266337394
m3064887 A -0.00110473723764487
m1061431 A -0.00117646236901975
m100197694 A 0.00233428800370452
m1091414 A -0.00103799110690517
m1273739 A 0.0008756030937249
m990247 A -0.000143509077624168
m2263768 A -6.6848602989793e-05
m1200675 A -0.00237097192458749
m100218350 A 0.000612437791796935
m2278502 A -0.00087762860951715
m996294 A -0.000317761351525351
m7929897 A -0.000284308251741203
m1050615 A 0.000368506572431352
m1018109 A 0.00203972914106304
m1093016 A -0.000474424815579195
m1233853 A -0.000744636299462195
m1128655 A 0.00170380338550555
m1121615 A 0.00176083367424422
m1127180 A -0.0009212330917218
m1244698 A -0.000394328771237167
m1370982 A 0.000840850433022785
m4993787 A 0.00142480610641577
m1130347 A 0.000165712223644455
m3957586 A 0.00118809754436776
m100226193 A 0.00118809754436776
m1129425 A -0.00151446530579957
m1107107 A 1.89605702228213e-05
m1143894 A -0.00136265427303251
m3022500 A 0.00102551927051367
m1249177 A -0.000223403381069373
m4989747 A 0.00401502968726146
m1089489 A 0.0001522200324815
m1165819 A -0.000564330847402175
m995614 A 0.00094383614380569
m1666811 A -0.000476709199195103
m1863556 A 0.000202088834400027
m2255493 A -4.12316676339569e-05
m2253132 A 0.000131368878136499
m1099168 A 0.00152959426009466
m979094 A -0.00118126521538533
m1075699 A -0.00238040584595328
m100291895 A -0.00117323638350714
m25258829 A 0.000300832895807754
m1021969 A 0.000482245686981168
m3385307 A 0.000371716751673948
m1029549 A 0.00098809157547138
m1003501 A 0.00138830609256567
m4910391 A -0.000200212745953906
m1095092 A -0.00065350211657466
m1027735 A 3.55739002030566e-05
m1094766 A 0.000736715936531615
m1229728 A -0.000100728628083145
m5411523 A -0.00144967048007281
m1136904 A 0.000250021762434302
m1119060 A -0.0008057534723989
m3028331 A -0.000484418066433757
m1378030 A 0.00014200773780655
m1028370 A 0.000589833230808935
m100226211 A 0.000589833230808935
m1069953 A 6.7236622803684e-05
m2280884 A 0.00050884477273351
m990843 A -0.0009587332538195
m3021084 A -0.00085038966179011
m3957242 A 0.00073230799237574
m976942 A 0.000493824587905291
m4991500 A -0.00032294139731706
m2260398 A 0.000560438286729525
m1098268 A -0.000835267032793405
m100220287 A 0.000798100380845385
m1114764 A 0.00082738686550994
m1091969 A -0.00226477054410578
m1091943 A -0.000555828835561555
m1080815 A 0.000840799245191505
m2331384 A -0.000377048716938615
m3954091 A 0.00057108544923853
m1090224 A -0.000504578547700105
m1342366 A -0.000633791339074815
m2289632 A -0.00103705423593737
m1228394 A 0.000175303498440862
m1008074 A 0.000159928810162277
m1280076 A 0.000481813241316016
m996290 A 0.00094565441738074
m100174686 A 0.0020125725257607
m1173449 A 0.000791283990847685
m1010016 A 8.82890632508665e-05
m3935178 A 0.0008563018874263
m1108422 A -0.00133559454538052
m1128848 A 0.00152154922245544
m1065317 A -0.000939847072495825
m1077421 A -0.00050563604871021
m2260087 A -0.000220635234564454
m1152301 A -0.00129570784065617
m2261204 A -7.4617046929071e-05
m3064700 A 0.00125244658987572
m1100933 A 0.000148834109782757
m1258981 A 0.00076840904921693
m1028975 A 0.0015069334937254
m3029112 A 0.00074488121663385
m1163312 A 0.00173997439504029
m1052195 A 0.00166650441036692
m6037846 A -0.00011854978051088
m2279652 A -0.00111040783861902
m3384970 A 0.0011830854892536
m2264094 A 0.000202271907473556
m1088750 A 0.00176355942901597
m1228307 A -0.000251635632442044
m1009838 A 0.000387390142871963
m1089764 A -0.000681934674241445
m3534366 A 0.00117397483200118
m1136365 A -0.0015015680978632
m1159475 A -0.00111709014027231
m4991861 A -0.00036289129305634
m1008453 A 0.000646835289950915
m1006219 A 0.00131957603218
m1111545 A -3.18066699731361e-05
m1001279 A -0.000303224914089145
m3958890 A 0.00220559090104533
m4329798 A 0.000530934420172845
m1161080 A 0.000657428482236265
m2258293 A -0.000630001335044275
m4262090 A 0.000343084045313484
m989220 A -0.000125275168994956
m3064847 A 0.000321498072985821
m1064351 A 0.000302851003686519
m1863625 A -0.00126285061306537
m100197513 A -0.00126285061306537
m1000134 A 1.52210626685508e-05
m1142593 A 0.000516799569653275
m999837 A -0.000370645349647141
m3031442 A 0.00027601760409309
m2256967 A -0.000520003196247155
m5581438 A -0.00217021678206438
m1013777 A -1.37439487566422e-05
m100302094 A 0.00157472609769725
m995200 A -5.5765992756573e-05
m100249542 A -7.3272871074324e-05
m1018411 A -5.75781790671655e-05
m2258159 A 0.000472458495182647
m2265045 A -0.0005778899969007
m1083592 A -0.00207910039393463
m100269655 A 0.000198000933050057
m1116415 A 0.00054108810498968
m100240697 A 0.00102627950526171
m2277902 A 4.65487627620992e-05
m1200827 A 1.47089540372454e-05
m1120705 A -0.000569235889592255
m1093653 A -4.20476266157652e-05
m1053948 A -0.00163514078688915
m2268700 A -0.00101183357665419
m1218159 A -0.000485863120728259
m1029206 A 0.00059287037912109
m1708133 A -0.00119259375437397
m1765837 A 0.00117883998311668
m1142055 A -0.000361757985542014
m982140 A 0.00123528859879441
m2367727 A 0.00054635669626144
m1084194 A -0.001067020423131
m1397446 A -0.00257266837230693
m1300864 A -0.000480632184719995
m1205104 A -0.000317254175141936
m100277068 A 0.000542347785501665
m2263252 A -0.000184730762747197
m1076061 A 0.000328288341345581
m1089538 A 0.000108954243550798
m3064661 A 0.00100938327819882
m1237550 A -0.00076093449654046
m100211299 A 0.00117883998311668
m3534041 A 0.00059488584272191
m100243109 A 0.000836468552185575
m4398260 A 0.000836468552185575
m1122414 A 7.33541220510985e-05
m100253537 A -0.000571015200487495
m1097282 A -0.000882028644549225
m1035461 A -0.000207974358729525
m1001121 A -0.00159428053200944
m3222401 A 0.000285469644849317
m3957802 A -0.00072244639070171
m2276919 A -9.3631312987737e-05
m1018874 A 0.000430757464774826
m100276805 A -0.00285692907263056
m3957491 A -0.00122910544677002
m2263601 A -5.17651807029255e-06
m1166808 A -0.00180608364936588
m1863791 A -0.000163842594805857
m1167866 A 0.000495909752549129
m5970678 A -0.00244350464094579
m1229265 A -0.000384103670658186
m4404398 A -0.000718984276601555
m100224931 A -0.000718984276601555
m2259696 A -0.000295858878218485
m989458 A 0.000347366353370765
m1129678 A 0.00145832549213364
m4909305 A -0.000302721520797212
m997580 A -0.000839006259010245
m993710 A 0.000150275372400611
m1075915 A -7.5313024273782e-05
m1263111 A 0.00121777233193076
m1142155 A -0.00262563860622075
m1020061 A 0.00102242434625198
m4004985 A 0.000821476636985855
m5324723 A 0.00112306392598834
m1056718 A -0.000939279662271785
m2277445 A 0.000278859326767506
m1714293 A -0.000203361573177602
m100193583 A 0.000203361573177886
m1201934 A -0.00122164068269004
m2268790 A 0.000170434908939504
m2258427 A -0.00215709612499108
m5324585 A -0.000202616924139352
m1150044 A 7.6634287791823e-05
m986962 A -0.00193075329057725
m1694762 A 0.000464789581771563
m4911043 A -8.9109620569881e-05
m1064849 A 0.00050927029016952
m1107905 A -0.000360881553362834
m1006950 A 0.000403941741299315
m1011353 A -8.10201514639195e-05
m1019731 A -0.00152832302996124
m2259989 A -0.00072778222721662
m3026491 A -0.00054980261600669
m3533929 A -0.00130473047027009
m3064453 A 0.000794422541169335
m3961392 A -0.000423251939003987
m988347 A 0.000367605498565732
m1126435 A -9.47730056477975e-06
m2265227 A -0.00100081884452634
m1090276 A 0.00057599268105296
m991424 A -0.000232801728353913
m3024454 A -0.00150700950424599
m1096791 A -0.000673639346457025
m4911173 A 0.000433671574990633
m5971349 A -0.00165408830809238
m7478666 A -0.00075688129969955
m3064810 A 0.00173723644029576
m1090669 A -0.00056938482439917
m1093068 A 0.00100814130846724
m1092153 A 0.0001020346143545
m1012196 A -0.00181939641089614
m1003816 A 0.00217160624352674
m5581586 A -0.00138907932769009
m3064436 A -0.00101608740933598
m4911231 A -0.00109421858495161
m1084826 A 0.00065949662320391
m1250690 A 0.000146325588540187
m1108551 A 0.00262761267039842
m1093795 A -0.0017242876766486
m2254131 A 0.00201050295342095
m100226359 A 0.00121372969598842
m1764965 A 0.000825893702856245
m1101242 A -0.000100743344697968
m1127936 A 0.000261407751239702
m1694733 A -0.00219847509411105
m5325445 A 0.000266137400760575
m100274752 A 0.00079901632291184
m100274753 A 0.000473277786543054
m1020251 A 0.00066113251961218
m987889 A -0.00063466993424935
m1076431 A -0.00112827326932545
m1084601 A -0.00328260945314632
m1204535 A 0.00184035140741461
m1674121 A -0.000117958355121855
m3955857 A -0.000456141336103204
m2263968 A -0.00134616251654753
m2356361 A -0.000686965564009075
m2256902 A -0.000315659157215226
m1381810 A -0.000170309683814093
m1058230 A -0.000176685309393686
m1164892 A -0.000161050691896195
m2255000 A -0.0020727452400926
m1091774 A 0.00177042555015423
m2294516 A -0.000250791987295003
m1095762 A -0.00170715869924529
m1017073 A -0.00097263797635259
m1160201 A 8.71195161300245e-05
m1104599 A -0.000395269618199923
m1127202 A 0.00102941223399922
m100234493 A -0.000263944930500844
m1110683 A 0.000931012071492265
m3064786 A 0.000500901839188025
m1130017 A -0.00159476525928968
m1125985 A 0.00142775586254153
m2261198 A 0.000464751760220006
m100251671 A 0.00124762408532237
m1671681 A 0.00115943305222556
m1391397 A -0.00080037355451807
m1089420 A 0.00148958837312057
m1263051 A 0.00072789872980271
m3064787 A 0.00093404645467915
m1086724 A 0.00114362291043676
m1116764 A 0.00075616231657188
m1021279 A 0.00066712751504917
m5323834 A -0.00159043858560135
m1289230 A 0.000859218289744735
m1864418 A -0.00148318745636434
m2266275 A 0.00256187154447872
m1225936 A 0.000126927724249753
m1095414 A -0.00054556849249676
m1091595 A 0.00170310037047431
m1229908 A 0.00052641780540821
m3958269 A 0.000749382144864565
m1005220 A 0.00111844363043767
m2258047 A -0.000418860150044968
m2255222 A 0.000425063020911373
m1228180 A 0.00095744566774017
m1074682 A -0.000183512836782077
m1110188 A -0.000354017455790117
m1150257 A -0.00097380436899207
m3064780 A 0.00097196826046036
m1012903 A 0.00117550333199008
m1027257 A 0.00224477132907205
m3385032 A -0.00059774103223975
m990061 A 0.00180471383104587
m4909838 A -0.000664451606738055
m1179627 A 0.00089972354647278
m100219783 A -0.000466187860571933
m1127268 A 0.00276615777844862
m2342998 A 0.000302393250042087
m100275347 A -0.0010818731062011
m3023566 A 6.99847688982755e-05
m1237387 A -0.00132876743293518
m1125523 A -0.00206465195224449
m4911003 A 0.000328462529244378
m1228818 A 0.00178914938950489
m1146721 A 0.00135804800906923
m100298169 A 0.00135804800906923
m1103744 A -0.000120483999670942
m989962 A 0.00066599211342052
m100234977 A 0.000426527665875907
m1001752 A 0.000189590079825556
m1210139 A 0.000364293863612095
m4989132 A -0.00250134848648107
m2262401 A 0.000947160314976975
m1119474 A -0.00176599102028729
m100272814 A 0.00152145067678261
m4260967 A 0.000875698089035795
m100224914 A -0.000223827249292091
m5345217 A -0.000125670501457389
m100224915 A 0.00084304724576203
m5411402 A -0.000190083918139601
m989193 A 9.7977176899565e-05
m1213157 A 0.00135430462741904
m1091731 A -0.00018607878628649
m2258899 A -0.00122013607000513
m1227937 A -0.00178700058766231
m1083686 A 0.000393068855200992
m1218434 A 0.000719913254165355
m1217639 A 0.0011100434588729
m1031734 A 0.000652346740600825
m1106430 A -0.0008051817494957
m1216942 A 0.00093778482026697
m2256891 A 0.00053630967464994
m1085562 A 0.000164166862531179
m1281764 A 0.00145761409171788
m100294622 A 0.00145761409171788
m998801 A -0.0011020801487364
m991984 A -0.00102523484134251
m2258137 A 0.00138532804099478
m987928 A 0.000709160681019
m1082004 A -0.00082120407285771
m1217807 A -0.000297153967889615
m1030221 A -0.002295943884365
m1130016 A 5.84969433551325e-05
m1049642 A -0.000762203149629845
m1059624 A -0.000216669346560604
m1094107 A 0.000440006565172787
m2280322 A -0.000231931995176405
m1109995 A 0.000869792283191135
m4910604 A 0.00090301852549424
m3956502 A -0.000109891878614683
m1095079 A 0.000208590159559156
m3020836 A 0.00126243465498228
m1129031 A 0.000309661087574945
m100240781 A 0.00064861966058968
m2277903 A -0.000428896342305193
m4260704 A 0.000221644942450497
m977084 A 8.69938737837355e-05
m1032513 A 0.000358148743374528
m999514 A -0.00130497513172773
m3023222 A 0.00108425625356601
m1698004 A 0.000709928610896775
m1720498 A -0.00060696212390448
m1089036 A 0.000638478411210245
m3027403 A 3.49292323893115e-05
m1136149 A -0.000459889971409517
m100211468 A -0.000291152410644223
m1080342 A -0.00105821375480627
m1155058 A 6.42554070358695e-05
m1090398 A -5.0811664655271e-06
m978383 A 0.000300492923412192
m1056532 A 2.3876636676977e-05
m100264140 A 0.00072589723187281
m1219975 A -0.00022689509890181
m2279028 A -0.000905193084633305
m1213125 A 0.00120485082807684
m1067941 A 4.86212501907084e-05
m994244 A -0.000412818583337218
m4992655 A 0.00187628911600613
m5582057 A -0.000283240012792556
m1229136 A -7.38988562017355e-05
m3024870 A 0.00075284066898875
m1114254 A -0.000121928022040014
m3953814 A -0.000711932272810605
m12342748 A -0.000149339023448602
m1118794 A 8.6605799992867e-06
m1072473 A 0.00080985295306975
m1095516 A -0.000880995268096425
m1171426 A 0.00155638746278185
m1029762 A 1.21292511725108e-05
m100230084 A 0.00106118532610188
m1134339 A -0.00165241610901285
m1074746 A 0.000380213933446151
m2262492 A 0.00083942331348617
m100291837 A 0.000636153367582165
m1125672 A 3.76958412431336e-05
m1091931 A -0.00077821217856429
m1099093 A 0.000439567670970343
m1090053 A 0.000227599416994861
m6047077 A -0.000253929117628365
m1162183 A 0.00106893935748277
m1084323 A -6.75946416846555e-05
m1019110 A 0.000696065929158725
m1128964 A 0.00120956678915206
m1111271 A -0.00135526636909354
m3021234 A 0.00192543282670742
m1216513 A 0.000644356697945225
m1075546 A 0.000224364489452711
m2260452 A 0.000697138094919395
m1002211 A -0.000225372807970964
m5577200 A 0.000717468709571545
m1082661 A -0.00051468632685246
m1091805 A 0.000111874198920878
m1098954 A 9.88002259881525e-05
m4909514 A 0.000515350203711645
m1103513 A 0.000274586374840414
m1067591 A -0.00118314314058413
m1220869 A 0.000208203845708682
m978206 A -0.00083453676938668
m3957644 A -0.000255929734907583
m100295035 A -0.000255929734907583
m2281794 A 0.00229789368985707
m1063514 A 0.00141278446758196
m3949323 A -0.000136523777735955
m1063567 A 0.000984385175308755
m1104280 A 0.00097514938870115
m4411130 A 0.00145095266816956
m3222328 A 0.00065200192563583
m1166929 A -0.000220609232878016
m3064805 A -1.41009763164405e-05
m1255583 A 0.000399205350534574
m2279548 A -0.000601689298469635
m1071324 A 0.000497698480544271
m2261784 A 0.000245511743800399
m1257809 A 0.000957301851790885
m1391497 A -0.000283281780459839
m1203970 A 0.000204121234900332
m4910945 A -0.000482283670216841
m3064669 A 0.00029890685108164
m4991019 A -0.00074025880376211
m1025677 A 0.00067897299038
m1011218 A -0.00053563457539633
m100262935 A 0.000693170356025535
m23884153 A -4.60487913409567e-05
m1058067 A -0.00110490389235268
m977335 A 0.00209691336034753
m1046963 A -0.000311276865934959
m1108407 A 0.00053334157991347
m2268367 A 0.000716109503328175
m1082057 A -0.000846521839019405
m2279063 A 0.0010343504907342
m1250208 A -1.38646103967335e-05
m1111114 A -0.00142011479646715
m1163073 A -2.36793979038297e-05
m1082006 A 0.00120819395796411
m1049564 A -0.000497729804531619
m1202710 A 0.00189648453540031
m4909322 A 0.00054483760409388
m3023516 A -0.000594124834074655
m3533789 A -0.00135627201530069
m100245385 A -0.00140866672549791
m100230969 A -0.000888746961391865
m992944 A 0.000124000023879116
m100234651 A -0.00178229316289534
m1091870 A -0.000140304188219039
m3064741 A 0.00111665057910456
m2256482 A 0.000354013048366948
m2255555 A -0.000126168704895553
m1092484 A 0.000943283488185465
m2250531 A 0.00181285606522059
m100288048 A -0.00120893295067291
m1137852 A -0.000594402320013525
m1095546 A -0.00158206812051998
m1109742 A -0.000852505368246615
m1102327 A 0.00135335469704048
m1093041 A 0.0009060035233054
m5579533 A -0.0011000997515286
m996476 A -0.00140231743977274
m100286390 A -0.000100332985113321
m1128830 A 0.00040407760758549
m5969667 A 0.000462017191181441
m1125518 A 0.00017420785863695
m1049818 A 0.000986588093202925
m2280318 A -0.000274099321773193
m1034520 A -9.9481101882471e-06
m1049526 A -0.000812889128024825
m1116658 A -0.000836944192043775
m1128536 A -0.00120327939273371
m2253061 A 0.000407329463318887
m1198707 A -0.00151493121568063
m1067587 A -0.00100276583446797
m1092935 A -0.00152129283567553
m1233350 A 0.00107199958299607
m1125453 A 0.000147147499807474
m1398044 A -0.00129776511864255
m1049647 A 0.00149383098799345
m5011314 A 0.000458742762204707
m1095012 A 0.000395910513694857
m1215236 A 0.000764857414631165
m5325021 A -0.00207838163805476
m1231570 A -0.00145827635578352
m3952464 A -0.000840968822826215
m1239417 A -0.000863907078767835
m1230152 A -0.000467804203926194
m995079 A -0.00055947256748695
m1227842 A -0.00281097178074721
m3533185 A -0.00067838194662413
m996128 A 0.00065590026408001
m1126958 A -0.000832488146681335
m1038614 A 0.00056791811584064
m2258868 A 0.00259098321697268
m1125783 A -0.000204880927988934
m100274647 A -0.000259461219980709
m1725680 A -0.000253778602964748
m1120717 A 0.000777594360842995
m1009515 A 0.000936254189478835
m3955357 A 0.000591314306272735
m4003620 A 0.000257535286498433
m1227892 A 0.000432992009682123
m4260873 A 0.00092138676016537
m2266435 A -0.000356062265866517
m4990449 A 0.00101890714060136
m5323598 A -0.000445103545155356
m1220325 A -0.00140285872228489
m2292026 A -0.000282028887542924
m1261416 A 0.000973009931600745
m1278184 A 0.00157671937735911
m4991528 A 0.000359759301405638
m1261005 A -0.00196906557952437
m1166068 A -6.9718673630267e-05
m997146 A 0.00125957040972224
m1070097 A -0.0007865800122805
m1103342 A -8.06074736127185e-05
m1115933 A -0.00062221012878303
m1267677 A -0.000164134825827708
m100304569 A 0.00128528304506932
m1862901 A 0.00128528304506932
m6042696 A -0.00079245645707442
m2282915 A 0.000481903009266292
m1091721 A -0.000115774373748555
m3951774 A -0.000282492624184906
m3385312 A -2.23737161941381e-05
m3533779 A -0.000298533305568336
m2362779 A 0.000410593910127912
m1090643 A 0.000242228334697873
m1090605 A 0.000109939500605746
m12855720 A 0.000167756972983023
m1020017 A -0.00149522893097517
m1010318 A 0.000462649160159619
m1094865 A 0.001271622084621
m1042021 A -0.00013973892065195
m1087980 A 0.000330265320985187
m5579510 A 0.00125957892496514
m100287189 A 0.000686308525224805
m1059864 A 0.000379047402741775
m100245225 A 0.00155095264875824
m25259695 A -0.000115048983135286
m7352846 A -0.000260311770046683
m1096633 A 0.000347085397229821
m1246226 A 0.00110221432804808
m3941937 A -0.00073270140486959
m1128482 A -6.64070242677875e-05
m1228827 A -0.000207470771323428
m1095793 A -0.00173950008295798
m1203941 A 0.000711334624436915
m985935 A 0.000662108280191885
m1237609 A 0.00098315094074242
m1119505 A -0.000147602263962118
m7351885 A -0.000166924173154251
m3020463 A 0.00299537780094971
m1150233 A 0.000454746386787686
m2249152 A -0.00103542153103251
m19484178 A -0.00272567168942083
m1360083 A 0.00255481345461561
m1256788 A 0.000119340815957496
m1099289 A 0.00260961861848769
m1228408 A -0.00071844345787762
m1150707 A 0.00137673314989139
m4394234 A 0.00190837103946194
m100247160 A 0.00190837103946194
m985475 A 0.00231926501661058
m7351616 A 0.00181297736755663
m1076039 A 0.00183709818209897
m3021667 A -0.000486822266970846
m1038656 A -0.00100612279458995
m1022962 A -0.000242883967794391
m3025510 A -0.000881739312941405
m3952470 A 0.00096228501077573
m1034276 A -0.00118444592530488
m1242418 A 0.000855846138254495
m1065155 A -0.000885889828004805
m5324935 A -1.73448104421847e-05
m1059232 A -0.00119840425965185
m1043105 A -0.000357826827302335
m1005316 A -7.09689462802e-05
m2250871 A 0.0007710838076815
m1092511 A 0.00062967967222
m985618 A 0.000459702148212267
m1201492 A 0.000487433970827811
m1167826 A 0.000308754351015643
m1089532 A -0.000866227262581105
m1096247 A -0.00014210902233344
m1032466 A -0.00052176327035652
m1082672 A 0.000192191666349534
m1057945 A -0.000582009845539885
m1258947 A 0.000477346713036985
m1110095 A -0.000360268002373968
m1218540 A 0.00083025440151395
m4988990 A -0.00063224598545592
m4993318 A 0.000443664649964822
m3064683 A -0.00101080320018767
m3222465 A -0.000584048568638455
m1022670 A 0.000122815103387413
m2257768 A -0.000338362995343649
m4990787 A -0.000138237329790445
m1001430 A -0.000214760155728771
m1094530 A -0.00052423602588959
m1214020 A -0.000234713526499374
m100305130 A 0.00014151114581185
m4396292 A 0.00014151114581185
m1127273 A 0.00131286900412101
m1122716 A -6.55358632612765e-05
m1126182 A 0.00103205612117753
m3026949 A -0.000841536702599635
m1144606 A 0.00023955635241656
m1100394 A -0.00153950255047324
m29429673 A -0.00093406578438967
m1206619 A 0.000645305753899975
m1235467 A -0.000543917281599305
m1367142 A -0.00018540139640346
m2249789 A 0.00083098966309379
m1239278 A -0.000411862528378467
m1203661 A -0.00131285718860013
m1233459 A 0.00079011396133605
m992228 A 0.000567380394225895
m1233262 A -0.000924055408472835
m1060154 A -0.000813512846300565
m5970307 A -0.000736796789315285
m7352825 A -0.000532538484160655
m1215797 A 0.000205195466646236
m1683089 A 0.00091750419687615
m3021953 A 0.000530101640106755
m7492221 A -0.00066757949188145
m1042360 A -0.000333998514089966
m5971463 A -0.00229517351607255
m1117337 A -0.00131379607949137
m1089803 A -0.000578425813425975
m1318890 A 0.000253032696596951
m5580970 A 0.00094144403600715
m3939138 A 0.000116310300136692
m4991271 A -0.000711789839093495
m1103188 A -0.00133041237853962
m1094163 A -6.26194150703785e-05
m1004729 A 6.6430375926087e-05
m1164792 A -0.000998422495715345
m980396 A 0.0015199786653732
m1002891 A -0.00177552804462023
m100240552 A -0.00178123708441549
m1115887 A 0.0016108318394475
m1160469 A 0.00123221473113496
m1089342 A 0.0018592114014687
m1006049 A 0.00163542351264578
m1023613 A 0.00133249268035291
m3024321 A 0.000323198117434767
m2249680 A -0.000442495031607028
m1213508 A -0.00286055699752675
m100193499 A 0.000182496033413705
m100271902 A -0.00181199032684056
m100295744 A -0.00138534758427486
m3064723 A -0.00334700591612324
m4911015 A 0.00339321778736166
m1101880 A 5.8482796612962e-05
m978273 A -0.00109286841662461
m1126200 A -0.000257607269540891
m1112583 A 0.00331005985383109
m992597 A -0.000167505331936767
m1260888 A 0.00386453562891083
m2254182 A 0.00100105355511476
m1087756 A 0.00105769431053656
m1162627 A 0.00335885383318933
m1126866 A 0.00236185495762755
m100292388 A 0.00095935218298115
m1396589 A -0.0008859030042104
m1093454 A -0.00501407745727035
m1022260 A 0.000141351755748214
m3023708 A 7.9295546508192e-06
m1350635 A 0.000459890359753541
m1071582 A 0.000141409597205892
m1098588 A 0.000173040577564909
m1151066 A -0.00105375714076326
m3029592 A 0.0006928552774836
m1089537 A 0.000306483927726733
m1093352 A 0.000497936145399953
m4406824 A 0.00130439924344849
m100282281 A 0.00130439924344849
m1127317 A 0.000499812818658039
m991557 A 0.000581971352190535
m1015056 A 0.000367729593378968
m1126976 A -4.0875498751577e-05
m7940553 A -0.00181328918035453
m1231587 A -3.68316285196877e-05
m2242723 A 0.000429125653565478
m1094603 A 0.000508583227807285
m1125422 A 0.0006035439250065
m1085831 A 0.00134423191504976
m3023733 A 0.000129611042046686
m4911190 A -0.000389628963950186
m2261906 A 0.000425510913286563
m993744 A 0.000394457819237288
m3533831 A 0.000850580184753495
m1104325 A -0.00114693797945812
m5338368 A -0.00115537786567472
m4910815 A 0.000531491408044005
m7338881 A 0.000733945142344555
m5324564 A 0.000270426637565878
m1232477 A -6.61099686006185e-05
m1864440 A -0.000577354702050135
m15327985 A 0.000334964902887425
m987159 A -0.000325938297363132
m981294 A -0.000121713254203058
m2246769 A 7.8567600591945e-05
m1083393 A -0.00173800522037059
m1242381 A 8.6303203758946e-05
m1201565 A -0.00145607526882049
m34877451 A -0.000182016064084944
m6039868 A -0.000644234692344425
m1160995 A -0.000363587685567709
m1094487 A 0.0006985562751554
m1244851 A 4.21225816296679e-05
m3951391 A 0.000359617189500756
m4003291 A -0.000494388579768715
m7940511 A -0.00060740728397434
m100242534 A -0.000932033319818865
m977096 A -0.000189357457746888
m1056876 A -0.00119046471613964
m1039300 A 0.000422679488536957
m100224967 A 0.000607776144537115
m1036734 A 0.00089625800632516
m3023141 A 0.000927691782929225
m1077153 A -0.00096695815563829
m1716118 A -0.000374981094865138
m5577199 A 3.03673581272015e-05
m977602 A 0.000763570417135685
m1263824 A -0.000740386265299625
m100265617 A -0.000740386265299625
m1193959 A 0.00127154875595407
m3025921 A -0.00066157992727954
m100173407 A 0.000473731195512484
m7487640 A 0.00210647537795906
m1207119 A 5.5129015448534e-05
m100242790 A 0.000352242342979785
m2292275 A 0.00140474104535007
m980698 A 0.000373003376097905
m1204392 A -0.000353131455671703
m1286277 A -0.000334384582680516
m1266108 A 0.000282988154066039
m2259439 A -0.000263977358899202
m1092806 A -8.2164986101153e-05
m977670 A -5.78837224065295e-05
m1252850 A 0.00156820764725779
m2259630 A -0.000219680872262391
m981987 A -0.00039690780307678
m1110734 A 0.000152849393265513
m2258870 A -0.00194754471415059
m4393971 A -0.00025352898923423
m1202091 A -0.000374251501725954
m3937507 A 0.00160307662316403
m100218302 A -0.000282901923588483
m100240625 A -3.17080409570514e-05
m5411698 A -0.000171607410332584
m1123689 A -2.21945182550288e-06
m7940534 A -2.48346294236227e-05
m3958333 A -0.000468543426619409
m100197978 A -0.00354748563153742
m6035526 A -0.00058938791253863
m1138609 A -0.000392088018891399
m3938669 A -0.000142331428017419
m1157320 A 0.000176576476910151
m5566520 A -3.28394033979511e-05
m3939625 A -0.000282901923588483
m2245145 A 0.00062743120212216
m3946189 A -0.0003743454491112
m1114234 A 0.000495005588389093
m100269706 A 0.000556776053612915
m100251069 A -0.000249682070650445
m4541612 A -0.000249682070650445
m100173428 A 0.00141538528900522
m100290165 A 0.000356453777269874
m1094691 A 0.000356453777269874
m3064763 A 0.000340244203025076
m1087500 A 0.00073834289984409
m3959579 A 0.000799222663630445
m1064566 A 0.000221394440206538
m1086967 A -0.00050849800723041
m100225019 A -0.00050849800723041
m1029743 A -0.000515787722512455
m100218349 A 0.00062855826803101
m1667156 A -0.000325443993294627
m989930 A -0.00056516631947884
m5325159 A -0.00068430693564632
m100287932 A -0.000312559215868045
m1210830 A -0.000186378072641356
m3027269 A 0.00069374590874897
m4537931 A 0.000280734508496661
m5412132 A -0.00053266869882484
m5971653 A 0.000329130987349324
m3940826 A 0.00061681778517995
m2264838 A 0.000201616619792935
m1250957 A 9.1935224721185e-05
m100220043 A 9.1935224721185e-05
m2248154 A 0.00023748687096796
m6039822 A 0.000430895882468157
m4911090 A -0.0010616436904022
m1204241 A 2.99016430898821e-05
m5324627 A -0.000303768833306148
m6036141 A -0.000349771724320728
m1238032 A -0.00061655980028801
m1064108 A 8.76138061873085e-05
m4329688 A 0.000226686505364232
m100211183 A -0.000145884215364967
m1230118 A 0.00124986166048485
m5970292 A 0.00051118878206997
m5971291 A -0.000304054881577254
m5324813 A -0.00131417273121419
m5325387 A 0.000453651514062912
m5324317 A 0.000330479057501089
m1060290 A -0.000225289204981337
m2245474 A 0.000347861752349673
m1285040 A -0.00060540257975506
m2252472 A -5.18037880242275e-05
m2264920 A 0.00113764720533071
m1228399 A -3.2488225423484e-05
m3028214 A -8.56201544321115e-06
m1285693 A 9.1126235111115e-05
m3026513 A 0.000284720536355047
m2243306 A 0.000230702853983546
m1119316 A -0.00068573764340454
m2256322 A 0.000554084148635735
m1228457 A 0.000493073271190056
m3022244 A 0.000304160575337447
m3021154 A 0.000334095689735445
m100275408 A 0.000254186984684186
m1005662 A -0.00036717380123057
m12857006 A -0.000156321457458791
m2251911 A 0.000309329346459296
m1117339 A 0.000123210818190827
m979520 A -0.000575542479905575
m23884159 A -3.10992457796564e-05
m2250873 A 0.000382178937644244
m1075422 A 7.5706215875053e-05
m1126011 A -9.41594488211235e-05
m100249048 A -0.000307443587963112
m4004359 A -0.000307443587963112
m1246993 A -0.000714931747596975
m5971318 A 0.00044343032748251
m1118145 A 0.000418271409807666
m1208203 A -8.51350463158195e-05
m1863599 A -0.00106058852203789
m1107079 A 5.77069604852765e-05
m1228596 A 0.000547658772019405
m1403433 A 0.00169990970158
m1073145 A -0.000511426725687875
m1216997 A -6.45739541455795e-05
m1233128 A 0.000114763042630766
m1078056 A 0.000227460591835378
m2250650 A -5.553462691293e-05
m1104252 A 0.000211952192753159
m1071158 A -0.000672307530452255
m7940736 A 0.00059018312728228
m5577153 A 0.000131773263601209
m1092980 A -0.00179476896207879
m1126852 A -0.000297358067228998
m1233147 A 0.000137915752861997
m1242523 A 0.000296731488878699
m1209742 A 0.00058291678210792
m1126980 A 0.000980339053613315
m1126727 A -0.000354884096243874
m1228672 A 0.00013896230361115
m100230800 A 0.000609594103543565
m1094756 A 0.000609594103543565
m2242486 A -0.000861628677959485
m1246237 A 0.000924343860211985
m1060398 A 0.000591136528075945
m9724736 A -0.000362992959059179
m2248264 A 0.00092629592773544
m100208743 A -0.00128601118166677
m5361296 A -0.0012952921779317
m2259570 A 8.9497184276533e-05
m3956776 A -0.00302160511309744
m1233319 A 0.00056231085272556
m1086964 A -0.000201040856934295
m3023205 A -1.24102989071315e-05
m1087316 A -4.98837082915042e-05
m1106031 A 0.0002478457339579
m1298690 A 0.000261623458083086
m1082701 A -0.00022862841358866
m1125986 A -0.000106305759228683
m1104320 A 0.00105146066496326
m5970951 A 9.1419545886114e-05
m1065917 A -0.000292364738293164
m1040800 A 0.000599461903533885
m100279691 A 0.00073611149779197
m1249317 A -0.000268946152051149
m1257535 A -0.000269555382424253
m1057683 A -5.55181156681095e-05
m1034710 A -0.00109601472641832
m1072736 A 0.00046836628706007
m1116168 A -0.00144581786203673
m1104540 A 0.000310230054594532
m1089218 A 0.000330717693897802
m1126645 A -0.00061862443450222
m1101803 A -8.2634696346335e-05
m3222150 A -0.000816986493265665
m2253059 A 0.000366229693427327
m100249061 A -0.000111230477550969
m1136761 A -0.000111230477550969
m1237301 A 0.00133400154098307
m2245037 A -0.00164758258921442
m2249312 A -0.00110446375447948
m1245983 A -0.000392139037898887
m1101456 A 0.00162883138202354
m1695806 A -0.000405844884513917
m2271962 A -0.00119845680438207
m3028287 A -0.000584679422134555
m4542497 A 0.000600521274322965
m4993017 A -0.00055984514273671
m3023494 A 0.000345186467847777
m1018329 A 4.95260375172365e-05
m1042864 A 0.000264980744401494
m1020807 A -0.000160624921122785
m100293189 A -0.000160624921122785
m1240625 A -0.00101912001316081
m3022210 A 0.00033254861888551
m1118094 A 0.00065186104461276
m100233950 A -0.000919492412243545
m4021872 A -1.29159776834236e-05
m4260991 A -0.00116236231231276
m100233949 A -0.000693230956708685
m3960035 A 0.000119022312245176
m3937337 A -0.000229997243105144
m100285836 A 0.00170335127036445
m100285835 A -0.000595386443965815
m997946 A -0.000740979573145755
m1211617 A -0.00052769439325536
m3028895 A 0.000406984830978627
m3222194 A 0.00131622105998596
m987426 A -0.00186865911656737
m2253769 A 0.00096355877387423
m2242955 A 0.00117990959993831
m3064601 A 0.00110807488976208
m1089571 A 0.00122028901742664
m1090667 A 9.06235462110525e-05
m990037 A 0.0034574841967912
m1049595 A 0.00025629337249085
m7478445 A 0.000369211068938881
m2248813 A -0.000307925804398338
m2245936 A -0.00016114508796884
m989318 A 0.000184729441240035
m1091224 A 0.000347087904316244
m100231015 A 0.000125476929875816
m1129754 A -6.7071538646811e-05
m1154268 A 0.000451226138624877
m3956180 A 0.00055502833568579
m1088418 A -1.77769858451896e-05
m2257253 A -0.000154686988958681
m100218369 A -7.43024194052875e-05
m1088405 A 0.000174642654901765
m2245064 A -5.4623635847292e-05
m2257776 A 0.000273746791135988
m3064792 A -5.69712554764205e-05
m1218602 A 0.000438203495640523
m1094176 A -0.000666945329607645
m100230865 A 0.00058761977616759
m2252592 A 0.00361162377630649
m3222190 A -0.000186013969752267
m2252829 A -0.00074411385572072
m1058686 A 0.000144545794762677
m1065865 A -0.000350654439159394
m1126151 A -0.000329561107521803
m1125700 A -0.00203855027505514
m1028015 A -0.000497138122957152
m1228512 A 0.000828060749885765
m13879428 A 0.00064184067554009
m1097048 A -0.0019622302618727
m1066962 A 0.00103491793279029
m100284681 A 0.00115415192366168
m1058559 A 0.000157925017056727
m6050192 A 0.000487762215510164
m1041337 A 0.0011023611509762
m1168487 A -0.000875369525469255
m1698595 A -0.00056509805287285
m3064587 A -0.00196323302203373
m1229057 A -0.000254434522669237
m2268205 A 0.000860752849804405
m14925042 A -0.00143431454519873
m7353377 A -0.0007789081644771
m100272868 A 0.00102550586220861
m7353378 A -0.00133708810230358
m1020705 A -0.000241083894781813
m1126747 A -0.000264693385427684
m2246870 A -0.000278635111255121
m1201618 A 0.000677750783950755
m1071115 A 0.00117962766229284
m1008567 A -0.000876353069614635
m1092463 A 0.00113194319998652
m1071224 A 0.000956951137836075
m977800 A 0.000150927121788599
m1122888 A -0.0009146906996322
m7350269 A -0.00076828263823777
m1274217 A 0.000859196891536765
m1140252 A 0.00081230702707059
m1126502 A 8.73910314738465e-05
m1142646 A -0.000566798950139615
m1081461 A -0.00108918311818913
m2252787 A 0.00058112021851001
m1120739 A -0.00113274002319736
m100289847 A -0.000500631536937975
m7353589 A -0.000478531581414252
m100289844 A 0.000494183902333292
m1218536 A 0.00054473886669401
m1277513 A -0.000810155748890065
m3023539 A -0.0005545346640212
m7352869 A 0.00132038379724695
m2254538 A 0.000327733113300051
m2247994 A -0.0008188433277126
m100193510 A 0.00133839635263064
m981802 A -0.00128207579607153
m1205814 A 6.3631911864337e-05
m1125230 A -0.00217319731546916
m4989448 A 0.00230267123757984
m1233052 A -0.0034351148938843
m994163 A -0.000486257536722924
m1090543 A 0.000735361489006895
m2265406 A 0.000796056394566075
m29966451 A 0.000185442540306175
m2261896 A 0.000411260523146673
m2258703 A 0.00055272025531914
m100253070 A -0.000172731084297555
m1098087 A -0.000172731084297555
m1373416 A -0.000565515574896615
m1107919 A -0.00118202727518929
m993587 A 0.00759336371946925
m1059032 A -0.000871255528803155
m7352456 A -0.000122305998539437
m1042586 A 0.00903804359539095
m10592826 A -0.00119178934878794
m1118397 A 0.00239971768534431
m2332719 A 0.00282329162168896
m3027622 A 0.00200209848644912
m1138232 A -0.00166003690752671
m2252570 A 0.00171281028806693
m2257171 A -0.00119912220454353
m1014633 A -0.00203322091551237
m1314743 A -0.00328132755168291
m993056 A -0.00108699285881088
m100230715 A -0.00035934571844935
m1667202 A -0.000392725386049523
m1022538 A -0.00074749291176975
m1114510 A -0.000653908458136955
m2263251 A 0.00043311692404859
m3064719 A -0.000287708607442778
m1163901 A 0.00070758756362355
m982852 A 0.00019433107740391
m1396400 A -0.00120630809717957
m1078149 A 0.00076355368130463
m1123765 A 0.000441807702805484
m2243417 A -0.00142700932633498
m1863032 A -0.00424390161983914
m3222151 A -0.000663970967725425
m1091457 A -0.00113991615222112
m1058776 A 0.0010077135391453
m1165103 A -0.000826888042742255
m1218077 A -0.00055925663378486
m3946929 A -0.00175862794375981
m1096866 A -0.000326248701518108
m100261653 A 0.00056464871020876
m1235797 A -0.00124483031344975
m3957080 A 0.000790414529535955
m2242774 A -0.00115617673819138
m12470399 A -8.9235749806297e-05
m1072732 A 0.00039576041471651
m1112305 A -0.000293498736996691
m1091519 A -0.00041521731249651
m1053407 A 0.0013257689479989
m2248233 A 0.00171243502811576
m100269605 A -0.000481656811578961
m1273057 A 0.00181639134769913
m1220230 A 7.07363705706725e-05
m4992843 A -0.000296492990900192
m100304238 A -0.00109481139677913
m4992690 A 0.00078701848822919
m1237714 A 0.00098302918857858
m1202365 A -0.00143291587351587
m1216806 A -4.39796502676675e-05
m5323893 A 0.000490219367988958
m988637 A -0.000666862963468395
m1864996 A -0.000250595078249841
m2250200 A -0.000757913657133845
m1099369 A -0.00260115930788468
m9724789 A 0.000966691164469565
m1132221 A 0.000786528610591355
m1110262 A -0.00123883051774213
m1139497 A 0.00171120243385988
m1707908 A 0.00116916646262792
m100240665 A 0.00103465381129968
m1099554 A 0.000226974793648658
m5324623 A -0.00119837559145463
m1069292 A 0.000117163144631359
m1091343 A 0.000158852140556127
m1171769 A 0.00160708469644087
m994751 A -0.00147256628635636
m1085677 A 0.000768949941469505
m1002944 A -0.000945267259116735
m994443 A 5.50740383324815e-06
m1009869 A 0.00203229651111166
m1696654 A -0.0015160793705056
m1104459 A -0.00070637823407118
m1210980 A -0.00105645021233602
m1030434 A -0.00134193293528601
m1078222 A -0.000447308654525591
m4988974 A -0.00126235358701302
m5970392 A -0.00156124357175652
m1057814 A 0.00204943908822806
m1079192 A 0.00176761201863761
m1694935 A 0.00210327848961501
m100268860 A 0.0018126596332945
m1692267 A 0.0018126596332945
m1048713 A 0.00064580356030102
m1094219 A 0.00191761751174937
m1001843 A 0.00158376739959153
m5372842 A 0.00090497582605989
m1095962 A 0.00161240704269508
m5324990 A 0.00213348401157225
m2250869 A -0.00189619911352742
m5971007 A -0.00056953889911255
m1069668 A -0.00167898083130722
m3064402 A 0.00054264209818587
m1129488 A 0.00060254634157208
m1220930 A 0.00129762881998335
m7478614 A -0.00157321140836594
m2246764 A 0.000164524178184594
m1212647 A -0.00126407063431288
m7491243 A 0.00060960143593634
m2244024 A -0.0005846416573115
m1128614 A -0.000404203009359449
m100260236 A -0.000483765926119978
m4992673 A -0.00071565725981556
m1068228 A -0.00084348789762683
m1220547 A 0.000743464326560635
m994867 A -0.0007466948506265
m990024 A 0.000494284686176806
m1049618 A 6.11622733737695e-05
m1054974 A -0.000188924568560811
m2244117 A 0.000510043985025745
m982902 A -0.00135012057216996
m1058181 A -0.00104340028246083
m1695291 A -0.00080201859654107
m3533688 A 0.000559842964729375
m1093052 A 0.00075885053523324
m4008625 A 0.000480262579054108
m3944958 A 0.000354972876593271
m1127064 A -0.000202945269534778
m1229679 A 0.000680368494906375
m1195033 A -0.000416726583146347
m1127814 A -0.00051632557955167
m1025109 A 0.000303108706304184
m100256074 A -0.0013103380436814
m1248721 A 0.000632281403609775
m1125378 A -0.00053673197544677
m1103334 A -0.00060818959734299
m100307628 A 0.0019360785807575
m1082134 A 0.00672437306761765
m1092320 A 0.00222377548070607
m1125802 A 0.0020169909714008
m1040727 A 0.00198553884540944
m1091583 A 0.00288080787541187
m1297443 A 0.00301609734736343
m3028523 A 0.00663551733741925
m5050443 A 0.000515330558223745
m3534296 A 0.00058234311827702
m982050 A 0.00114800462455526
m1250435 A 0.00102915423034697
m1017788 A 0.000133529096748334
m100262087 A 0.000108869603038572
m100262090 A -0.000128548289670405
m4410447 A -0.000697013716179935
m3570113 A 0.00238678729731244
m4910838 A -0.00166444754183796
m987784 A -0.00274773418222489
m1125152 A -0.000270202508062599
m4395442 A 0.000217379569201327
m1075787 A -0.000236502363871928
m1010002 A -0.00133330459785861
m2272759 A -0.00171287246673505
m2242441 A 0.00115870245642474
m1184589 A -0.000460039304198425
m1132261 A -0.000195665396544723
m1243355 A 0.00128404645732368
m3029024 A -0.000300947080768844
m1128310 A -0.000665101787196245
m7351516 A 0.000889898110840225
m100226440 A -0.000792858133840055
m3025863 A 0.00156933999966741
m2266147 A 0.00122808882063993
m1053307 A -0.00072616238441578
m1205111 A -0.000115731461547162
m100281445 A 0.00146831604447278
m1147142 A 0.00221476771184013
m1255386 A -0.000223104981077182
m100245330 A 0.0019477018976058
m1101488 A 0.000256673810923288
m3944963 A 5.3272010010903e-05
m1177255 A 0.00263533484590223
