# Supplementary material for: genomicSimulation: fast R functions for stochastic simulation of breeding programs
Source: G3 (Bethesda). 2022 Sep 2;12(10):jkac216. doi: 10.1093/g3journal/jkac216 (PMC9526041; doi:10.1093/g3journal/jkac216)
Supplement: jkac216_Supplementary_Material_6 [file jkac216_supplementary_material_6.zip]

Archive with 1 entries (1 files):
- jkac216_Supplementary_Material_6.c
