# Supplementary material for: genomicSimulation: fast R functions for stochastic simulation of breeding programs
Source: G3 (Bethesda). 2022 Sep 2;12(10):jkac216. doi: 10.1093/g3journal/jkac216 (PMC9526041; doi:10.1093/g3journal/jkac216)
Supplement: jkac216_Supplementary_Material_6 [file jkac216_supplementary_material_6.zip › jkac216_Supplementary_Material_6.c]

#ifndef SIM_OPERATIONS_H
#include "sim-operations.h" //genomicSimulation library
#endif

void dwNAM_sim(char* filename) {
	clock_t c = clock();
	SimData sd = EMPTY_SIMDATA;
	int g0 = load_transposed_encoded_genes_to_simdata(&sd, "Durum_NAM_snps.txt");
	load_genmap_to_simdata(&sd, "samir-gt-snp-seltool-map-cM.txt");
	get_chromosome_locations(&sd);
	c = clock() - c;
	printf("Loaded g0 %d in %f seconds\n", g0, (double)c / CLOCKS_PER_SEC);
	
	char buffer[50];
	c = clock();
	// Generate the first generation
	sprintf(buffer, "%s-F1", filename);
	GenOptions g = {.will_name_subjects=TRUE, .subject_prefix="F1", .family_size=1,
		.will_track_pedigree=TRUE, .will_allocate_ids=TRUE,
		.filename_prefix=buffer, .will_save_pedigree_to_file=FALSE,
		.will_save_effects_to_file=FALSE, .will_save_genes_to_file=FALSE,
		.will_save_to_simdata=TRUE};
	int f1 = make_crosses_from_file(&sd, "NAM_crossing_plan.txt", g);
	c = clock() - c;
	printf("Created F1 %d in %f seconds\n", f1, (double)c / CLOCKS_PER_SEC);
	
	c = clock();
	sprintf(buffer, "%s-F2", filename);
	g.family_size=100;
	g.subject_prefix="F2";
	int f2 = self_n_times(&sd, 1, f1, g);
	c = clock() - c;
	printf("Created F2 %d in %f seconds\n", f2, (double)c / CLOCKS_PER_SEC);
	
	c = clock();
	sprintf(buffer, "%s-F6", filename);
	g.family_size=1;
	g.subject_prefix="F6";
	g.will_save_genes_to_file=TRUE;
	g.will_save_pedigree_to_file=TRUE;
	int f6 = self_n_times(&sd, 4, f2, g);
	c = clock() - c;
	printf("Created F6 %d in %f seconds\n", f6, (double)c / CLOCKS_PER_SEC);
	
	delete_simdata(&sd);
}

int main(int argc, char* argv[]) {	

	dwNAM_sim("dwNAM-sim");
	
	return 0;
}
