# Supplementary material for: genomicSimulation: fast R functions for stochastic simulation of breeding programs
Source: G3 (Bethesda). 2022 Sep 2;12(10):jkac216. doi: 10.1093/g3journal/jkac216 (PMC9526041; doi:10.1093/g3journal/jkac216)
Supplement: jkac216_Supplementary_Material_7 [file jkac216_supplementary_material_7.txt]

rs	DBA_Aurora	Jandaroi	Fastoz7	Otb4	Fastoz8	Fadda98	Fastoz3	Fastoz10	Fastoz6	Fastoz2
4003974	W	W	W	T	T	T	W	T	W	W
5411872	W	W	A	A	A	A	A	A	W	W
1017928	W	W	W	W	W	W	W	W	W	T
993293	W	W	A	A	A	A	A	A	W	W
4395645	T	T	W	W	W	W	W	W	T	W
1204785	A	A	W	W	W	W	W	W	A	W
1150201	W	W	W	W	W	W	W	W	W	A
10993005	W	W	W	W	W	W	W	W	W	A
1011662	A	A	A	A	A	A	A	A	A	A
1054423	W	W	T	T	T	T	T	T	W	W
3021131	A	T	A	A	A	A	A	A	A	A
1293074	W	W	A	A	A	A	A	A	W	W
1267271	W	W	W	W	W	W	W	W	W	W
2304892	A	A	A	A	A	A	A	A	A	A
1235625	A	A	A	A	A	A	A	A	A	A
1230812	T	T	W	W	W	W	W	W	W	T
5354409	A	A	A	A	A	A	A	A	A	A
1001137	A	A	A	A	A	A	A	T	A	A
1015248	A	A	W	W	A	W	W	W	A	A
1696406	A	A	W	W	A	W	W	W	W	A
2256406	T	W	W	T	W	W	W	T	W	W
5368847	A	A	W	W	A	W	W	W	W	A
4396784	W	W	A	A	W	A	A	A	A	W
3942183	A	A	W	W	A	W	W	W	W	A
4440082	W	W	T	T	W	T	T	T	T	W
1052695	A	A	W	W	A	W	W	W	W	A
1144942	W	W	A	A	W	A	A	A	A	W
1863421	W	W	A	A	W	A	A	A	A	W
1214918	W	W	A	A	W	A	A	A	A	W
3574106	A	A	W	W	A	W	W	W	W	A
1127088	W	W	A	A	W	A	A	A	A	W
1108604	W	W	A	A	W	A	A	A	A	W
1097536	A	A	A	A	A	A	A	A	A	A
1276471	A	A	W	W	A	W	W	W	W	A
7927902	A	A	W	W	A	W	W	W	W	A
1103396	T	A	T	T	T	T	T	T	T	T
4003919	A	A	A	A	A	A	A	A	A	A
1091032	A	A	W	W	W	W	A	W	W	A
2280478	A	W	A	A	A	A	A	A	A	W
3022537	W	A	W	W	W	W	A	W	W	A
7923493	A	W	A	A	A	A	A	A	A	W
1102836	A	A	A	A	A	A	A	A	A	A
995983	A	A	W	W	W	W	W	W	W	A
1160187	A	A	A	A	A	A	A	A	A	A
3533279	A	W	A	A	A	A	A	A	A	A
1126484	W	A	W	W	W	T	W	W	W	W
12009084	A	W	W	W	W	W	W	W	W	W
5324054	W	A	A	A	A	A	A	A	A	A
2259602	W	A	A	A	A	A	A	A	A	A
4910975	A	W	W	W	W	W	W	W	W	W
1093111	W	A	A	A	A	A	A	A	A	A
7340802	A	A	A	A	A	A	A	A	A	A
1187863	A	A	W	W	A	A	A	A	A	W
1228822	A	A	A	A	A	A	A	A	A	A
1245896	W	W	A	A	W	W	W	W	W	A
3025446	A	A	A	A	A	A	A	A	A	A
1667162	T	T	W	T	T	W	W	W	W	T
1074551	W	W	W	W	W	W	W	W	W	T
2267176	A	T	A	A	A	A	A	A	A	A
10984347	A	A	A	A	A	A	A	A	A	A
5345915	A	A	A	A	A	A	A	A	A	A
1092273	A	A	A	A	A	A	A	A	A	A
3943094	A	A	A	A	A	A	A	A	A	A
5368378	W	W	W	W	W	T	W	W	W	W
1092464	A	A	A	A	A	A	A	A	A	A
1076785	A	A	T	T	A	A	W	A	A	A
1126983	A	A	A	A	A	A	A	A	A	A
1200712	A	A	A	A	A	A	A	A	A	A
1205143	A	A	A	A	A	A	A	A	A	A
11315171	A	A	A	A	A	A	A	A	A	A
3023161	A	A	A	A	A	A	A	A	A	A
4001947	A	A	A	A	A	A	T	A	A	A
4262911	A	T	A	A	A	A	A	A	A	A
1215445	A	A	A	A	A	A	A	A	A	A
1403955	A	A	A	A	A	A	A	A	A	A
3958468	A	A	A	A	A	A	A	A	A	A
1102587	A	A	A	A	A	A	A	A	A	A
3934239	A	T	A	A	A	A	A	A	A	A
2294468	A	A	A	A	A	A	A	A	A	A
1088109	A	W	W	A	A	A	A	W	W	A
1141218	T	A	A	T	T	T	A	A	A	T
1109578	A	W	A	A	W	A	A	W	W	A
1163264	A	W	A	A	W	A	A	W	W	A
3029421	A	T	A	A	A	A	A	A	A	A
3064878	A	W	A	A	W	A	A	W	W	A
3948215	A	A	A	A	A	A	A	A	A	A
1081657	W	A	W	W	A	W	W	A	A	W
3222313	W	A	W	W	A	W	W	A	A	W
5579699	A	W	A	A	W	A	A	W	W	A
1100999	A	W	A	A	W	A	A	W	W	A
1216214	W	A	W	W	A	W	W	A	A	W
1088006	W	A	W	W	A	W	W	A	A	W
1140881	A	A	A	A	A	A	A	A	A	A
3575158	A	A	A	A	A	A	A	A	A	A
11863407	A	A	A	A	A	A	T	A	A	A
3950266	A	T	A	T	A	A	T	A	T	T
1128345	A	A	A	A	A	A	A	A	A	A
1217428	A	A	A	A	A	A	T	A	A	A
1201771	A	A	A	A	A	A	A	A	A	A
1011125	A	A	A	A	A	A	A	A	A	A
3943788	A	A	A	A	A	T	T	A	A	A
2260591	A	A	A	A	A	A	A	A	A	A
991251	A	A	A	A	A	A	T	A	A	A
7930399	A	A	A	A	A	A	A	A	A	A
3935072	T	T	W	W	T	T	T	T	W	T
3942572	A	A	A	A	A	A	A	A	A	A
1141582	A	A	A	A	A	A	A	A	A	A
1093499	W	W	W	W	A	W	W	A	W	W
3940571	T	A	A	T	T	T	T	T	A	T
978646	A	A	A	A	A	A	A	A	A	A
5365682	A	A	A	A	A	A	A	A	A	A
1251317	A	T	T	A	A	A	A	A	W	A
1237015	A	T	A	A	A	A	A	A	A	A
1689104	A	A	A	A	A	A	A	A	A	A
4262104	A	T	A	A	A	A	T	A	A	A
2255374	A	A	A	A	A	A	T	A	A	A
5323566	A	A	A	A	A	A	A	T	A	A
1120181	A	A	A	A	A	A	A	A	A	A
1008166	T	W	W	W	W	W	W	T	W	W
3949568	A	A	A	A	A	A	A	A	A	A
3029825	T	W	W	W	W	W	W	T	W	W
1018579	A	T	A	A	A	A	A	A	T	A
5360883	A	A	A	A	A	A	A	A	A	A
1100382	A	T	A	A	A	A	A	A	T	A
1019934	A	A	A	T	T	T	T	A	T	A
1140121	A	A	A	A	A	A	A	A	A	A
16153799	W	W	W	W	W	W	W	W	W	W
1020196	A	A	A	A	A	A	A	A	A	A
1092582	A	A	A	A	A	A	A	A	A	A
1212634	A	A	A	A	W	W	A	A	W	A
1029118	A	A	A	A	A	A	A	A	A	A
1217507	A	A	A	A	A	A	A	A	A	A
2258338	A	A	A	A	W	W	A	A	W	A
2255037	A	A	A	A	A	T	A	A	A	T
997377	A	A	A	A	A	A	A	T	A	T
1079399	W	W	W	W	W	A	W	W	W	W
3022960	A	A	A	A	A	A	A	A	A	A
4409931	A	A	A	A	A	W	A	A	A	A
2289035	A	A	A	A	A	A	A	A	A	A
4008805	T	A	T	T	T	W	A	A	T	A
1096212	A	A	A	A	A	A	A	A	A	A
1118486	W	W	W	W	W	A	W	W	W	W
5579596	A	A	A	A	A	A	A	A	A	A
1123459	A	A	A	A	A	A	A	A	A	A
1266898	A	A	A	A	A	A	A	A	A	A
1276808	A	A	A	A	T	A	A	A	A	A
989246	A	A	A	A	A	A	A	A	A	A
2277220	A	A	A	A	A	A	A	A	A	A
3958479	A	A	A	A	A	A	A	A	A	A
1090153	W	W	W	W	W	W	W	W	W	W
1201132	A	A	A	A	A	A	A	A	A	A
7337667	W	W	W	W	W	W	W	W	W	W
1126229	A	W	W	W	W	W	W	W	W	W
3029008	T	W	W	W	W	W	W	W	W	W
1112507	T	W	W	W	W	W	W	W	W	W
3222525	W	A	A	A	A	A	A	A	A	A
2277157	W	A	A	A	A	A	A	A	A	A
1065959	W	A	A	A	A	A	A	A	A	A
1110548	W	A	A	A	A	A	A	A	A	A
2280967	W	A	A	A	A	A	A	A	A	A
1008552	A	A	A	A	A	A	A	A	A	A
1097757	A	T	A	T	A	A	A	T	A	A
3953345	A	A	A	A	A	A	A	A	A	A
996052	A	A	A	A	A	A	A	A	A	A
3960822	A	T	A	T	T	A	T	A	T	T
978301	A	A	A	A	A	A	A	A	A	W
1065547	A	A	A	A	A	A	A	A	A	W
14925143	A	A	T	A	A	W	A	A	A	A
12773247	A	A	A	A	A	A	A	A	A	W
1230905	W	W	W	W	W	W	W	W	A	A
1090990	W	W	W	W	W	W	W	W	A	A
6049486	A	A	A	A	A	A	A	A	A	A
2254313	A	A	A	A	A	A	A	A	A	A
1091864	A	A	A	A	A	A	A	A	W	W
4009979	T	A	T	A	T	T	T	T	T	T
1020372	A	A	A	A	A	A	A	A	A	A
1089363	A	T	A	T	A	T	T	T	T	T
3959168	A	A	A	A	A	A	A	A	W	A
100009832	A	A	A	A	A	A	A	A	A	A
3947354	A	T	A	T	A	T	T	T	T	A
1125377	A	A	A	A	A	A	A	A	A	T
7924293	W	W	A	W	A	W	W	W	W	A
1164943	A	A	A	A	A	A	A	A	A	A
1114536	A	T	T	T	T	T	T	A	T	T
4008449	A	A	A	T	T	A	T	A	A	A
5580557	A	T	A	A	A	A	A	A	A	A
3935499	A	A	A	A	A	A	A	A	A	A
4993586	T	A	T	T	T	T	T	T	T	A
1166302	W	W	W	W	W	A	W	W	W	W
3940559	A	A	A	A	A	W	A	A	A	A
1028725	A	A	A	A	A	A	A	A	A	A
2276728	W	W	W	W	W	A	W	A	W	W
5363948	W	W	W	W	W	W	W	W	W	W
5359584	W	W	W	W	W	T	W	T	W	W
4407373	A	A	A	A	A	W	A	W	A	A
3028436	W	W	W	W	W	A	W	A	W	W
1167568	A	A	A	A	A	W	A	W	A	A
1667980	A	A	A	A	A	T	A	T	A	A
1023239	W	W	W	W	W	A	W	A	W	W
3022704	A	A	A	A	A	T	A	T	A	A
1279776	W	W	W	W	W	A	W	A	W	W
1116797	W	W	W	W	W	A	W	A	W	W
1088306	W	W	W	W	W	T	W	T	W	W
3935130	A	A	A	A	A	A	A	A	A	A
1161956	A	A	A	A	A	A	A	A	A	A
1209199	W	W	W	W	W	A	W	A	W	W
1092883	A	A	A	A	A	A	A	A	A	A
1084505	W	W	W	W	W	A	W	A	W	W
5347040	A	A	A	A	A	A	A	A	A	A
1093710	A	T	A	A	T	T	A	T	A	T
4261960	A	T	T	T	T	T	T	T	A	T
3958802	W	A	W	A	W	A	A	A	A	W
1399205	A	A	A	A	A	A	A	A	A	A
5358611	T	T	A	A	T	T	A	T	T	T
5579781	A	W	A	W	A	A	W	A	W	A
2278118	A	W	A	W	A	A	W	A	W	A
1109244	W	A	W	A	W	W	A	W	A	W
1108333	W	A	W	A	W	W	W	W	W	A
1003066	W	A	W	A	W	W	A	W	W	W
979990	W	A	W	A	T	A	A	A	A	A
1166600	A	A	A	A	A	A	A	A	A	A
1129835	W	T	W	T	W	W	T	W	T	W
1092066	W	W	W	W	W	T	W	T	W	T
1094451	A	W	A	W	A	W	W	W	W	W
2254818	W	A	W	A	W	A	A	A	A	A
1092374	A	W	A	W	A	W	W	W	W	W
3570011	A	T	A	A	A	T	A	T	A	T
5578637	W	A	W	T	W	A	T	A	T	A
1271804	A	T	A	A	A	T	A	T	A	T
4260865	A	T	A	T	A	T	T	T	T	T
1057454	A	W	A	W	A	A	W	A	W	A
1068218	W	W	W	W	W	T	W	T	W	T
1089207	A	A	A	A	A	W	A	W	A	W
1089724	A	W	A	W	A	W	W	W	W	W
1079178	A	A	A	A	A	W	A	W	A	W
1126366	A	T	A	A	T	T	A	T	A	T
1120021	W	A	W	A	A	A	A	A	A	A
3957202	T	A	T	T	A	A	T	A	T	A
1864148	A	W	A	W	A	A	W	A	W	A
1095443	A	A	A	A	A	A	A	A	A	A
3937373	A	A	T	T	A	A	T	A	T	A
976954	A	A	A	A	A	A	A	A	A	A
5355343	A	A	A	A	W	A	A	A	A	A
3949701	A	T	T	T	W	T	T	T	T	T
3023779	A	T	A	A	A	T	A	T	A	T
5971049	A	T	A	A	T	T	A	T	A	T
3956620	T	A	T	T	A	A	T	A	T	A
3064476	W	A	W	A	W	W	A	W	A	W
1129768	A	A	A	A	A	A	A	A	A	A
1664876	A	A	A	A	A	A	A	A	A	A
4988910	A	W	A	W	A	A	W	A	W	A
4989038	W	A	W	A	W	W	A	W	A	W
1120651	A	W	A	W	A	A	W	A	W	A
3946730	A	A	A	A	A	A	A	A	A	A
7488016	A	A	A	A	A	A	A	A	A	A
1063576	A	A	A	A	A	A	A	W	A	A
2264291	A	W	A	W	A	A	W	A	W	A
1050919	A	A	A	A	A	A	A	A	A	A
3064684	W	A	W	A	W	W	A	W	A	W
3952736	T	W	A	A	A	T	A	A	A	T
4404998	W	T	T	W	T	T	T	W	T	T
3956882	A	A	A	A	A	A	A	A	A	A
23919468	A	A	A	A	A	A	A	A	A	A
3956455	T	A	A	A	A	A	A	A	A	A
1094064	A	A	A	A	A	A	A	A	A	W
5325577	W	A	W	A	W	W	A	W	A	A
4990769	W	A	W	A	W	W	A	W	A	W
1027740	W	A	W	A	W	W	A	W	A	W
1127283	W	A	W	A	W	W	A	W	A	A
1218444	A	A	A	A	A	A	A	A	A	W
1138354	A	A	A	A	A	A	A	A	A	A
3027377	A	A	A	A	A	A	A	A	A	A
1104621	A	W	A	W	A	A	W	A	W	W
1022753	A	A	A	A	A	A	A	A	A	A
1057574	A	A	A	A	A	A	A	A	A	A
5411825	A	W	A	W	A	A	W	A	W	W
1009935	T	W	A	W	T	T	W	T	W	A
3957483	A	A	T	T	T	T	T	T	T	T
1269414	A	A	A	A	A	A	A	A	A	A
5368211	A	T	A	T	T	A	T	A	T	A
1125881	W	A	W	A	W	W	A	W	A	A
990383	A	A	A	A	A	A	A	A	A	A
1117575	A	A	A	A	A	A	A	A	A	A
3026478	A	A	W	A	W	W	A	W	A	W
981702	A	A	A	A	A	A	A	A	A	A
1001565	W	A	W	A	W	W	A	W	A	W
1001150	A	A	A	A	A	A	A	A	A	A
1108953	A	A	A	A	A	A	A	A	A	A
1092909	A	A	A	A	A	A	A	A	A	A
1106916	A	A	A	A	A	A	T	A	A	A
5001688	A	A	A	A	A	A	A	A	A	A
1229311	A	W	W	W	W	W	W	W	W	W
5373262	A	A	A	A	A	A	A	A	A	A
1265000	A	W	W	W	W	W	W	W	W	W
1119289	A	W	W	W	W	W	W	W	W	W
1001398	A	W	W	W	W	W	W	W	W	W
13196370	A	W	W	W	W	W	W	W	W	W
3064615	T	A	A	A	A	A	A	A	A	A
1089847	A	A	A	A	A	A	A	A	A	A
2253156	A	W	W	W	W	W	W	W	W	W
996385	A	W	W	W	W	W	W	W	W	W
1864628	W	A	A	A	A	A	A	A	A	W
1039623	W	A	A	A	A	A	A	A	A	W
3959313	A	W	W	W	W	W	W	W	W	A
11314810	A	A	A	A	A	A	A	A	A	A
1120903	A	W	W	W	T	W	W	W	W	A
1161276	A	W	W	W	W	W	W	W	W	A
3222498	W	A	A	A	A	A	A	A	A	W
1129822	A	A	A	A	A	A	A	A	A	A
4261011	A	W	W	W	W	W	W	W	W	W
4910141	A	W	W	W	W	W	W	W	W	W
3955864	A	T	T	T	T	T	T	T	T	T
3023800	A	A	A	A	A	A	A	A	A	A
1015865	A	A	A	A	A	A	A	A	A	A
1109016	A	A	A	A	A	A	A	A	A	A
1057186	A	W	W	W	W	W	W	W	W	W
1668341	A	A	A	A	A	A	A	A	A	A
989234	A	A	A	A	A	A	A	A	A	A
12774618	W	A	A	A	A	A	A	A	A	A
1103177	A	A	A	A	A	A	A	A	A	A
995676	A	A	A	T	A	A	A	T	T	A
2258970	A	W	W	W	T	W	W	W	W	W
1708028	A	A	A	T	A	A	A	A	A	T
3022780	A	A	A	A	A	A	A	A	A	T
3945537	A	A	W	A	A	A	A	A	A	A
5580258	W	W	W	W	A	W	W	A	A	W
7920077	W	W	W	W	A	W	W	A	A	W
15321667	W	A	A	A	W	A	A	A	W	W
12778668	A	W	A	A	A	A	A	W	A	A
4395910	A	A	A	A	W	A	A	W	A	A
7487635	W	W	W	W	A	W	W	A	W	W
2276956	A	A	A	A	W	A	A	W	A	A
1698668	A	A	A	A	W	A	A	A	A	A
4008064	A	A	A	A	W	A	A	A	A	A
1207048	A	A	A	A	A	A	A	A	A	A
989167	W	W	W	W	W	W	W	W	W	W
16153474	A	A	A	A	A	A	A	A	A	A
1303458	A	A	A	A	A	A	A	A	A	A
15434913	T	A	A	A	W	A	W	A	T	T
3222451	A	A	A	A	A	A	A	A	A	A
1022183	T	A	A	A	T	A	T	A	T	T
3024056	A	A	A	A	A	A	T	T	T	T
1249642	W	T	T	T	W	T	T	T	W	W
1207903	W	A	A	A	W	A	A	A	W	W
5323716	W	W	A	A	A	A	A	W	W	W
1088865	T	W	W	A	W	W	W	W	T	T
4404828	A	A	A	A	A	A	A	A	A	A
2280288	A	W	W	W	W	W	W	A	A	A
2278794	A	W	W	W	W	W	W	A	A	A
5050360	W	A	A	A	A	A	A	A	W	W
1090798	T	T	A	A	T	A	A	A	T	T
1033127	W	A	A	A	A	A	A	W	W	W
1124235	A	W	W	W	W	W	W	A	A	A
1166594	W	W	W	W	W	W	W	A	W	W
4005167	W	A	A	W	A	A	W	W	A	A
1255139	A	A	A	A	A	A	A	A	A	A
1210498	A	W	W	A	W	W	A	A	W	W
1115814	A	W	A	A	A	A	A	A	A	A
1115310	W	A	W	W	W	W	W	W	W	W
4406824	W	A	W	W	W	W	W	W	W	W
1717255	W	A	W	W	W	W	W	W	W	W
4988984	T	T	A	A	T	A	A	A	A	T
1164559	A	A	A	A	A	A	A	A	A	A
1084955	W	A	W	W	W	W	W	W	W	W
4407479	T	W	T	T	T	T	T	T	T	T
1148058	A	A	A	A	A	A	A	A	A	A
1695427	A	T	T	T	A	W	A	T	A	A
1715721	A	W	A	A	A	A	A	A	A	A
3064864	A	W	A	A	A	A	A	A	A	A
4009320	A	W	A	A	A	A	A	A	A	A
3384812	T	T	A	A	T	A	A	A	A	T
1022263	A	W	A	A	A	A	A	A	A	A
2276595	A	W	A	A	A	A	A	A	A	A
12470649	A	W	A	A	A	A	A	A	A	A
997598	A	W	A	A	A	A	A	A	A	A
1073731	T	T	A	A	A	A	A	A	A	T
4008923	W	A	W	W	W	W	W	W	W	W
1088268	W	A	W	W	W	W	W	W	W	W
1069301	W	T	W	W	W	W	W	W	W	W
3953130	T	W	A	A	A	A	A	A	T	T
1260541	W	A	W	W	W	W	W	W	W	W
3029271	T	T	A	A	A	A	A	A	T	T
1217154	A	W	A	A	A	A	A	A	A	A
2277835	A	A	A	A	A	A	A	A	A	A
4991207	A	W	A	A	A	A	A	A	A	A
7350614	A	W	A	A	A	A	A	A	A	A
1184544	W	A	W	W	W	W	W	W	W	W
1014578	A	A	A	A	A	A	A	A	A	A
7478594	A	W	A	T	T	T	T	T	T	T
2280550	W	A	W	W	W	W	W	W	W	W
1202736	A	W	A	A	A	A	A	A	A	A
1284423	A	W	A	W	A	W	W	W	A	W
1223858	T	A	A	A	A	A	A	A	A	A
12780243	A	W	T	W	T	W	T	T	T	T
1214933	A	T	A	A	A	A	A	A	A	T
2264464	A	A	A	A	A	A	A	A	A	A
989222	A	W	A	A	A	A	A	A	A	A
1110483	A	T	A	A	A	A	A	A	A	A
1008278	A	W	A	A	A	A	A	A	A	A
1715577	A	W	A	A	A	A	A	A	A	A
1128702	A	W	A	A	A	A	A	A	A	A
1724416	W	A	W	W	W	W	W	W	W	W
1090421	A	W	A	A	A	A	A	A	A	A
1262673	A	A	A	A	A	A	A	A	A	A
1864032	W	W	W	W	W	W	W	A	W	W
1060489	A	A	A	A	A	A	A	W	A	A
3033917	A	A	A	A	A	A	A	A	A	A
1698732	A	A	A	A	A	A	A	A	A	A
3021743	A	A	A	A	A	A	A	A	A	A
1083242	A	A	A	A	A	A	A	A	A	A
1144525	W	T	W	W	W	W	W	T	W	W
2282507	A	A	A	A	A	A	A	W	A	A
1107824	A	A	A	A	A	A	A	W	A	A
1045419	A	A	A	A	A	A	A	A	A	A
7492240	W	W	W	W	W	W	W	W	W	W
3222538	W	W	W	W	W	A	W	W	W	W
1318611	A	A	A	A	A	A	A	A	A	A
3029369	A	A	A	A	A	A	A	A	A	A
1087811	A	A	A	A	A	A	A	A	A	A
6046429	A	A	A	A	A	A	A	A	A	A
1045770	A	A	A	A	A	T	A	A	A	A
4003492	A	A	A	A	A	T	A	A	A	A
1024605	A	A	A	A	A	W	A	A	A	A
1086771	A	W	A	A	A	A	A	A	W	A
1020313	A	A	A	A	A	A	A	A	A	A
4393904	A	A	A	A	A	A	A	A	A	A
3944651	A	A	A	A	A	A	A	A	A	A
3958391	A	T	T	T	A	T	T	T	A	T
1085734	A	A	A	A	A	A	A	A	A	A
5577025	A	T	A	A	A	A	A	A	A	A
4991387	A	A	A	A	A	A	A	A	A	A
1074450	A	A	A	A	A	A	A	A	A	A
1669157	A	A	A	A	A	A	W	A	A	A
3940069	A	A	T	T	A	A	A	T	A	T
1212075	A	A	A	A	A	A	A	A	A	A
1104713	A	A	A	A	A	A	A	A	A	A
1207394	W	W	W	W	W	W	A	W	W	W
1010023	W	W	W	W	W	W	A	T	W	W
1708403	A	A	A	A	A	A	W	A	A	A
3022013	A	A	A	A	A	A	A	T	A	A
2260661	W	W	W	W	W	W	A	W	W	W
3022393	A	A	A	A	A	T	A	A	A	A
4393845	T	W	W	T	T	W	T	W	W	A
1261818	A	T	A	A	A	A	A	A	A	A
1126918	A	A	A	A	A	A	A	A	A	A
3949221	A	A	A	A	A	A	A	A	A	A
5577966	T	T	T	A	A	A	T	T	T	A
1279350	A	A	A	A	A	A	A	W	A	A
1141385	A	A	A	A	A	A	A	T	A	A
1009747	W	A	A	W	W	A	W	A	A	W
1079162	W	A	A	W	W	A	A	A	A	W
1242062	W	T	T	W	W	T	A	T	T	W
3570041	W	A	A	W	W	A	W	A	A	W
3034377	W	A	A	W	W	A	A	A	A	W
1109386	W	A	A	W	W	A	A	A	A	W
1086988	A	A	A	A	A	A	W	A	A	A
1764285	W	A	A	W	W	A	A	A	A	W
1106925	A	A	A	A	A	A	W	A	A	A
4405101	A	A	A	A	A	A	W	A	A	A
986908	A	A	A	A	A	A	A	A	A	A
1694994	W	W	W	W	W	T	T	W	W	W
4992200	W	T	T	W	W	T	A	T	T	W
3026524	A	A	A	A	A	T	A	A	A	A
1107201	A	A	A	A	A	A	A	A	A	A
4329248	W	A	A	W	W	W	W	A	A	W
1067620	W	A	A	W	W	W	W	A	A	W
5581997	W	T	T	W	W	W	W	T	T	W
4005083	A	A	A	A	A	A	W	A	A	A
4910817	W	A	A	W	W	W	W	A	A	W
1023910	A	W	W	A	A	A	W	W	W	A
3222140	W	A	A	W	W	W	A	A	A	W
1094870	A	W	W	A	A	A	A	W	W	A
4004351	T	W	W	T	A	A	A	W	W	A
1267210	W	A	A	W	W	W	A	A	A	W
1167152	A	W	W	A	A	A	A	W	W	A
2257474	W	W	W	W	W	W	A	W	W	W
1099362	W	W	W	W	W	W	A	W	W	W
1088924	A	A	A	A	A	A	W	A	A	A
3025040	A	T	T	T	T	T	T	T	T	A
5324895	T	W	W	W	W	W	A	W	W	W
1007364	A	A	A	A	T	A	A	T	T	A
2280922	A	A	A	A	A	A	A	A	A	A
4404529	A	A	A	A	A	A	T	A	A	A
1670982	A	A	A	A	A	A	W	A	A	A
1214419	A	A	A	A	A	A	A	A	A	A
1244087	T	W	W	W	W	W	A	W	W	W
1099632	W	W	W	W	W	W	A	W	W	W
1201604	W	W	W	W	W	W	A	W	W	W
1716255	A	A	A	A	A	A	A	A	A	A
1060103	A	W	W	T	A	A	A	W	W	A
984050	A	A	A	A	A	W	A	A	A	A
1261114	A	A	W	A	W	A	A	A	W	A
4008482	A	W	W	A	W	W	W	W	W	A
3961417	A	A	A	A	A	A	A	A	A	A
2278535	A	W	W	A	W	A	A	W	W	A
1136440	W	W	W	W	W	A	A	W	W	W
2289248	A	A	A	A	A	A	A	A	A	A
5579740	W	W	W	W	W	A	W	W	W	W
4411962	W	W	W	W	W	A	A	W	W	W
1110104	A	A	A	A	A	A	W	A	A	A
1072827	A	A	A	A	A	W	W	A	A	A
983784	A	A	A	A	A	A	W	A	A	A
1090419	A	A	A	A	A	A	A	A	A	A
1024654	A	A	A	A	A	A	W	A	A	A
1240691	T	A	W	W	W	W	A	A	A	W
1088817	A	W	W	A	W	A	A	W	W	A
7338872	A	A	A	A	A	A	A	A	A	A
3570071	A	W	W	A	W	A	A	W	W	A
2247504	A	A	A	A	A	A	A	A	A	A
1718420	W	A	A	W	A	W	A	A	A	W
1695844	T	T	T	A	T	A	A	A	T	A
2252712	A	W	W	A	W	A	A	A	W	A
10984478	A	A	A	A	A	A	A	A	A	A
979844	A	W	W	A	W	A	A	A	W	A
16153795	A	W	W	W	W	W	W	W	W	W
1092777	A	W	W	A	A	T	A	A	W	A
1306444	A	W	W	A	A	A	A	A	W	A
2258729	W	T	T	W	W	W	W	W	T	W
1068770	W	A	A	W	W	T	W	W	A	W
5581016	A	W	W	W	W	A	W	W	W	W
4911189	A	W	W	A	A	A	A	A	W	A
3945323	A	A	A	A	A	A	A	A	A	A
1107852	A	A	A	A	A	A	A	A	A	A
1129298	A	W	W	A	A	A	A	A	W	A
1297395	A	A	A	A	A	A	A	A	A	A
12470404	W	A	A	W	W	W	W	W	A	W
2279620	A	W	W	A	A	A	A	A	W	A
1228844	T	A	A	A	A	A	A	A	A	A
1267015	A	W	A	A	A	A	A	A	W	A
3222309	A	W	A	A	A	A	A	A	W	A
12772527	W	A	W	W	W	W	W	W	A	W
1071331	A	W	A	A	A	A	A	A	W	A
1148424	A	W	A	A	A	A	W	A	W	A
16530557	A	W	A	A	A	A	W	A	W	A
1108876	W	A	W	W	W	W	A	W	A	W
1038290	A	W	A	A	A	A	A	A	W	A
3027001	A	W	A	A	A	A	A	A	W	A
1303447	W	A	A	A	A	W	A	A	A	A
4409737	W	A	W	W	W	W	W	W	A	W
13196350	W	A	W	W	W	W	W	W	A	W
6047518	W	A	W	W	W	W	W	T	A	W
1022873	T	A	T	T	T	T	T	T	A	T
997681	A	A	A	A	A	A	A	A	A	A
2341788	A	W	A	A	A	A	A	A	W	A
3022415	A	T	A	A	A	A	A	A	A	A
11313491	A	A	A	A	A	A	A	A	A	A
1153363	T	W	T	T	T	T	T	T	W	T
3028283	W	A	A	A	A	A	A	A	A	A
1111499	A	W	A	A	A	A	A	A	W	A
1767857	A	W	A	A	A	A	A	A	W	A
1057395	A	A	A	A	A	A	A	A	A	A
1129214	A	A	A	A	A	A	A	A	A	A
4989859	A	T	A	A	A	A	A	A	A	A
980658	W	W	W	W	W	A	W	W	W	W
1091112	W	W	W	W	W	A	W	W	W	W
1207784	A	A	A	A	T	T	A	A	T	A
1089869	W	W	W	W	W	A	W	W	W	W
1260851	W	W	W	W	W	A	W	W	W	W
25707942	A	A	A	A	A	A	A	A	A	A
1090352	A	A	A	A	A	W	A	A	A	A
7167819	A	A	A	A	A	A	A	A	A	A
1249152	A	A	A	A	A	A	A	A	A	A
1250878	A	A	A	A	A	A	A	A	A	A
2323335	A	A	A	A	A	A	A	A	A	A
7339503	W	W	W	W	W	T	W	W	W	T
3064594	A	A	A	A	A	W	A	A	A	W
4540416	A	A	A	A	A	A	A	T	A	A
994111	W	W	W	W	W	W	W	A	W	A
1027228	A	A	A	A	A	A	A	A	A	A
2254135	A	A	A	A	A	A	A	A	A	W
3023905	A	A	A	A	A	A	A	A	A	A
1130378	A	A	A	A	A	A	A	A	A	W
1113943	A	A	A	A	A	W	A	A	A	W
4396104	A	A	A	A	A	W	A	W	A	W
1242530	A	A	A	A	A	W	A	W	A	W
1029079	A	A	A	A	A	T	A	A	A	A
1063973	W	W	W	W	W	A	W	T	W	W
1132188	W	W	W	W	W	W	W	A	W	W
1377725	W	W	W	W	W	A	W	W	W	W
1410527	A	A	A	A	A	A	A	A	A	A
1122914	W	W	W	W	W	W	W	A	W	W
2254318	W	W	W	W	W	W	W	A	W	W
1251392	W	W	W	W	W	A	W	A	W	W
1127667	W	W	W	W	T	W	T	W	T	W
1104210	A	A	A	A	A	A	A	W	A	A
1162330	W	W	W	W	W	A	W	W	T	W
1713910	A	A	A	A	A	A	A	T	A	A
1252529	W	W	W	W	W	W	W	A	W	W
1697216	A	A	A	A	A	W	A	A	A	W
5579507	W	W	W	W	W	A	W	A	W	A
1201853	W	W	W	W	W	W	W	A	W	W
1695887	W	A	W	W	A	W	W	A	W	A
1026555	W	W	W	W	W	W	W	T	W	W
3064610	W	W	W	W	W	A	W	A	W	A
4990205	A	A	A	A	A	A	T	T	T	T
980468	A	A	A	A	A	W	A	A	A	W
1067867	T	A	T	A	A	T	T	A	A	A
1070587	A	A	A	A	A	A	A	A	A	W
3222160	W	W	W	W	W	W	W	A	W	A
7341280	A	A	A	A	A	A	A	A	A	A
991569	W	W	W	W	W	W	W	T	W	W
1256031	W	W	W	W	W	W	W	A	W	A
1096003	A	A	A	A	A	A	T	A	A	A
1162520	T	W	W	W	W	W	W	A	W	A
3954579	A	A	A	A	A	A	A	W	A	W
1244361	A	A	A	A	A	A	A	A	A	A
4404492	A	A	A	A	A	W	A	W	A	A
4992492	A	A	A	A	A	W	A	W	A	A
1219577	W	W	A	A	A	A	A	A	A	A
1055008	W	A	W	A	A	W	A	A	A	W
2277365	A	W	A	W	A	A	A	W	A	A
1097146	W	A	W	A	W	W	W	A	W	W
1221077	A	W	A	A	A	A	A	A	A	A
3064923	A	W	A	A	A	A	A	A	A	A
977195	W	A	A	A	A	A	W	A	W	A
1071764	A	W	A	T	A	A	A	T	A	A
1098887	A	W	A	A	A	A	A	A	A	A
4911035	A	W	A	A	A	W	A	A	A	A
1089721	A	A	A	A	A	A	A	A	A	A
4910596	W	W	W	A	W	W	W	A	W	W
1127569	W	A	W	A	A	W	A	A	W	W
1095806	A	T	A	T	A	A	A	T	A	A
12780347	A	W	A	W	A	A	A	W	A	A
2276392	A	W	A	W	W	A	W	A	W	W
4405751	A	W	A	A	A	A	A	A	A	A
1056735	A	A	A	A	A	W	A	W	A	A
1098448	A	A	A	A	A	A	A	A	A	A
5332357	A	W	A	A	A	A	A	A	A	A
6027424	W	W	W	A	W	W	W	W	W	W
3946979	W	T	W	T	W	T	W	T	W	T
1228577	W	A	W	A	A	A	W	A	W	A
2278693	T	A	W	A	W	W	W	W	W	W
1091605	A	W	A	W	A	A	A	A	A	A
4395996	A	A	A	T	A	A	A	A	T	A
2255213	W	A	W	A	W	W	W	W	T	W
3022361	A	A	A	A	A	A	A	A	A	A
2282349	A	A	A	A	A	A	A	A	A	W
1107995	W	A	A	A	A	A	A	A	A	A
4008822	A	A	A	A	A	A	A	A	A	A
7335996	A	A	A	A	A	A	A	A	A	A
5971585	W	A	A	A	W	A	A	A	A	A
1104776	A	A	A	A	A	W	W	W	W	A
2252961	W	W	W	W	W	A	A	A	A	W
1078363	W	A	W	A	W	A	A	A	A	A
3020615	A	A	A	A	A	A	A	A	A	A
1084862	W	A	A	A	A	A	A	A	W	A
1111997	A	W	A	W	A	T	A	A	A	W
1090342	A	A	A	A	A	W	W	W	W	A
4909825	W	W	A	W	A	W	W	W	W	W
3222468	W	A	A	A	A	A	A	A	A	A
1668384	A	W	A	W	A	W	W	A	W	W
1133318	W	A	A	A	A	A	A	A	A	A
2249474	W	A	A	A	A	A	A	A	A	A
987187	A	A	W	A	W	A	A	A	A	A
1004273	W	W	W	W	W	W	W	W	W	W
1120035	W	W	W	W	W	W	W	W	W	A
1004052	A	W	W	W	W	W	W	W	W	A
1722301	A	A	W	A	W	A	A	A	A	W
1108652	A	A	A	A	A	W	W	W	W	W
1116282	T	A	A	A	A	A	A	A	A	T
3955069	W	W	A	W	A	A	A	A	A	A
5971494	A	T	A	A	A	A	A	T	A	A
996292	W	W	A	W	A	W	W	W	W	W
1667871	W	W	A	W	A	W	W	W	W	W
994762	W	W	A	A	A	A	A	A	A	A
1263912	A	A	W	A	W	A	A	A	A	A
1111200	A	W	A	W	A	W	W	W	W	W
986384	W	W	W	A	W	W	W	W	W	W
10984176	W	A	W	A	W	W	W	W	W	W
4989426	A	W	A	A	A	A	A	A	A	A
26673520	A	W	A	A	A	A	A	A	A	A
1862820	W	W	A	A	A	W	W	W	W	W
1161594	A	A	A	A	A	A	A	A	A	A
987051	W	A	W	W	W	A	A	A	A	A
4394320	T	W	A	A	A	A	A	A	A	A
4910411	A	W	A	A	A	A	A	A	A	A
1003008	A	W	A	A	A	W	W	W	W	A
3954814	W	W	W	W	W	A	A	A	A	W
7350742	W	A	W	A	W	A	A	A	A	W
1009924	A	A	A	A	A	W	W	W	W	A
3945241	A	A	A	A	A	A	A	A	A	W
2279939	A	W	A	A	A	A	A	A	A	A
1043194	W	A	W	W	W	W	W	W	W	A
1090997	A	A	A	A	A	A	A	T	A	A
1283307	A	A	A	T	A	A	W	A	A	A
1033032	A	A	W	W	W	A	A	A	A	W
1090302	A	A	W	W	W	A	A	A	A	W
2254802	A	W	A	A	A	W	W	W	W	A
4409534	T	A	A	A	A	A	A	A	A	A
1014052	W	A	W	W	W	A	A	A	A	W
1219581	A	W	A	A	A	A	A	A	A	A
3950060	A	A	A	A	W	A	A	A	A	W
2369529	A	A	A	A	W	A	A	A	A	A
2276665	A	A	A	A	W	A	A	A	A	A
7352442	A	W	A	A	A	A	A	A	A	A
3957981	A	W	A	A	T	A	T	A	T	T
1045005	A	W	A	A	A	A	A	A	A	A
1051962	W	T	W	W	W	T	T	T	T	T
3936081	A	A	A	A	A	T	A	T	A	A
2257522	A	W	A	A	A	A	A	A	A	A
981258	A	A	A	A	A	W	A	W	A	A
1235697	A	W	A	A	A	A	A	A	A	A
1205773	A	W	A	A	A	A	A	A	A	A
15321646	A	A	A	A	A	T	A	T	A	A
5581983	A	A	A	A	A	T	A	T	A	A
1161327	A	A	W	A	A	A	A	A	A	W
1060382	A	A	A	A	A	W	A	W	A	A
3946249	A	A	A	A	A	A	A	A	A	W
2262137	W	W	A	A	W	A	A	A	A	A
3027141	A	A	A	A	A	A	A	A	A	A
3957280	A	A	A	A	A	W	A	W	W	W
1220821	A	A	A	A	A	W	A	W	W	W
2279715	A	A	W	W	W	A	W	A	A	A
1400110	A	A	A	A	A	W	A	W	A	A
3064949	W	A	W	W	W	W	W	W	W	A
7940613	W	A	A	A	A	A	A	A	A	A
2277056	W	W	W	W	W	A	W	A	W	W
4002457	A	A	A	A	A	A	A	A	A	A
2282538	W	W	W	W	W	A	W	A	W	W
1713615	A	W	A	A	A	A	A	A	A	W
4260779	A	A	A	A	A	W	A	W	A	A
3027436	A	A	A	A	A	W	A	W	A	A
3222477	A	A	A	A	A	W	A	W	A	A
3024957	A	W	A	A	W	W	A	W	A	W
984171	A	W	A	A	W	W	A	W	A	W
1238842	A	W	A	A	W	W	A	W	T	W
3026719	A	T	A	A	T	T	A	T	A	T
1129897	A	A	A	A	A	T	A	T	A	A
978671	W	A	A	A	A	A	A	A	W	A
1091858	W	A	A	A	A	A	A	A	W	A
1064989	A	A	W	W	A	A	W	A	A	A
5323591	A	A	W	W	A	A	W	A	A	A
4003070	T	W	T	T	W	W	T	W	T	W
1091251	A	W	A	A	W	W	A	W	A	W
1089723	A	T	A	T	A	A	T	A	T	A
984303	A	W	A	A	W	W	A	W	A	W
1119517	W	T	W	W	T	T	W	A	W	T
4003953	A	W	A	A	W	W	A	T	A	T
100011876	A	A	A	A	A	A	A	A	A	A
1064677	W	A	A	A	A	A	A	A	W	A
3064922	A	W	W	W	W	W	A	W	A	W
4003414	W	A	A	A	A	A	W	A	W	A
1666917	A	W	W	W	W	W	A	W	A	W
3064440	A	W	A	W	W	W	A	W	A	W
2261292	A	W	A	W	W	W	A	W	A	W
2258021	A	W	A	W	W	W	A	W	A	W
976895	W	T	W	T	T	T	W	T	W	T
5971608	W	A	W	A	A	A	W	A	W	T
1074158	W	A	W	A	A	A	W	A	W	A
1398726	A	T	A	T	A	A	T	A	T	A
1064232	A	A	A	A	A	T	A	T	A	T
1254550	A	W	A	A	A	W	A	W	A	W
4991919	A	W	A	T	A	W	A	W	A	W
4538896	T	W	T	T	T	W	A	W	T	W
2278802	A	W	A	A	A	W	A	W	A	W
1064784	W	A	W	W	W	A	W	A	W	A
5363921	W	A	W	W	A	A	W	A	W	A
3935582	A	T	A	A	T	T	A	T	A	T
3948452	A	T	A	A	T	T	A	T	A	T
5579738	A	W	A	A	W	W	A	W	A	W
2268664	A	W	A	A	A	A	A	T	A	A
7342644	W	T	W	W	T	W	W	W	W	T
1210133	A	A	A	A	A	A	A	T	A	A
1111014	A	W	A	A	A	W	A	W	A	W
1124558	T	W	T	T	W	T	T	W	T	W
1243774	W	T	W	W	T	T	W	A	W	T
5582051	W	A	W	W	A	A	W	A	W	A
1098402	T	A	T	T	T	T	A	A	A	A
3938485	W	A	A	A	T	T	T	T	T	T
985289	A	A	W	W	A	A	W	A	W	A
14393735	T	W	W	W	W	W	W	W	W	W
1093470	W	W	A	A	W	W	A	W	A	W
1215769	A	A	W	W	A	A	W	A	W	A
1130057	A	T	W	W	T	T	W	T	W	T
1035915	A	A	A	A	A	T	A	A	A	A
23884417	W	W	A	A	W	W	A	W	A	W
1216002	A	A	W	W	A	A	W	A	W	A
977296	W	W	W	W	A	W	W	W	W	W
1021043	W	T	W	W	T	T	W	T	W	T
986606	A	A	A	A	A	A	A	A	A	A
1104353	A	A	W	W	A	A	W	A	W	A
1202739	W	A	A	A	A	A	A	A	A	A
12735147	A	A	A	A	A	A	A	A	A	A
986840	A	A	W	W	A	A	W	A	W	A
3020883	A	A	A	A	A	A	A	A	A	T
3021564	A	W	A	A	A	W	A	W	A	W
1150498	A	T	A	A	T	T	A	T	A	T
3222247	A	W	A	A	W	W	A	W	A	W
1115940	A	A	A	A	A	A	A	A	A	A
2257560	A	W	A	A	A	W	A	W	A	W
3940438	W	A	W	W	W	A	W	A	W	A
1240883	A	W	A	A	W	W	A	W	A	W
1015710	W	A	W	W	W	A	W	A	W	A
1389494	W	T	T	W	T	W	W	W	W	W
986158	A	A	A	A	W	A	A	A	A	A
4409120	W	T	W	W	W	W	W	W	W	T
1667467	W	A	A	W	A	A	A	W	W	A
1061145	A	W	W	A	A	W	A	A	A	W
1112048	A	A	A	A	A	A	A	A	A	A
1381385	A	W	A	A	W	W	A	A	W	W
1100655	A	A	A	A	W	A	W	A	A	A
1215020	W	A	A	W	A	A	A	W	A	A
1085957	A	W	W	A	A	W	A	W	W	W
1070313	A	W	W	A	W	W	W	A	W	W
1022751	W	T	T	W	T	T	T	W	T	T
5582386	W	W	W	W	W	A	W	T	T	W
1022777	A	W	W	A	W	W	W	A	W	W
1089860	A	W	W	A	W	W	W	A	W	W
1079429	A	W	A	A	A	W	W	A	W	W
2277906	W	A	A	W	A	A	A	W	A	A
3222404	W	A	A	W	A	A	A	W	A	A
4002867	W	W	T	T	W	A	T	T	W	A
1103222	W	A	A	W	A	A	A	W	A	A
1074770	W	A	A	A	A	A	A	A	A	A
3222427	T	A	A	A	A	A	A	A	A	A
1064357	A	W	W	W	W	W	W	W	W	W
1003552	A	W	W	W	W	W	W	W	W	W
3952671	A	W	W	W	W	W	W	W	W	W
1019608	W	A	A	A	A	A	A	A	A	A
1056925	A	W	W	W	W	W	W	W	W	W
1089578	W	A	A	A	A	A	A	A	A	A
1008410	W	A	A	A	A	A	A	A	A	A
1389120	A	T	T	T	T	T	T	T	T	A
1090104	A	T	A	T	A	A	T	A	T	T
3947374	A	A	W	W	W	W	W	W	W	W
3960251	T	T	W	W	W	W	W	W	W	W
1259023	A	A	A	A	A	A	A	A	A	A
985744	A	A	A	A	W	A	W	A	A	W
1093028	W	W	A	A	A	A	A	A	A	A
998230	W	T	W	T	W	W	T	W	T	W
1221397	W	W	A	W	W	W	W	W	W	W
4993332	A	A	T	A	A	A	T	A	A	T
1721211	W	W	A	W	W	W	A	W	W	A
5579523	W	W	W	A	W	A	W	A	A	W
2259129	A	A	W	W	A	W	W	W	W	W
6048609	A	A	A	A	A	A	A	T	A	W
1021219	A	A	T	A	A	T	T	T	T	T
2259918	W	W	A	W	W	A	A	A	A	A
982151	A	A	W	A	A	W	W	W	W	W
1104880	A	A	T	A	A	T	T	T	T	T
1335003	A	A	A	A	A	A	A	A	A	W
3022279	T	T	W	T	W	W	W	W	W	T
4009274	A	A	W	A	A	A	W	A	A	A
7487584	W	W	W	W	W	W	A	W	W	W
1201148	A	A	A	A	A	A	A	A	A	A
1202410	A	A	A	A	A	A	A	A	A	A
1071085	W	W	W	W	W	W	W	W	W	W
3937299	W	W	W	W	W	W	T	W	W	T
1095334	A	A	A	A	A	A	A	A	A	A
3958040	A	A	A	A	A	A	A	A	A	A
1002290	T	A	A	A	A	A	A	A	A	A
1107038	A	A	A	A	A	A	A	A	A	A
3533923	A	A	A	A	A	A	A	A	A	A
1023057	T	A	A	A	A	A	A	A	A	A
1122067	A	W	A	A	A	T	A	A	A	A
1122155	A	A	A	A	A	A	A	A	A	A
3025068	A	W	W	A	A	A	A	W	A	W
12323703	A	A	A	A	A	A	A	A	A	A
1104153	W	W	A	W	W	W	W	W	W	W
4535838	W	W	W	A	W	W	W	W	A	W
3940289	A	W	A	W	A	A	A	W	W	W
4993510	A	A	A	A	A	A	A	A	A	T
2276329	A	A	A	A	A	A	A	A	A	A
1103881	W	A	A	A	W	W	W	A	A	A
1126091	A	A	A	A	A	A	A	A	A	A
5324675	A	A	A	A	A	A	A	A	A	A
1049014	A	A	A	A	A	A	A	A	A	A
1386827	W	W	W	W	W	W	W	W	W	W
1257670	A	A	A	A	A	A	A	A	A	A
5331957	A	A	A	A	A	A	A	A	A	A
1396299	W	W	A	W	W	W	W	W	W	W
2275458	A	A	A	A	A	A	A	A	A	W
7350225	A	A	A	W	A	A	A	W	W	A
3936452	W	W	W	W	W	W	T	W	W	W
1371494	A	A	A	A	A	A	A	A	A	W
4911151	W	W	W	W	W	W	A	W	W	W
1085895	A	A	A	A	A	A	A	W	A	A
3064624	A	A	A	A	A	A	A	W	A	A
12768885	W	W	W	W	W	W	W	A	W	W
1102235	A	W	A	A	A	A	A	W	A	A
2276699	W	A	W	W	W	W	W	A	W	W
3384897	A	W	A	A	A	A	A	W	A	A
1108404	A	W	A	A	A	A	A	W	A	A
4910943	T	W	T	T	T	T	T	W	T	T
1102277	A	W	A	A	A	A	A	W	A	A
3021374	A	W	A	W	A	A	A	W	W	A
5323863	W	A	W	W	W	W	W	A	W	W
1131906	A	A	A	T	A	A	A	T	T	A
1107365	W	W	W	T	W	W	W	T	T	W
3385169	W	W	W	W	W	W	W	W	A	W
10983770	W	W	W	W	W	W	W	W	W	W
2275932	W	W	W	A	W	W	W	A	A	W
1161065	W	W	W	A	W	W	W	W	W	T
1120097	W	W	W	T	W	W	W	W	A	A
3938871	T	A	A	A	T	T	T	T	T	T
1052515	A	T	A	A	A	A	A	A	A	A
996082	A	A	A	A	A	A	A	A	W	A
1014129	A	A	A	W	A	A	A	A	A	W
1696203	A	A	A	A	A	A	A	A	A	A
1119258	A	A	A	W	A	A	A	A	A	A
100009363	W	W	W	W	W	W	W	W	W	T
5371826	W	W	T	W	T	W	W	T	W	T
2282322	W	W	W	W	W	W	W	W	A	T
100036012	W	W	W	W	W	W	W	W	T	A
1090606	W	W	W	A	W	W	W	W	W	W
1127123	A	A	A	A	A	A	A	A	W	A
1388615	A	A	W	A	A	A	A	A	W	A
4990763	W	W	W	A	W	W	W	A	W	W
4991967	W	W	A	W	W	W	W	W	A	W
7487847	T	W	W	W	W	W	A	W	W	W
991790	A	A	A	A	A	A	A	W	A	W
1211822	W	A	A	A	A	W	W	W	A	W
1378989	W	W	A	W	W	W	W	W	A	W
2279832	A	A	W	A	A	A	A	A	W	A
7337275	W	W	T	W	W	W	W	W	T	W
4009205	W	W	W	A	A	A	W	W	W	W
10984199	W	A	A	A	A	A	W	A	A	A
1141969	W	W	A	W	W	W	W	A	A	A
1718739	W	W	A	W	W	W	W	A	A	A
4017410	W	A	A	A	A	A	W	A	A	A
1109012	W	A	A	A	A	A	W	A	A	A
1123219	A	A	A	A	A	A	A	A	A	A
1242250	A	A	A	A	W	A	A	W	A	W
1148265	A	W	W	W	W	A	A	A	W	A
4409132	W	A	A	A	A	A	W	A	A	A
4008090	W	W	A	W	A	W	W	A	A	A
1122770	A	W	W	W	W	A	A	A	W	A
1103764	A	W	W	W	W	A	A	A	W	A
1107399	A	W	W	W	A	A	A	A	W	A
1135105	A	A	A	A	A	A	A	A	A	T
2276833	A	A	A	W	A	A	A	A	A	A
1092844	A	W	W	W	W	W	A	W	W	W
5364029	A	A	A	A	A	W	A	W	A	W
3024775	A	A	A	A	A	A	A	A	A	A
3064809	W	A	A	A	A	A	W	A	A	A
3027261	W	A	A	A	A	A	W	A	A	A
3947620	A	W	W	W	W	W	A	W	W	W
1149413	A	A	A	A	A	W	A	W	A	W
1264008	A	W	W	W	W	A	A	A	W	A
4540594	A	A	A	A	T	A	A	A	A	A
3958216	W	A	A	A	A	A	W	A	A	A
1239974	W	A	A	A	A	A	W	A	A	A
3023152	W	W	W	W	A	A	W	A	W	A
16153877	W	W	W	W	W	T	W	T	W	T
1228734	A	A	A	A	A	W	A	W	A	A
3956575	W	W	W	W	A	W	W	W	W	A
12697609	A	W	W	W	W	W	A	W	W	W
1234330	A	W	W	W	A	A	A	A	W	A
1028859	A	A	A	A	A	A	A	A	A	A
3026032	A	A	A	A	W	A	A	A	A	W
7331670	W	A	A	A	A	W	W	W	A	A
1127593	W	W	W	W	A	W	W	W	W	A
1230957	A	W	W	W	A	A	A	A	W	A
3534062	W	W	W	W	A	W	W	W	W	A
3034005	A	A	A	A	W	A	A	A	A	W
1023627	W	A	A	A	A	A	W	A	A	A
1099385	W	A	A	A	A	W	W	W	A	A
1860350	W	A	A	W	A	T	W	A	W	A
998898	A	A	W	W	A	W	A	W	A	W
4395628	W	A	A	A	W	A	W	A	W	A
3936894	A	A	A	T	A	A	A	A	A	A
3030374	A	A	A	W	A	A	A	A	A	A
2276660	A	W	A	W	A	T	A	A	A	A
1092886	A	A	A	A	W	A	A	A	W	A
6041938	A	W	W	W	W	W	A	W	W	W
7344094	W	W	W	W	W	W	W	W	W	W
1267747	W	W	W	W	W	W	A	W	W	W
1213197	A	A	A	A	A	A	A	A	A	A
1698915	W	W	W	A	A	W	W	W	W	W
1053961	A	A	A	W	W	A	A	A	A	A
1008253	A	A	A	A	T	A	A	A	A	A
1263997	W	W	W	A	A	W	W	W	W	W
12770695	W	W	W	A	A	W	W	W	W	W
6027088	T	T	T	A	A	T	T	T	T	T
7939370	A	A	A	W	W	A	A	A	A	A
5346048	A	A	A	A	A	A	A	A	A	A
3023902	A	A	A	W	W	A	A	A	A	A
3064382	A	W	A	A	A	A	A	W	A	A
4261205	A	T	A	A	A	A	A	A	A	A
1093965	A	A	A	A	A	A	A	A	A	A
1104377	A	A	A	A	A	A	A	A	A	A
1667915	T	T	A	A	A	A	A	A	A	A
4405298	A	A	A	A	A	A	A	A	A	A
7172946	A	A	A	A	A	T	T	A	A	A
2252351	W	A	W	A	A	A	W	W	W	W
982956	W	A	W	A	A	A	W	W	W	W
2250904	A	A	A	A	A	A	A	A	A	A
1022158	W	T	W	A	T	T	W	W	W	W
1006247	T	W	T	T	W	T	T	T	T	A
1376830	A	A	A	A	A	A	A	A	A	A
2256343	W	W	W	A	W	W	W	W	W	A
2280796	A	T	T	T	T	T	T	T	T	T
13590552	A	T	A	T	T	T	T	A	T	A
1095899	A	A	A	A	A	W	W	A	A	A
1074943	A	A	A	A	A	A	W	A	A	A
1018775	A	A	A	A	A	A	W	A	A	A
1151483	T	T	A	A	A	A	A	A	A	A
1016936	W	W	W	W	W	W	T	W	W	W
1723389	A	A	A	A	A	A	A	A	A	A
3023236	A	A	A	A	A	A	A	A	A	A
3021936	W	W	A	A	W	W	A	A	W	A
1379165	A	A	W	W	A	A	A	W	A	W
1105506	A	A	A	A	A	A	T	A	A	A
1672104	A	A	A	A	A	A	W	A	A	A
4405880	W	W	W	W	W	T	T	W	W	W
23920008	A	A	A	A	A	A	A	A	A	A
1173477	A	A	A	A	A	A	A	A	A	A
1127702	A	A	A	A	A	W	W	A	A	A
5410926	W	W	W	W	W	A	A	W	W	W
2283781	A	A	A	A	A	W	W	A	A	A
4004331	A	A	A	A	A	W	W	A	A	A
1258394	A	A	A	A	A	W	W	A	A	A
2261623	A	A	A	A	A	A	A	A	A	A
1201419	A	A	A	A	A	A	A	A	A	A
1128705	W	A	W	W	A	A	W	W	W	W
1123891	W	A	W	W	A	A	W	W	W	W
1127399	W	A	W	W	A	A	W	W	W	W
1865125	A	A	A	A	A	A	A	A	A	A
1105835	T	T	A	A	A	A	T	A	A	A
5577140	W	W	W	W	W	A	W	W	W	W
4009736	A	A	A	A	A	W	A	A	A	A
1080620	A	A	A	A	A	W	A	A	A	A
3953266	A	A	A	A	A	W	A	T	A	A
15321496	W	W	W	W	W	A	W	W	W	W
7913152	T	T	T	T	T	W	T	T	T	T
1115649	A	T	A	A	A	T	T	A	A	T
4910904	W	W	W	W	A	W	W	W	W	W
3950752	A	T	A	A	A	T	T	A	A	T
1069828	W	A	W	T	A	W	W	W	W	W
4540014	W	T	W	W	T	W	W	W	W	W
1862989	A	A	A	A	T	A	A	A	T	A
1152957	A	A	A	A	A	A	A	A	A	A
3940671	A	T	A	A	A	A	A	A	A	A
4004886	W	T	W	W	W	W	W	W	W	W
2259314	W	T	W	W	W	W	W	W	W	W
1081999	A	A	W	W	A	A	W	W	A	A
4329655	A	A	A	A	A	A	A	A	A	A
3026658	A	T	A	A	T	T	A	A	T	T
4993459	A	T	A	A	A	T	A	A	A	T
1093636	A	W	A	A	A	W	A	A	A	W
3955135	A	T	A	A	T	T	A	A	T	T
1130770	A	A	A	A	A	A	A	A	A	A
1714591	A	W	A	A	A	A	A	A	A	A
3953350	A	A	A	A	A	A	A	A	A	A
4004922	A	A	A	A	A	A	A	A	A	A
2328344	A	A	A	A	A	A	A	A	A	A
982854	W	A	W	W	W	A	W	W	W	W
7342216	A	A	A	A	A	A	A	A	A	A
1067505	W	A	W	W	W	A	W	W	W	W
1058403	A	A	A	A	A	A	A	A	A	A
4003100	A	W	A	A	A	A	A	A	A	A
1263137	A	A	A	A	A	A	A	A	A	A
1139148	W	A	W	W	W	W	W	W	W	W
1228285	W	A	W	W	W	W	W	W	W	W
12735144	A	A	A	A	A	A	A	A	A	A
1203876	W	W	W	W	W	A	W	W	W	A
1094287	W	A	W	A	W	W	A	W	A	W
3937961	A	W	A	A	A	A	A	A	A	A
989720	A	A	A	A	A	A	A	A	A	A
3942415	W	T	T	T	T	T	T	T	T	T
4261365	T	W	W	W	W	W	W	W	W	W
5001168	A	A	A	A	A	A	A	A	A	A
1108232	A	A	A	A	A	W	A	A	A	W
1142231	W	A	A	A	A	W	A	A	A	W
1088925	A	A	A	A	A	A	A	T	A	A
980399	A	A	A	A	A	W	A	A	A	W
1100581	A	A	A	A	A	W	A	A	A	W
4397115	A	T	A	A	T	A	T	A	A	A
1096134	A	A	A	A	A	W	A	A	A	W
1108327	W	A	A	A	A	W	A	A	A	W
1039232	A	W	W	W	W	A	W	W	W	A
3949957	T	A	A	A	A	T	A	A	A	A
1066497	A	A	A	A	A	A	A	A	A	A
998851	A	W	W	W	W	A	W	W	W	A
4910606	A	W	W	W	W	A	W	W	W	A
1111962	A	W	W	W	W	A	W	W	W	A
1093143	A	T	A	A	A	A	T	A	A	A
2256551	A	A	A	A	A	A	A	A	A	A
4991898	A	W	W	W	W	A	W	W	W	A
4734048	A	T	A	T	A	A	T	A	T	A
2256769	A	W	W	W	W	W	W	W	W	W
1201176	A	W	W	W	W	A	W	W	W	A
979718	W	A	A	A	A	A	A	A	A	A
5324143	A	A	A	A	A	T	A	A	A	T
1086760	A	T	A	A	T	A	A	T	T	A
1131599	W	A	A	A	A	A	A	A	A	A
3938659	T	W	W	W	W	W	W	W	W	W
1095449	A	W	T	W	W	W	W	W	W	W
1166053	A	W	W	W	W	W	W	W	W	W
3025548	A	W	W	W	W	W	W	W	W	W
5358425	A	A	A	A	A	A	A	A	A	A
1049695	W	A	A	A	A	A	A	A	A	A
1023308	W	T	T	T	T	T	T	T	T	T
1862643	W	A	A	A	A	A	A	A	A	A
1159200	A	W	W	W	W	W	W	W	W	W
3064524	A	W	W	W	W	W	W	W	W	W
1088661	A	A	A	A	A	A	A	A	A	A
1254471	A	W	W	W	W	W	W	W	W	W
1090508	W	A	A	A	A	A	A	A	A	A
1083267	W	A	A	A	A	A	A	A	A	A
3957367	W	A	A	A	A	A	A	A	A	A
4009252	W	A	A	A	A	A	A	A	A	A
979281	W	A	A	A	A	A	A	A	A	A
4406330	W	T	T	T	T	T	T	T	T	T
1106035	A	W	W	W	W	W	W	W	W	W
2260959	W	A	A	A	A	A	A	A	A	A
1041769	A	W	W	W	W	W	W	W	W	W
5345325	T	W	W	W	W	W	W	W	W	W
1698984	T	W	W	W	W	W	W	W	W	W
1260329	W	A	A	A	A	A	A	A	A	A
4910108	A	W	W	W	W	W	W	W	W	W
1066151	A	A	A	A	A	A	A	A	A	A
1243976	A	W	A	A	A	W	A	A	A	W
3022918	A	T	A	A	A	T	A	A	A	T
1097891	A	W	W	W	W	W	W	W	W	W
1231823	A	W	W	W	W	W	W	W	W	W
2276567	W	A	A	A	A	A	A	A	A	A
1083407	W	A	A	A	A	A	A	A	A	A
1053788	W	A	A	A	A	A	A	A	A	A
1046413	T	W	W	W	W	W	W	W	W	W
1264542	W	A	A	A	A	A	A	A	A	A
1235569	A	W	W	W	W	W	W	W	W	W
1140354	W	A	A	A	A	A	A	A	A	A
3027258	A	A	A	A	A	T	A	A	A	A
1215845	W	A	T	A	A	A	A	A	A	A
1244404	W	T	T	T	A	T	T	T	T	T
1048296	W	W	T	T	T	T	T	T	T	W
1863405	A	T	A	A	A	A	A	A	A	A
2330337	A	A	A	A	A	A	A	A	A	A
12778802	A	A	A	A	A	A	A	A	A	A
1204474	A	A	A	A	A	A	A	A	A	A
4009227	A	T	A	A	A	A	A	T	T	A
1069348	A	A	A	A	A	A	T	T	A	A
981351	A	A	A	A	A	A	T	T	A	A
1220160	A	A	A	T	A	A	T	A	A	T
2322737	A	A	A	A	A	A	A	A	A	A
7902410	A	A	A	A	A	A	A	A	A	A
12470865	W	A	W	W	A	A	W	A	W	A
1714264	A	A	A	A	A	A	A	A	A	A
3024691	A	T	A	A	A	A	A	A	A	A
1119661	A	A	A	A	A	A	A	A	A	A
24052673	A	A	A	A	A	A	A	A	A	A
12773305	A	A	A	A	A	A	A	A	A	A
1053080	A	A	A	A	A	A	A	A	A	A
1116034	T	A	T	T	T	T	T	T	T	T
1205002	T	A	A	A	A	T	A	A	T	A
12779090	A	A	A	A	A	T	A	A	A	A
1862406	T	A	A	T	A	T	A	A	T	A
1096041	A	A	A	A	A	A	A	A	A	A
1077375	A	A	A	A	A	A	A	A	A	A
4991600	A	A	A	A	A	A	A	A	A	A
1130118	A	A	A	A	A	A	A	A	A	A
1216508	T	A	A	A	A	T	A	A	A	A
1230639	T	A	A	A	A	A	A	A	A	A
996126	A	T	A	T	T	A	A	A	A	T
4411820	A	T	A	A	A	A	T	A	A	T
4537509	A	A	A	A	A	A	A	A	A	A
5372680	A	A	A	A	A	A	A	A	A	A
1059546	T	A	T	T	A	A	A	T	A	T
991480	A	A	A	A	A	A	A	A	A	A
1122045	A	A	A	T	A	A	T	T	A	T
1147639	A	T	A	A	A	A	A	A	A	A
1111300	A	T	A	A	A	A	A	A	A	A
2253618	W	A	W	W	W	W	W	W	W	W
11314437	A	A	A	A	A	A	A	A	A	A
1122409	A	A	A	A	A	A	A	A	A	A
1381499	A	T	T	T	A	T	T	T	T	T
3025884	T	A	A	T	A	T	T	T	T	A
1272276	W	A	A	W	A	A	A	A	A	A
1130469	A	A	A	A	A	A	A	A	A	A
997501	A	A	A	A	A	A	A	T	A	A
1145315	A	A	A	A	A	A	A	A	A	A
1717157	W	T	W	W	T	W	W	T	W	W
7336216	W	W	T	W	W	W	W	W	W	W
1272043	W	T	W	T	T	W	T	T	W	T
5372877	A	A	A	A	A	A	A	A	A	A
2252671	A	W	A	A	A	A	A	A	A	A
1036450	A	W	A	A	A	A	A	A	A	A
1124767	A	W	A	A	A	A	A	A	A	A
16661633	A	A	A	A	A	A	A	A	A	A
3064848	A	A	A	A	A	A	A	A	A	A
100041387	W	W	T	W	W	W	W	W	T	W
4992886	A	A	A	A	A	A	A	A	A	A
1202353	A	A	A	A	A	A	A	A	A	A
1091209	T	A	A	A	A	A	A	A	A	A
7487789	W	W	W	W	W	W	W	W	W	W
1216842	A	A	A	A	A	A	A	A	A	A
1863316	A	A	A	A	A	A	A	A	A	A
992420	A	A	W	A	A	A	A	A	A	A
1093144	A	A	W	A	A	A	A	A	A	A
1267309	A	A	A	A	A	A	A	A	A	A
2257424	A	A	W	A	A	A	A	A	A	A
995142	A	A	W	A	A	A	A	A	A	A
1074032	A	A	A	A	A	A	A	A	A	A
4002509	W	W	A	W	W	W	W	W	W	W
1070713	A	A	A	A	A	A	A	A	A	A
1100631	A	W	A	A	A	A	A	A	A	A
1162348	A	T	T	A	A	A	A	A	A	A
2281236	W	A	W	W	W	W	W	W	W	W
1725676	A	W	A	A	A	A	A	A	A	A
1295088	T	W	T	T	T	T	T	T	T	T
1068327	W	A	W	W	W	W	W	W	W	W
1101856	A	A	A	A	A	A	A	A	A	A
1037752	A	A	A	A	A	A	A	A	A	A
1089102	A	A	A	A	A	A	A	A	A	A
2257225	A	A	A	A	A	A	A	A	A	A
989489	A	A	A	A	A	A	A	A	A	A
1090015	A	A	A	A	A	A	A	A	A	T
1113744	A	A	A	A	T	A	A	A	A	A
2286159	A	A	A	A	A	A	A	A	A	A
1063459	A	A	A	A	A	A	A	A	A	A
1100049	A	A	A	A	A	A	A	A	A	A
1202550	T	T	T	T	A	T	T	T	A	T
1092793	A	A	A	A	W	A	A	A	A	A
1216811	A	A	A	A	W	A	A	A	A	A
1077356	A	T	A	T	A	T	T	T	A	T
5582723	A	T	A	T	A	T	T	T	A	T
1373092	A	W	A	W	A	W	W	W	A	W
5372765	A	T	A	T	A	T	T	T	A	T
1218645	A	T	A	T	A	T	T	T	A	T
1104014	A	A	A	A	W	A	A	A	A	A
1081418	A	A	A	A	W	A	A	A	A	A
5324093	A	A	A	A	W	A	A	A	A	A
3021266	A	A	A	W	A	A	A	A	W	A
1203468	T	A	A	A	A	A	A	A	A	A
5971153	A	T	A	A	A	T	A	A	A	T
1232498	A	A	A	A	A	A	A	A	A	A
1109030	T	A	A	A	A	A	A	A	A	A
1128971	A	A	A	A	A	A	A	A	A	A
1689110	A	A	A	A	A	A	A	A	A	A
3029004	W	A	W	W	W	W	W	W	W	W
988074	T	A	T	A	T	A	A	T	T	A
1020329	A	T	A	T	A	T	T	A	A	T
1092236	A	A	A	A	A	A	A	A	A	A
1094936	A	A	A	A	A	A	A	A	A	A
3960081	A	A	A	A	A	A	A	A	A	A
1699999	A	A	A	A	A	A	A	A	A	A
5370977	A	A	A	A	T	A	A	A	T	A
1101901	A	A	A	A	A	A	A	A	A	W
3032497	A	A	A	A	T	A	A	A	A	W
1022190	A	A	A	T	A	A	T	A	A	T
2307271	A	A	A	A	A	A	A	A	A	A
989268	A	A	A	A	A	A	A	T	A	A
1023470	A	A	A	A	A	A	A	T	A	A
3953991	A	A	A	A	A	T	A	T	A	T
1091478	W	W	W	W	W	W	W	W	W	A
5000933	A	A	A	A	A	A	A	A	A	A
1227325	A	A	A	A	A	A	A	A	A	W
3937979	A	A	A	A	A	A	A	A	A	A
4910299	W	W	W	W	W	W	W	W	W	A
1079247	A	A	A	A	A	A	A	A	A	T
1080633	W	W	W	W	W	W	W	W	W	A
4408067	A	A	A	A	A	A	A	A	A	W
1064933	A	A	A	A	A	A	A	A	A	A
3034278	A	A	A	A	A	A	A	A	A	W
2311249	A	A	A	A	A	A	A	A	A	W
1165345	W	W	W	W	W	W	W	W	W	A
1120065	A	A	A	A	A	A	A	A	A	A
1017668	T	A	A	A	A	A	A	T	A	A
5372541	A	A	A	A	A	A	A	A	A	A
1140182	A	A	A	A	A	A	A	A	A	A
1862822	A	A	A	A	A	A	A	A	A	A
1210929	A	A	A	A	A	A	A	A	A	A
994685	W	A	W	W	W	W	W	W	A	A
1042669	A	A	A	A	A	A	A	A	A	A
3020619	A	A	A	A	A	A	A	A	A	A
990957	W	W	W	W	W	W	W	W	W	W
2260254	W	A	W	W	W	W	W	W	A	W
1030897	A	A	A	A	A	A	A	A	A	A
1090280	W	W	W	W	W	W	W	W	W	W
1745141	A	A	A	A	A	A	A	A	A	A
5323578	A	A	A	A	A	A	A	A	A	A
1021220	A	W	A	A	A	A	A	W	W	A
14394081	W	T	W	W	W	W	W	T	T	W
3960715	A	A	A	T	A	A	A	A	A	A
992894	W	A	W	W	W	W	W	A	A	W
2284385	W	A	W	W	W	W	W	A	A	W
979403	T	W	T	A	T	T	T	T	W	T
4407690	A	A	A	A	A	A	A	A	A	A
1219673	T	T	T	A	T	T	T	A	T	T
3961223	A	A	A	A	A	A	A	A	A	A
1110051	A	W	A	A	A	A	A	A	A	W
12778521	W	A	A	W	W	W	W	A	W	W
1378586	A	A	W	A	A	A	A	A	A	A
1097075	A	W	W	A	A	A	A	A	A	W
999939	W	A	A	W	W	W	W	W	W	A
986459	A	A	A	A	A	A	A	A	A	A
2254755	A	A	W	A	A	A	A	A	A	W
7353838	W	A	W	W	W	W	W	W	W	W
987010	W	A	W	W	W	W	W	W	W	W
985414	A	A	A	A	A	A	A	A	A	A
4406216	A	A	A	A	A	A	A	A	A	A
1015998	A	A	A	A	A	A	A	A	A	A
1201814	A	A	A	A	A	A	A	A	A	A
3029582	A	T	T	T	T	T	T	T	A	A
2320120	A	A	A	A	A	A	A	A	A	A
1723137	A	W	W	A	A	A	A	A	A	W
1087500	T	W	A	A	A	A	A	T	A	A
4009416	T	W	T	T	T	T	T	T	T	T
2279888	A	W	W	A	A	A	A	A	A	W
2255138	A	A	W	A	A	A	A	A	A	W
1039332	W	A	A	W	W	W	W	W	W	A
12774578	W	W	A	W	W	W	W	W	W	A
3222406	W	A	W	W	W	W	W	W	W	W
4412035	W	W	A	W	W	W	W	W	W	A
1666851	A	A	W	A	A	A	A	A	A	W
1143797	A	A	W	A	A	A	A	A	A	W
2278187	A	A	W	A	A	A	A	A	A	W
3023537	A	A	A	A	A	T	A	T	A	A
1092414	A	A	A	A	A	A	A	A	A	A
1063615	W	A	A	W	W	W	W	W	W	A
4537279	W	W	A	W	W	W	W	W	W	W
4909347	W	W	A	W	W	W	W	W	W	W
1092204	W	A	A	A	A	A	A	A	A	A
3935221	A	A	A	A	A	W	A	A	A	A
3951306	A	A	A	A	A	W	A	A	A	A
3026273	A	W	W	W	W	W	W	W	W	W
2372250	A	W	A	W	W	W	W	W	W	W
1166096	A	A	A	W	W	W	W	W	W	A
2256686	A	W	W	A	A	A	A	A	A	W
999293	A	W	A	A	A	A	A	A	A	W
16327974	A	A	A	A	A	A	A	A	A	A
1079754	T	T	A	T	A	A	T	T	A	T
4993255	A	A	W	A	W	A	A	A	A	A
5577153	W	W	A	W	A	W	W	W	W	W
4407265	A	A	A	A	A	T	A	A	A	A
5373713	A	A	T	A	T	A	A	A	A	A
1088061	A	A	A	A	A	A	A	A	A	A
1097442	A	T	A	T	A	A	A	A	A	T
4911020	W	W	A	W	A	W	W	W	W	W
3029249	A	A	W	A	W	A	A	A	A	A
1019637	A	A	W	A	W	A	A	A	A	A
3222539	W	A	A	A	A	W	W	W	W	A
1097265	W	A	A	A	A	W	W	W	W	A
1128771	W	A	A	A	A	W	W	W	A	W
3026394	W	A	A	A	A	W	W	W	A	W
4262183	A	T	A	T	T	A	T	A	T	T
1019891	A	A	A	A	A	A	T	A	T	A
1107403	A	T	A	T	T	A	T	A	T	T
5365250	W	A	A	A	A	W	W	W	W	W
3064873	A	W	A	W	A	A	A	A	A	A
4407727	W	T	T	T	T	W	W	W	W	T
1096734	A	W	W	W	W	A	A	A	A	W
4004899	W	W	A	A	A	W	W	W	W	A
1202345	W	A	A	A	A	W	W	W	W	A
1217839	A	A	A	A	A	A	A	A	A	A
1008748	W	W	A	W	A	W	W	W	W	W
1122953	A	A	A	A	A	A	A	A	A	A
1204582	A	T	A	T	T	A	T	A	T	A
993718	A	A	A	A	A	A	A	A	A	A
4910710	W	A	W	W	W	W	W	W	W	W
7333575	W	A	W	W	W	W	W	W	W	W
2255667	A	W	A	A	A	A	A	A	A	A
1063107	A	W	W	W	W	A	A	A	A	W
1138749	W	A	A	A	A	W	W	W	W	A
3956776	A	A	A	A	A	A	A	A	A	A
3533153	W	T	T	T	T	W	W	W	W	T
1141967	A	W	W	W	W	A	A	A	A	W
3956868	W	A	A	A	A	W	W	W	W	A
4993536	W	A	A	A	A	W	W	W	W	A
1056356	W	A	A	A	A	W	W	W	W	A
1117704	T	T	A	A	A	A	A	A	A	T
994175	A	A	A	A	A	A	A	A	A	A
1013777	A	A	A	A	A	A	A	A	A	A
3064936	W	W	A	A	A	W	W	W	W	A
1225998	A	A	T	A	A	A	A	T	A	A
4993877	A	A	T	A	A	A	A	W	A	A
2259214	A	A	A	A	A	A	A	A	A	T
1127704	A	A	W	W	W	A	A	A	A	W
980420	A	W	W	W	W	A	A	A	A	W
997103	A	W	W	W	W	A	A	A	A	W
2278628	A	W	W	W	W	A	A	A	A	W
1271404	W	W	T	T	T	W	W	W	W	T
1161059	A	A	T	A	T	A	A	A	A	T
1114765	W	A	A	A	A	W	W	W	W	A
1022058	A	A	A	A	A	A	A	T	A	A
1186413	A	A	W	W	W	A	A	A	A	W
1075050	A	A	A	A	A	A	A	T	A	A
7353720	A	A	A	A	A	A	A	A	A	A
1257186	A	W	W	W	W	A	A	A	A	W
5411471	W	A	A	A	A	T	W	W	W	A
7353074	W	W	W	W	W	T	W	W	W	W
12694466	W	A	A	A	A	W	W	W	W	A
4003691	W	A	A	A	A	W	W	W	W	A
1062525	T	A	A	A	A	T	T	T	T	A
2278946	A	A	A	A	A	A	A	A	A	A
1207119	A	W	W	W	W	A	A	A	A	W
1117775	A	W	W	W	W	A	A	A	A	W
4993845	W	A	A	A	A	W	W	W	W	A
3027270	A	W	W	W	W	A	A	A	A	W
3024064	A	A	A	A	A	T	A	T	A	A
5369317	T	T	A	A	T	A	A	A	T	T
3384694	A	A	W	W	A	A	A	A	A	A
1116474	A	A	A	A	A	A	A	A	A	A
4537338	W	W	A	T	W	W	W	W	W	A
1021420	W	T	W	W	T	W	W	W	W	W
3064588	A	W	A	A	W	A	A	A	A	W
1080724	W	A	W	W	A	W	W	W	W	W
1097627	W	W	W	W	A	W	W	W	W	A
4009271	W	A	A	W	A	W	W	W	W	A
1092752	A	A	A	A	A	A	W	W	W	A
1010553	W	A	A	A	A	W	W	W	W	A
1218562	W	A	A	A	A	W	W	W	W	A
986208	W	A	A	A	A	W	W	W	W	A
1060943	W	A	A	A	A	W	W	W	W	A
1022729	W	A	A	A	A	W	W	W	W	A
1202897	W	A	A	A	A	W	W	W	W	A
4005309	T	T	A	A	T	W	W	W	W	A
1707711	A	A	A	A	A	A	A	A	A	A
3064857	W	A	A	A	A	W	W	W	W	A
4405026	W	A	A	A	A	W	W	W	W	A
1052066	W	A	A	A	A	W	W	W	W	A
1070859	W	A	A	A	A	W	W	W	W	A
5582924	A	A	A	W	A	A	W	W	W	A
992443	W	A	A	A	A	W	A	A	A	A
1019432	W	W	W	T	W	W	T	T	T	W
1114036	A	W	W	T	W	A	A	A	A	W
4411973	T	W	W	T	W	T	T	T	T	W
1239237	T	W	W	T	T	W	A	T	A	W
1384538	A	A	A	A	A	A	A	A	A	A
3020340	A	W	W	A	W	A	A	T	A	W
3023651	W	W	W	T	W	W	A	A	T	W
1024245	T	W	W	T	W	T	A	T	W	W
1017924	A	A	A	A	A	A	A	T	A	A
3533429	W	W	W	T	W	W	T	T	T	W
3024021	A	A	A	A	T	A	T	A	A	A
1100834	A	A	A	A	T	A	T	A	A	A
3936667	A	A	A	A	T	A	T	A	A	A
3533576	A	A	A	A	W	A	W	A	A	A
3944612	A	W	W	A	W	W	A	T	A	W
987055	W	W	W	A	W	W	A	A	A	W
2280475	W	W	W	A	W	W	A	A	A	W
3533607	W	W	W	A	W	W	A	A	A	W
3572733	A	A	A	W	A	A	W	W	W	A
989675	A	A	A	W	A	A	W	W	W	A
1024178	W	W	W	A	W	W	A	A	A	W
1125099	W	W	W	T	W	W	T	T	T	W
7344090	A	A	A	A	A	A	A	A	A	A
4008260	W	W	W	T	W	W	T	A	T	W
1240206	W	W	W	T	W	W	T	A	T	W
4992765	W	W	W	A	W	W	A	A	A	W
1101196	A	A	A	A	A	A	A	T	A	A
1075301	A	A	A	W	A	A	W	W	W	A
1089455	W	A	A	A	A	W	A	A	A	A
1145943	A	A	A	W	A	A	W	W	W	A
5369617	W	W	W	A	W	W	A	A	A	W
3222294	A	W	W	A	W	T	A	A	A	W
3958713	A	A	A	A	W	A	A	A	A	A
5582716	W	W	W	W	W	W	W	A	W	W
1093777	A	A	A	W	A	A	A	A	A	A
1862723	A	W	W	A	W	A	A	A	A	W
3028008	A	A	A	A	A	A	A	T	A	A
5370789	W	W	W	A	W	W	W	W	W	W
1142671	A	A	A	A	A	A	A	A	A	A
1241868	A	A	A	A	A	A	A	A	A	A
1151379	A	A	A	A	A	A	A	T	A	A
5324050	A	A	A	W	A	A	A	A	A	A
1095115	A	A	A	W	A	A	A	A	A	A
2249782	A	A	A	A	A	A	A	A	A	A
1150218	A	A	A	W	A	A	A	A	A	A
1155241	W	T	T	W	T	W	T	T	T	T
994115	A	A	A	W	T	A	A	T	A	A
1128252	A	A	A	A	A	A	A	A	A	A
3064365	A	A	A	A	A	A	A	A	A	A
1095788	A	W	W	A	A	A	A	A	A	W
995632	W	A	A	A	W	W	W	W	W	A
10983846	W	A	W	W	W	W	W	W	W	A
1090417	A	A	A	W	A	A	A	A	A	A
1010000	A	W	A	A	A	A	A	A	A	W
1065940	A	A	A	T	A	A	A	A	A	A
1204152	A	A	A	A	A	A	A	A	A	A
1671910	W	A	A	A	A	W	W	W	W	A
4406417	W	A	A	W	A	W	W	W	W	A
2275418	T	A	A	A	A	T	T	T	T	A
3533569	A	A	A	T	A	A	A	A	A	T
4993398	A	W	A	A	W	A	A	A	A	W
6043095	A	W	A	A	W	A	A	A	A	W
1000215	A	A	A	W	A	A	A	A	A	A
5373631	W	T	T	T	W	W	W	W	W	T
5005623	A	A	A	A	A	A	A	A	A	A
3532866	A	A	A	W	A	A	A	A	A	A
1228079	W	W	W	A	W	W	W	W	W	W
1401542	A	A	A	A	A	A	A	A	A	A
1700596	A	A	A	A	A	A	T	T	A	A
1262037	A	W	A	A	A	A	W	W	A	A
1030510	W	W	W	A	W	T	W	W	W	W
5411895	W	W	W	A	W	W	W	W	W	W
2279766	A	A	A	W	A	A	A	A	A	A
2277232	A	A	A	W	A	A	A	A	A	A
2257003	A	A	A	A	A	A	A	A	A	A
4406592	T	A	A	A	A	T	T	T	T	A
4989897	T	W	W	W	W	T	T	T	T	W
976803	W	A	A	A	A	W	W	W	W	A
4404868	T	W	W	W	W	T	T	T	T	W
1209389	W	A	A	A	A	W	W	W	W	A
3026706	A	A	A	A	A	A	A	A	A	A
1233176	A	W	W	W	W	A	A	A	A	W
1249974	W	A	A	A	A	W	W	W	W	A
3064517	A	A	A	T	A	A	A	T	A	A
1281030	A	A	A	A	A	A	A	A	A	A
1117938	W	W	W	A	W	W	W	A	W	W
2278260	W	W	W	A	W	W	W	A	W	W
2278481	W	W	W	A	W	W	W	A	W	W
1075469	A	A	A	A	A	A	A	A	A	A
985075	A	A	A	A	A	A	A	A	A	A
2261550	A	A	A	A	A	A	A	A	A	A
12009940	W	W	W	W	W	W	W	W	W	W
1250518	A	A	A	A	A	A	A	A	A	A
993917	A	A	A	A	A	A	A	A	A	A
1020490	T	A	A	A	A	A	T	A	A	A
15434918	W	A	A	W	W	W	A	A	A	A
1671184	T	W	T	T	T	T	T	T	T	T
2258555	T	W	W	W	T	T	T	T	W	A
5325339	A	A	A	A	A	A	A	T	A	A
3954892	A	A	A	A	A	A	A	A	A	A
1234097	A	W	W	W	W	W	W	W	W	W
1098971	A	W	W	W	W	W	W	W	W	W
3064463	A	W	W	W	W	W	W	W	W	W
3222158	W	W	T	T	W	W	W	W	T	W
986329	W	A	A	A	A	A	A	A	A	A
2257108	A	T	A	A	A	T	A	A	A	A
3936453	W	T	T	T	T	T	T	T	T	T
3944304	W	T	T	T	T	T	T	T	T	T
1319096	A	W	W	W	W	W	W	W	W	W
4911226	W	A	A	A	A	A	A	A	A	A
4009366	W	A	A	A	W	A	A	A	A	A
1699497	W	T	T	T	W	T	T	T	T	T
1698652	W	A	A	A	A	A	A	A	A	A
4536281	A	W	W	W	W	W	W	W	W	W
1689076	W	T	T	T	T	T	T	A	T	T
5010791	W	W	W	A	W	A	W	A	W	W
1081534	A	A	A	A	A	A	A	A	A	A
4989699	W	A	A	A	W	A	A	A	A	A
1265934	A	T	T	T	A	T	T	T	T	T
3385564	W	W	W	W	W	W	W	W	W	W
994813	A	W	W	W	A	W	W	W	W	W
1166682	W	A	A	A	W	A	A	A	A	A
4006125	W	W	W	W	T	A	W	T	W	W
5010903	A	A	A	A	A	W	A	W	A	A
1091765	A	A	A	A	T	A	A	T	A	A
1203910	A	A	W	W	A	W	A	W	A	W
1071335	A	A	T	T	A	T	T	T	A	T
1025662	T	T	T	T	A	T	T	T	T	T
5581071	W	W	W	W	W	T	W	W	A	W
1399765	W	W	A	A	W	A	W	A	W	A
3938110	A	A	A	A	A	W	A	A	W	A
5580956	W	W	W	W	W	A	W	W	A	W
1112728	A	A	A	A	A	A	A	A	A	A
2278188	A	A	A	A	A	W	A	A	W	A
3064619	A	A	A	A	A	W	A	A	W	A
2254625	A	A	A	A	A	W	A	A	W	A
4993310	W	W	W	W	W	A	W	W	A	W
2258511	A	T	A	A	A	A	A	A	A	A
1126406	A	A	W	W	A	A	W	W	A	W
5011241	W	W	A	A	A	W	A	A	W	A
2252313	A	A	A	A	A	A	A	A	A	A
3570080	A	A	A	A	A	A	A	A	A	A
1128838	W	W	W	W	A	W	W	W	W	W
4993724	A	A	A	A	W	A	A	A	A	A
4536708	W	W	W	W	A	W	W	W	A	W
1087175	A	T	A	T	A	T	T	A	A	T
983831	W	W	W	W	T	W	W	W	W	W
993870	W	W	W	W	A	W	W	W	W	W
3222286	A	A	A	A	W	A	A	A	A	A
1862798	A	A	A	A	A	A	A	A	A	A
2277584	A	A	A	W	A	A	A	A	A	A
3385526	A	A	A	A	A	A	A	A	A	A
1132595	W	W	W	W	W	W	W	W	W	W
1131259	A	A	A	A	A	A	A	A	A	A
3943613	A	T	A	T	T	A	T	A	T	A
1010107	A	A	A	A	A	A	A	A	A	A
2279347	T	A	T	A	A	T	A	T	A	T
4009130	A	A	A	T	A	A	T	A	A	T
1117085	A	A	A	A	A	A	A	A	A	A
1089242	W	A	W	W	A	A	W	W	W	A
1216635	W	A	W	W	A	A	W	W	W	A
1072287	W	A	W	W	A	A	W	W	W	A
3064568	W	A	W	W	W	A	W	W	W	A
3956746	A	A	A	A	W	A	A	A	A	A
1086103	W	W	W	W	A	W	W	W	W	W
1100086	W	W	W	W	A	W	W	T	W	W
1120435	A	A	A	A	W	A	A	A	A	A
1091184	A	A	A	A	W	A	A	A	A	A
1060722	T	A	A	A	A	A	A	A	A	A
1160644	A	A	W	W	W	A	W	W	W	A
3029586	W	W	T	T	T	W	T	T	W	W
1075404	A	A	W	W	W	A	W	W	W	A
1116360	A	A	W	A	W	A	W	W	W	A
2278725	A	W	W	W	W	W	W	W	W	W
1084333	T	T	T	A	A	T	T	T	T	T
1212107	A	A	W	A	W	A	A	W	A	A
1084761	A	A	A	A	A	A	A	A	A	A
1086743	A	A	A	A	A	A	A	A	A	A
1364439	A	A	A	A	A	A	A	A	A	A
4990211	T	A	T	T	A	T	T	T	T	T
3939302	A	T	A	A	A	T	A	T	A	T
4539094	A	A	A	A	A	A	A	A	A	A
16732562	A	A	A	W	A	W	W	A	W	W
1056986	T	T	A	A	A	A	A	A	A	A
4407732	W	W	A	A	A	A	A	A	A	A
1093586	W	W	A	A	A	A	A	A	A	A
4989775	T	W	T	T	T	A	A	T	T	T
4990389	A	A	W	W	W	A	A	W	W	W
5579538	W	A	A	A	A	A	A	A	A	A
5579626	W	A	A	A	A	A	A	A	A	A
1106958	A	W	W	W	W	W	W	W	W	W
3021610	A	W	W	W	W	W	W	W	W	W
3064800	W	A	W	A	A	A	W	W	W	W
1353553	A	W	W	W	W	W	W	W	W	W
3028459	A	A	A	T	A	A	A	A	A	A
1221406	A	W	W	W	W	W	W	W	W	W
1124640	A	W	W	W	W	W	W	W	W	W
986135	A	W	W	W	W	W	W	W	W	W
3222127	W	A	A	A	A	A	A	A	A	A
1699817	W	A	A	A	A	A	A	A	A	A
1108975	A	A	A	T	A	A	A	A	A	T
2279856	A	W	W	W	W	W	W	W	W	W
1123060	T	A	A	A	A	A	A	A	A	A
1123954	A	W	W	W	W	W	W	W	W	W
1042734	W	W	A	A	A	A	A	A	A	A
5324717	A	A	A	A	A	T	T	A	A	A
4261738	A	A	A	A	A	T	T	A	A	A
5971486	A	A	A	A	A	A	A	A	A	A
1719641	A	A	A	A	A	A	A	A	A	A
1049240	A	A	A	A	A	A	A	A	A	A
1217853	A	W	W	W	W	W	W	W	W	W
12779268	A	A	W	W	A	A	A	W	A	W
5582453	A	A	A	A	A	A	A	A	A	A
3029958	A	A	A	A	A	A	A	A	A	A
7342842	A	A	A	A	A	T	T	A	A	A
1104756	A	A	A	A	A	A	A	A	A	A
1103901	A	A	A	A	A	W	W	A	A	W
1267090	W	W	W	W	W	A	A	W	W	A
1863466	W	W	W	W	W	A	A	W	W	A
2277827	A	A	A	A	A	A	A	A	A	A
1090923	W	W	W	W	W	T	A	W	W	W
1116701	A	A	A	A	A	A	W	A	A	A
4991197	A	A	A	A	A	A	W	A	A	A
2278223	W	A	A	A	A	A	W	A	A	A
1025958	W	A	A	A	A	A	W	A	A	A
1230189	W	T	A	A	A	A	W	A	A	A
985214	W	A	A	A	A	A	W	A	A	A
3022763	W	W	T	T	T	T	W	T	T	T
1092575	A	A	W	W	A	W	A	W	W	A
4911229	W	A	A	A	A	A	W	A	A	A
1210486	A	A	W	W	W	W	A	W	W	W
3222464	A	A	W	W	W	W	A	W	W	W
1088118	A	A	W	W	W	W	A	W	W	W
1276264	T	T	W	W	W	W	T	W	W	W
3021228	A	A	A	A	A	A	A	A	A	A
1100543	A	A	W	W	W	W	A	W	W	W
1133529	A	T	T	A	T	T	A	T	T	T
1210469	A	A	A	A	A	A	A	A	A	A
1126012	A	W	W	A	W	W	W	A	W	W
3938131	A	W	A	A	W	W	W	A	W	W
1052694	A	W	A	A	A	W	W	A	A	W
3064921	W	W	W	W	A	W	W	W	A	W
1111027	W	W	W	W	A	W	W	W	A	W
3947617	A	W	A	A	A	W	W	A	A	W
1001535	A	A	A	A	A	A	A	A	A	A
1045872	T	W	T	T	T	W	W	A	T	W
1182884	W	W	W	W	T	W	W	W	T	W
1173915	W	A	W	W	A	A	A	W	A	A
2256042	W	A	W	W	A	A	A	W	A	A
4991030	W	W	W	W	A	W	W	W	A	W
1093910	A	W	A	A	A	W	W	A	A	W
3956507	A	A	A	A	A	A	A	A	A	A
993976	A	W	A	A	A	W	W	A	A	W
5324169	A	A	A	A	W	A	A	A	W	A
1103017	A	A	A	A	A	A	A	A	A	A
1207832	A	A	A	A	A	A	A	A	A	A
5411016	A	W	A	A	A	W	W	A	A	W
1133111	A	A	A	A	A	A	A	A	A	A
1092239	A	A	A	A	W	A	A	A	W	A
3022687	A	A	A	A	W	A	A	A	W	A
988616	A	A	A	A	W	A	A	A	W	A
2277182	A	W	A	A	W	W	A	A	W	W
3022340	A	W	A	A	A	W	A	A	A	W
3941491	A	W	A	A	W	W	A	A	W	W
1862453	T	A	T	T	T	A	T	T	T	A
1227628	T	A	T	T	A	T	T	T	T	T
3064870	A	A	A	A	W	A	A	A	W	A
995025	A	A	T	A	A	T	A	A	A	A
1108180	A	A	A	A	A	A	A	A	A	A
4991274	W	W	W	W	A	W	W	W	A	W
5580485	W	W	W	W	W	W	W	W	W	W
1723212	A	A	W	W	A	A	W	W	A	A
1128199	W	W	W	W	A	W	W	W	A	W
1696684	W	W	W	W	A	W	W	W	A	W
5338361	T	A	T	T	T	A	T	T	T	A
6045234	W	W	W	W	W	W	W	W	W	W
4989009	A	W	A	A	W	W	A	A	W	W
5050350	W	W	W	W	W	W	W	W	W	W
4009265	A	W	A	A	A	W	A	A	A	W
4988937	A	A	A	A	A	W	A	A	A	W
3027872	A	A	T	T	T	A	T	A	A	T
3952549	T	T	A	T	T	A	T	T	T	T
3028464	A	A	A	A	A	A	A	A	A	A
1025439	A	A	A	A	A	A	A	T	A	A
5360236	A	A	T	T	A	T	T	A	T	T
1016277	T	A	A	T	A	T	T	A	T	T
2281484	A	A	A	A	A	A	A	A	A	A
3947711	A	A	A	A	A	A	A	A	A	A
3960989	A	W	W	A	W	A	A	W	A	A
100052252	W	W	W	W	W	W	W	W	W	W
1209087	A	A	A	A	A	A	A	A	A	A
1004893	A	A	A	A	A	A	A	A	A	A
12772730	A	A	A	A	A	A	A	A	A	A
3027945	A	W	A	A	W	A	A	A	A	A
5410912	A	W	A	A	W	A	A	A	A	A
4405249	A	A	W	A	A	A	A	A	A	A
4989040	A	W	A	A	W	W	W	A	A	W
1089997	A	W	A	A	W	W	W	A	A	W
5582490	A	T	A	A	A	A	A	A	A	A
5323511	T	T	A	A	A	A	A	A	A	A
4008354	A	T	A	A	A	A	A	A	A	A
1237800	W	W	W	W	W	T	A	W	W	T
3029109	A	W	A	A	W	A	W	A	A	A
1281948	A	A	A	A	A	W	A	A	A	W
999768	A	W	A	A	W	W	W	A	A	W
1017220	T	A	T	T	A	A	A	T	T	A
3028668	A	W	A	A	A	A	W	A	A	A
1011241	A	W	A	T	A	A	W	A	T	A
1017398	W	A	W	A	A	A	A	A	A	A
1094592	W	A	W	W	A	W	A	W	W	W
1086078	A	W	A	A	A	A	W	A	A	A
997476	W	A	W	W	W	W	A	W	W	W
1230489	A	A	A	A	A	A	A	A	A	A
3533677	A	W	T	W	A	T	W	A	W	A
2277790	A	A	A	A	A	A	A	A	A	A
1009854	W	A	W	W	W	W	A	W	W	W
5579655	W	A	W	W	W	W	A	W	W	W
1164950	W	A	W	W	W	W	A	W	W	W
1767024	W	A	W	W	A	W	A	W	W	W
1248952	A	A	A	A	W	A	A	A	A	A
3934660	A	A	A	A	W	A	A	A	A	A
4989033	A	W	A	T	A	A	W	A	A	A
1153262	A	W	A	A	A	A	W	A	A	A
1128337	A	W	A	A	A	A	W	A	A	A
1093808	A	A	A	A	A	A	A	A	A	A
3023865	W	W	W	W	T	T	W	W	T	T
1051054	T	A	A	A	A	T	A	A	A	T
979702	A	T	T	T	T	A	A	A	A	A
1022997	A	W	A	A	A	W	W	A	A	W
1021401	A	A	A	A	A	A	A	A	A	A
1231758	A	A	A	A	A	W	W	A	A	W
2279916	A	A	A	A	A	W	A	A	A	W
4009949	W	W	W	W	T	W	W	T	W	W
4989029	W	A	W	W	W	A	W	W	A	A
3957073	A	A	A	A	A	A	A	A	A	A
1105174	A	A	A	A	A	A	A	A	A	A
1155494	A	W	A	A	A	W	A	A	W	W
3028122	A	A	A	A	A	A	A	A	A	A
1026532	A	A	A	A	A	A	A	A	A	A
1228364	A	A	A	A	A	A	A	A	A	A
985906	A	A	A	A	A	A	A	A	A	A
3948497	A	T	T	T	T	T	T	T	T	T
3023783	A	T	T	T	T	T	T	T	T	T
997619	A	A	A	A	A	A	A	A	A	A
7326396	A	A	A	A	A	A	A	A	A	A
1371615	A	A	A	A	A	A	A	A	A	A
3222411	W	T	W	W	W	W	W	W	W	W
2257090	A	W	A	A	A	A	A	A	A	A
4408367	A	A	A	A	A	A	A	A	A	A
2266499	W	A	W	W	W	W	W	W	W	W
1005225	A	A	A	A	A	A	A	A	A	A
1123863	A	W	A	A	A	A	A	A	A	A
1011382	A	T	A	A	A	A	A	A	A	A
981599	W	T	W	W	W	W	W	W	W	W
1863117	W	T	W	W	W	W	W	W	W	W
1094449	W	A	W	W	W	W	W	W	W	W
1080106	A	A	A	A	A	A	A	A	A	A
3959875	A	A	A	A	A	W	A	A	A	A
3953901	A	A	A	A	A	A	A	A	A	A
1863181	A	A	A	A	A	W	A	A	A	A
1127291	A	A	A	A	A	W	A	A	A	A
981799	A	T	T	T	T	T	T	T	T	T
1395701	T	A	A	A	A	A	A	A	A	A
2252726	A	A	A	A	A	W	A	A	A	A
2268151	A	A	A	A	A	W	A	A	A	A
992116	A	A	A	A	A	W	A	A	A	A
1059845	A	A	A	A	A	W	A	A	A	A
1072123	A	A	A	A	A	W	A	A	A	A
1116931	A	A	A	A	A	W	A	A	A	A
1125580	A	A	A	A	A	A	A	A	A	A
987006	A	A	A	A	A	T	A	A	A	A
1030827	T	T	T	T	T	W	T	T	T	T
1070207	A	A	A	A	A	W	A	A	A	A
1032914	A	A	A	A	A	W	A	A	A	A
1090570	A	A	A	A	A	T	A	A	A	A
5580439	A	T	T	T	T	W	T	A	T	T
1238317	A	A	A	A	A	W	A	A	A	A
989983	A	A	A	A	A	A	A	A	A	A
1047138	A	A	A	A	A	A	A	A	A	A
1228915	A	A	A	A	A	W	A	A	A	A
2278814	W	A	A	A	A	A	A	A	A	A
994886	W	W	W	W	W	T	W	W	W	W
3533887	A	A	A	A	T	A	A	A	T	A
1106478	A	A	A	A	A	A	A	A	A	A
984789	A	A	A	A	A	W	A	A	A	A
1128307	A	A	A	A	A	W	A	A	A	A
1101591	A	A	A	A	A	W	A	A	A	A
1082485	W	W	W	W	W	A	W	W	W	W
4404537	A	A	A	T	T	T	T	A	T	T
1032233	A	A	A	A	A	A	A	A	A	A
5577130	T	T	W	W	W	W	W	W	W	T
4990202	A	A	A	A	A	A	A	A	A	A
3025425	A	A	A	A	A	A	A	A	A	A
1095760	A	A	A	A	A	A	A	A	A	A
1151279	A	A	A	A	A	A	A	A	A	A
3533796	A	T	A	A	A	A	A	T	A	A
100014977	A	A	A	A	A	A	A	A	A	A
1233620	A	A	A	A	A	A	A	A	A	A
1028528	T	A	A	A	A	A	T	A	A	A
3943086	A	A	A	A	A	A	A	A	A	A
1092570	A	A	A	A	A	A	A	A	A	A
1063223	A	A	A	A	A	A	A	A	A	A
3027355	A	T	T	T	A	T	T	T	T	T
1206180	A	A	A	A	A	A	A	A	A	A
1220581	A	A	A	A	A	A	A	A	A	A
2276810	A	A	A	A	A	W	A	A	A	A
1019796	A	A	A	A	A	A	A	A	A	A
2253332	A	A	A	W	A	A	A	T	A	A
3955690	T	A	A	A	A	T	T	T	T	A
1026281	A	A	T	T	A	A	A	A	A	T
1131911	W	W	W	W	W	A	W	W	W	W
3533690	A	T	A	A	T	T	T	T	T	A
1245207	A	A	A	A	A	A	A	A	A	A
3024791	W	W	W	W	W	T	W	W	W	W
3222357	A	A	A	A	A	A	A	A	A	A
5581596	A	A	A	A	A	A	A	A	A	A
1220078	W	W	A	W	W	A	W	W	W	W
1090075	A	A	A	A	A	A	A	A	A	A
2362358	A	A	A	A	A	A	A	A	A	A
3534040	T	T	T	A	T	T	T	A	T	T
2275374	A	A	A	A	A	A	A	A	A	A
1287423	A	A	A	A	T	A	A	A	A	A
3028155	A	A	A	A	T	A	A	A	A	A
2275328	A	A	A	A	A	A	A	A	A	A
3385423	W	W	W	W	W	A	W	W	W	A
1141012	W	W	W	W	W	A	W	W	W	W
3026475	W	W	W	W	W	A	W	W	W	W
1216492	A	A	A	A	A	A	A	A	A	A
1863987	A	A	A	A	A	A	A	A	A	A
14822720	A	A	W	A	A	A	A	A	A	A
985635	A	A	T	A	A	A	A	A	A	A
2251710	A	A	A	A	A	A	A	A	A	A
4009646	A	A	A	A	A	A	A	A	A	A
1096577	A	A	A	A	A	A	A	A	A	A
1039786	A	A	A	A	A	A	A	A	A	A
2278171	A	A	A	A	A	W	A	A	A	A
1215475	A	A	A	A	A	W	A	A	A	A
1211847	A	A	A	A	T	T	A	T	A	A
1047116	A	A	A	A	A	W	A	A	A	A
100011078	A	A	A	A	A	A	A	A	A	A
993562	A	A	A	A	A	A	A	A	A	W
996130	T	T	A	A	A	T	A	A	T	A
1053081	W	W	W	W	W	W	W	W	W	W
991014	A	A	A	A	T	A	A	A	A	A
1251729	W	W	W	W	W	W	W	W	W	W
996262	A	A	A	A	A	A	A	A	A	A
983639	A	A	A	A	A	W	A	A	A	A
5577981	W	W	W	W	W	W	W	W	W	W
7345421	A	A	A	A	A	A	A	A	A	A
997446	A	W	A	W	A	W	W	W	A	A
1687134	W	A	W	A	W	A	A	A	W	A
4407913	W	A	W	A	W	A	A	A	W	A
1089698	A	A	A	A	T	A	A	A	A	A
3533135	A	A	A	A	A	A	A	T	A	A
1077794	A	A	A	A	W	A	A	A	A	A
1085222	A	A	A	T	T	A	A	A	A	A
3939176	A	A	T	T	T	A	T	T	T	A
1121713	W	A	W	W	W	A	W	A	W	A
5971277	A	A	A	A	A	A	A	A	A	A
1862383	T	T	T	A	T	T	T	A	T	T
981743	A	A	A	A	A	A	A	A	A	A
4909669	W	W	W	W	W	W	W	W	W	A
2351705	A	A	A	A	A	A	A	A	A	A
979989	A	A	A	A	A	A	A	A	A	A
4536349	W	T	W	T	W	T	T	W	W	T
1101204	A	A	A	A	A	A	A	A	A	A
2257429	W	A	W	A	W	A	A	W	W	A
999196	A	W	A	W	A	W	W	A	A	W
1253113	A	W	A	W	A	W	W	A	A	W
988044	A	W	A	W	A	W	W	A	A	W
4993524	A	T	A	A	A	A	A	A	A	A
1092744	A	A	A	A	A	A	A	A	A	A
1024991	A	A	A	A	A	A	A	A	A	A
5577014	A	W	A	W	A	W	W	A	A	W
1001965	A	W	A	W	A	W	W	A	A	W
3027571	A	A	A	A	A	A	A	A	A	A
997849	A	W	A	W	A	W	W	A	A	W
1090928	W	A	W	A	W	A	A	W	W	A
1129529	W	A	W	A	W	A	A	W	W	A
1015475	A	T	A	T	A	T	T	A	A	T
1120875	A	A	A	T	A	A	A	A	A	A
1095539	W	A	W	A	W	A	W	W	W	A
1097002	A	W	W	W	W	A	W	A	A	W
5581349	W	W	W	W	W	T	W	W	W	W
1696206	T	A	A	A	A	A	A	A	A	A
1138004	A	W	A	W	A	W	W	A	A	W
5410373	W	A	W	A	W	A	A	W	W	A
3959038	A	A	A	T	A	A	T	A	A	A
981048	A	A	A	A	A	A	A	W	A	A
1209053	A	A	A	A	A	A	A	A	A	A
1012287	A	A	A	A	A	A	A	A	A	A
1023469	A	A	A	A	A	A	A	W	A	A
1091776	A	A	A	A	A	A	A	W	A	A
3222352	W	W	W	W	W	W	W	A	W	W
4991876	A	A	A	A	A	A	A	A	A	A
1241746	A	A	A	A	A	A	A	W	A	A
1108931	A	A	A	A	A	A	A	W	A	A
1220651	W	W	A	A	A	W	A	W	A	A
982140	A	A	A	A	A	W	A	W	A	A
1209997	A	A	A	A	A	A	A	A	A	A
2262712	A	A	A	A	A	A	A	W	A	A
1203048	A	A	A	A	A	A	A	W	A	A
1215338	A	A	A	A	A	W	A	W	A	W
1142537	W	W	W	W	W	A	W	W	W	A
1203812	A	A	A	A	A	A	A	A	A	A
3941385	T	T	A	A	T	A	A	A	A	A
1084904	W	W	W	W	W	A	W	W	W	A
985387	A	W	W	W	W	A	W	A	W	A
1671822	A	W	W	W	W	A	W	A	W	A
1023450	A	A	A	A	A	W	A	A	A	W
1107392	W	T	T	T	T	T	T	W	T	T
1126009	W	A	A	A	A	A	A	W	A	A
1222591	A	A	A	A	A	A	A	A	A	A
1107303	W	A	A	A	A	A	A	W	A	A
1071039	A	W	W	W	W	A	W	A	W	A
994055	A	A	A	A	A	A	A	A	A	T
1078715	A	A	A	A	A	W	A	A	A	W
1073344	A	A	A	W	A	A	W	A	A	A
1020809	A	W	W	W	W	W	W	A	W	W
1127835	A	W	W	A	W	A	A	A	W	W
1141208	A	W	W	W	W	W	W	A	W	W
5581103	W	W	W	W	W	T	W	W	W	T
3534306	A	W	A	A	A	A	A	A	A	T
1668286	W	A	A	A	A	A	A	W	A	A
3957843	A	W	W	W	W	W	A	A	W	W
5325266	A	W	A	A	A	A	A	A	W	A
3025235	A	A	T	W	T	W	T	A	W	W
3949783	W	A	W	A	W	A	W	W	A	A
1127164	W	A	W	A	W	A	W	W	A	A
4002228	W	T	W	T	W	T	W	W	T	T
1118062	A	A	A	A	A	A	A	A	T	A
6040536	T	A	T	T	T	T	T	T	A	T
1256824	W	W	A	W	W	A	W	W	W	W
3942732	W	W	W	A	W	W	W	W	A	W
3953690	W	W	W	T	W	W	W	W	T	W
1178343	W	W	W	A	W	W	W	W	A	W
1134917	A	T	A	A	A	A	A	T	T	A
1397091	A	T	T	W	T	A	A	A	A	A
3534070	A	W	A	A	A	A	A	W	W	A
4992702	A	A	A	A	A	A	A	A	A	A
1226727	A	A	A	W	A	A	A	A	A	A
1097630	A	A	A	W	A	A	A	A	A	A
3961144	A	A	A	A	A	A	A	A	A	A
4005523	A	A	A	A	A	A	A	A	A	A
1025238	A	A	A	T	A	A	A	A	A	A
11309858	A	A	A	A	A	A	A	A	A	A
1132784	T	A	A	T	T	W	W	A	T	A
4910176	A	A	A	W	A	A	A	A	A	A
1712956	A	A	A	A	A	A	A	A	A	A
1107111	W	W	W	A	W	W	W	W	W	W
1228193	W	W	W	A	W	W	W	W	W	W
1862775	W	W	W	T	W	W	W	W	W	W
1058879	W	W	W	W	W	A	W	A	W	W
3064387	W	W	W	W	W	A	W	A	W	W
2279719	A	A	A	A	A	W	A	W	A	A
1666813	T	A	T	T	T	T	T	T	T	T
1247043	A	A	A	A	A	W	A	W	A	A
4988949	W	W	W	W	W	A	W	A	W	W
1122177	W	W	W	W	W	A	W	A	W	W
6047463	A	A	A	A	A	A	A	A	A	A
5325069	A	A	A	A	A	W	A	W	A	A
1109759	A	A	A	A	A	W	A	W	A	A
4393772	A	A	A	A	A	W	A	W	A	A
1070112	A	A	A	A	A	W	A	A	A	A
1073535	W	A	A	T	W	T	W	T	W	A
1075269	A	A	A	A	A	A	A	A	A	A
3025448	A	A	A	A	A	W	A	W	A	A
3222199	W	W	A	W	W	A	W	A	W	A
1234879	A	A	A	W	A	A	A	A	A	A
4991483	W	W	A	W	W	W	W	W	W	A
4989133	A	A	T	A	A	A	A	A	A	A
1115164	A	A	A	W	A	W	A	W	A	A
1314918	A	A	A	A	A	A	A	A	A	A
1094978	A	A	A	A	T	A	W	A	A	A
2259692	A	A	A	T	A	T	A	T	A	A
1093246	W	W	W	W	W	W	A	W	W	W
1128250	A	A	A	A	A	W	A	W	A	A
6050235	A	A	A	A	A	T	T	T	A	A
4992300	W	W	W	W	W	W	A	A	W	W
1120044	W	W	W	W	W	W	A	A	W	W
5412116	A	A	A	A	A	W	W	W	A	A
1863467	W	W	W	W	W	W	A	W	W	W
6050236	A	A	A	A	A	T	T	T	A	A
1768600	W	W	W	W	W	T	W	A	W	W
[truncated: 6,313 more rows]
