# Supplementary material for: genomicSimulation: fast R functions for stochastic simulation of breeding programs
Source: G3 (Bethesda). 2022 Sep 2;12(10):jkac216. doi: 10.1093/g3journal/jkac216 (PMC9526041; doi:10.1093/g3journal/jkac216)
Supplement: jkac216_Supplementary_Material_8 [file jkac216_supplementary_material_8.txt]

SNP	chr	pos
5411872	1	4.789478
100064984	1	4.945564
993293	1	6.136778
1204785	1	6.57177
1150201	1	7.00956
10993005	1	7.089471
1011662	1	8.915244
100004992	1	9.396153
1267271	1	9.723153
2304892	1	10.043647
1235625	1	10.045023
5354409	1	12.324214
1001137	1	13.624558
1015248	1	13.631096
1696406	1	13.95671
5368847	1	14.302951
100011563	1	15.141401
1084569	1	15.141401
3942183	1	15.312231
1052695	1	16.212878
100004219	1	16.709558
1863421	1	16.709738
1214918	1	16.728755
100004053	1	16.728821
1127088	1	16.899179
1127088	1	16.899179
100067684	1	17.880368
1108604	1	17.880368
100035656	1	18.257335
1276471	1	19.796988
7927902	1	20.479674
4003919	1	21.231535
1091032	1	22.731293
2280478	1	26.08149
3022537	1	26.854603
7923493	1	28.3102
1102836	1	28.311824
995983	1	28.834487
1160187	1	29.603781
3533279	1	29.707921
1126484	1	29.900217
12009084	1	30.601786
5324054	1	30.601846
5324054	1	30.601846
2259602	1	31.484078
4910975	1	31.510998
1093111	1	31.567122
7340802	1	38.776197
1187863	1	48.362338
1228822	1	48.37906
1245896	1	48.589571
3025446	1	49.097491
1074551	1	50.426255
10984347	1	57.768794
100038917	1	60.722849
5368378	1	64.827862
1092464	1	67.060642
1126983	1	84.930307
1200712	1	85.727811
1205143	1	99.731393
100065272	1	106.122833
3023161	1	120.730392
4001947	1	128.227299
1215445	1	163.262241
1403955	1	163.262701
100049816	1	163.289517
1102587	1	201.62143
3934239	1	218.868509
2294468	1	227.04813
1088109	1	262.540218
1109578	1	289.964802
1163264	1	291.045016
1163264	1	291.045016
3064878	1	302.53449
3948215	1	304.923791
1081657	1	309.356314
3222313	1	309.385281
5579699	1	311.756197
1100999	1	312.878689
1216214	1	314.074351
1088006	1	319.926546
1140881	1	319.926601
100061804	1	326.610579
11863407	1	327.588804
1128345	1	336.073843
1217428	1	337.250099
1201771	1	340.749543
1011125	1	342.582687
2260591	1	356.768973
991251	1	357.382967
100035438	1	357.382967
7930399	1	358.357071
100010225	1	361.230631
3942572	1	361.659564
1093499	1	368.867751
100049034	1	379.455983
100049611	1	391.53673
1689104	1	399.08095
2255374	1	403.247466
5323566	1	404.518146
1120181	1	404.971566
100038240	1	410.120757
100004168	1	426.528487
1140121	1	439.315751
16153799	1	443.465788
100065034	1	448.774722
1092582	1	448.796219
1212634	1	451.213749
100035683	1	451.445325
1217507	1	458.580899
2258338	1	462.293839
2255037	1	462.82696
997377	1	463.553666
1079399	1	471.295525
3022960	1	472.14811
100035744	1	474.150692
2289035	1	474.364618
1096212	1	476.567027
1118486	1	477.856602
5579596	1	479.857809
1123459	1	480.19349
1266898	1	480.421735
1276808	1	481.681119
989246	1	482.363945
2277220	1	482.619846
3958479	1	483.895495
1090153	1	487.065726
1201132	1	487.331399
100038527	1	487.792013
1126229	1	488.838262
3222525	1	493.410687
2277157	1	493.5304
1065959	1	493.664507
1110548	1	493.987847
2280967	1	494.037087
100069748	1	494.395631
100035576	1	495.295103
100003875	1	496.075995
978301	1	496.796358
1065547	1	496.796496
14925143	1	496.816014
12773247	1	497.528229
1230905	1	499.458978
1090990	1	499.669337
6049486	1	500.467487
2254313	1	500.62649
100005262	1	502.277496
100036716	1	505.277258
3959168	1	507.699955
100009832	1	507.721204
1125377	1	512.26126
7924293	1	512.461646
100010700	1	512.480352
100057780	1	517.230561
1166302	1	528.92139
100009597	1	529.794537
1028725	1	531.157537
2276728	1	531.587948
5363948	1	531.659804
100051367	1	532.031525
3028436	1	532.3339
100003881	1	532.367958
1023239	1	532.763545
1279776	1	533.497768
1116797	1	533.646397
3935130	1	535.030559
1161956	1	535.039461
1209199	1	535.452892
1092883	1	539.016119
1084505	1	539.022129
5347040	1	539.316405
3958802	1	539.952111
1399205	1	540.009349
5579781	1	542.653608
2278118	1	542.848992
1109244	1	543.636438
1108333	1	544.509939
1003066	1	545.363399
979990	1	545.626606
1166600	1	545.649407
1094451	1	546.59976
2254818	1	546.917988
1092374	1	547.014311
1057454	1	548.877777
1089207	1	549.56257
1089724	1	549.564318
1079178	1	549.706476
1120021	1	551.138644
1864148	1	551.505015
1095443	1	551.580776
976954	1	552.54519
5355343	1	553.300096
3064476	1	555.685013
1129768	1	556.391292
1664876	1	556.557111
4988910	1	556.890447
4989038	1	556.890741
1120651	1	556.90951
3946730	1	557.459092
7488016	1	557.487981
1063576	1	557.861321
2264291	1	557.911476
1050919	1	559.20733
3064684	1	559.375689
100058130	1	561.632794
23919468	1	563.353461
1094064	1	564.644725
5325577	1	564.889353
4990769	1	564.889472
1027740	1	565.2091
1127283	1	565.603287
1218444	1	565.758783
1138354	1	565.834697
3027377	1	566.227585
1104621	1	566.285021
100035697	1	567.975928
1057574	1	567.975988
5411825	1	568.008435
100006648	1	568.245536
1125881	1	569.728845
1098230	1	569.728845
990383	1	570.018262
1117575	1	570.475769
3026478	1	571.667665
981702	1	571.805129
1001565	1	572.275707
100036601	1	572.659343
1108953	1	572.920955
100051286	1	573.956053
1106916	1	574.785023
100039229	1	576.131032
1229311	1	577.314364
5373262	1	577.481588
100035719	1	577.581685
1119289	1	577.610108
1001398	1	577.894493
100036064	1	577.894493
13196370	1	577.949249
3064615	1	578.380205
1089847	1	578.423345
2253156	1	578.52833
996385	1	578.897495
1864628	1	579.39209
1039623	1	579.407427
3959313	1	579.423301
11314810	1	579.655735
1120903	1	581.066995
1161276	1	581.201688
3222498	1	581.53286
100049646	1	581.551421
4261011	1	583.413932
4910141	1	583.413943
1109016	1	584.19342
1057186	1	584.193552
1668341	1	584.266592
989234	1	584.405987
12774618	1	584.425338
12774618	1	584.425338
1103177	1	584.936507
2258970	1	587.405638
3022780	1	588.634744
3945537	1	590.877406
1388615	2	0.028362
1388615	2	0.028362
4990763	2	0.374158
4991967	2	0.68387
7487847	2	0.725621
991790	2	0.767976
100049878	2	0.805122
1211822	2	0.805122
1378989	2	0.80526
2279832	2	0.836593
4009205	2	1.44202
10984199	2	1.668212
1141969	2	1.668278
100035741	2	1.675779
1718739	2	1.675779
4017410	2	1.675914
1109012	2	1.780405
100005518	2	2.38529
1242250	2	2.459167
1148265	2	2.700582
100049863	2	2.727484
4008090	2	2.784347
1122770	2	2.8104
1103764	2	2.860728
1107399	2	3.57214
2276833	2	4.278731
100005280	2	4.370397
1669259	2	4.458599
5364029	2	4.458599
3024775	2	4.520876
3064809	2	4.548738
3027261	2	4.659327
3027261	2	4.659327
100011561	2	4.723607
1149413	2	5.031434
1264008	2	5.291949
100057940	2	5.34876
3958216	2	5.543827
1239974	2	5.945451
3023152	2	5.946583
100035344	2	7.745209
3956575	2	8.028933
12697609	2	8.029279
1234330	2	8.159577
100038361	2	8.159577
100003917	2	8.429524
3026032	2	8.518323
7331670	2	8.518368
1127593	2	8.553704
1230957	2	8.643484
100050432	2	8.653215
3034005	2	8.653253
100062647	2	9.803498
1099385	2	10.847132
1860350	2	11.543941
998898	2	14.215109
100013140	2	14.997782
3030374	2	15.603288
100049567	2	15.816028
4008100	2	15.816028
1092886	2	16.016621
100035777	2	16.016621
6041938	2	16.067893
7344094	2	17.032814
1267747	2	19.258922
1213197	2	21.041554
1698915	2	21.192573
1053961	2	21.273782
100004630	2	21.622359
12770695	2	21.831226
7939370	2	22.191139
100010545	2	23.596086
3023902	2	23.847018
100039367	2	24.200642
100038781	2	24.921674
1093965	2	28.977861
100010514	2	32.513848
1048259	2	35.877217
100035530	2	35.877217
2252351	2	36.234739
982956	2	36.391952
2250904	2	36.399438
1022158	2	36.696937
1376830	2	36.717529
2256343	2	36.719014
1095899	2	40.554874
1074943	2	42.009447
1018775	2	42.193463
1723389	2	43.146484
3023236	2	43.28427
3021936	2	43.291431
1379165	2	43.291466
1105506	2	43.291957
991804	2	43.291957
1672104	2	43.370517
100062470	2	44.091505
1173477	2	44.091539
1127702	2	44.177693
5410926	2	44.184074
2283781	2	44.720712
4004331	2	47.151669
1258394	2	47.152797
2261623	2	47.83291
1201419	2	48.222872
1128705	2	48.349233
1123891	2	49.068335
100035221	2	49.074964
100040143	2	52.664658
100035371	2	53.928034
5577140	2	54.632277
4009736	2	54.690541
1080620	2	54.817093
3953266	2	54.81714
15321496	2	54.882551
4910904	2	59.120189
1069828	2	59.729206
100049429	2	61.468003
3940671	2	61.780182
4004886	2	61.97675
2259314	2	62.100431
1081999	2	62.126648
4329655	2	62.377147
1093636	2	65.52523
1130770	2	65.663066
100051569	2	67.599423
3953350	2	68.879393
100009630	2	72.742079
2328344	2	75.346895
982854	2	77.942011
7342216	2	78.472365
1067505	2	78.505395
1058403	2	78.561673
100051679	2	78.756115
1263137	2	79.172982
1139148	2	79.343335
1228285	2	80.238025
12735144	2	80.532726
1203876	2	81.03179
100038567	2	81.03179
100015496	2	83.849044
100057533	2	83.855979
989720	2	84.554126
100062564	2	87.56308
1108232	2	88.01293
1142231	2	88.012996
1088925	2	88.731065
980399	2	88.797099
1100581	2	88.849071
1096134	2	90.069196
1108327	2	92.320784
1039232	2	94.163792
1066497	2	94.275386
998851	2	94.275643
4910606	2	94.276266
1111962	2	94.32183
100038048	2	96.591873
100057120	2	98.456854
4991898	2	100.985631
2256769	2	102.050097
1201176	2	102.051868
979718	2	102.322925
5324143	2	103.112489
1131599	2	103.810889
100039698	2	104.921223
1095449	2	105.634258
1166053	2	106.799951
3025548	2	107.180183
5358425	2	109.609165
1049695	2	112.73995
1862643	2	115.440733
1159200	2	116.163028
3064524	2	117.369587
1088661	2	118.247984
1254471	2	118.465661
1090508	2	118.675892
1083267	2	118.676497
100039571	2	120.101742
100069802	2	120.722528
4009252	2	120.722528
979281	2	120.737408
979281	2	120.737408
100067525	2	120.738264
100012120	2	121.134175
2260959	2	125.252307
1041769	2	128.256383
5345325	2	131.324638
1260329	2	131.906134
4910108	2	132.163747
4002074	2	132.163747
4002074	2	132.163747
1066151	2	136.08734
1243976	2	138.522985
1097891	2	142.684085
100039314	2	142.684085
1231823	2	143.241111
2276567	2	144.946569
1083407	2	148.854326
1053788	2	149.23838
100004935	2	150.448181
1235569	2	153.44842
1140354	2	156.481271
1215845	2	157.115362
2330337	2	165.004082
100052014	2	165.108904
1204474	2	165.234828
2322737	2	180.113505
7902410	2	180.113523
12470865	2	194.553967
100013900	2	194.708644
1119661	2	199.107036
24052673	2	204.887935
12773305	2	205.197461
1053080	2	223.722835
12779090	2	256.231338
1096041	2	258.562447
1077375	2	269.931145
4991600	2	269.931211
1130118	2	279.142814
4537509	2	333.794818
100040299	2	356.354206
100040742	2	372.737138
2253618	2	424.187293
11314437	2	429.826016
1122409	2	430.027935
1272276	2	439.689374
100040632	2	468.305363
997501	2	476.460465
1217180	2	485.905293
1145315	2	485.905293
7336216	2	488.278806
2252671	2	502.634131
1036450	2	502.634197
1124767	2	503.452672
100009663	2	517.92271
100040510	2	519.53163
100041387	2	520.308236
4992886	2	526.279159
1202353	2	533.610451
7487789	2	541.388397
1216842	2	541.391785
100036132	2	542.468756
992420	2	542.687135
1093144	2	544.298464
1267309	2	555.34842
2257424	2	556.81879
995142	2	558.287348
1074032	2	560.895104
4002509	2	564.257991
1070713	2	565.183466
1100631	2	566.718493
2281236	2	578.768988
100057978	2	580.323582
1068327	2	581.858771
1101856	2	590.981827
1037752	2	595.025473
1089102	2	595.400798
2257225	2	602.688267
989489	2	604.828436
2286159	2	608.035841
1063459	2	608.92892
1100049	2	610.70677
1092793	2	613.991374
1216811	2	614.38502
1373092	2	617.762363
1104014	2	622.390818
1081418	2	622.732791
100035107	2	622.737601
5324093	2	624.313968
3021266	2	628.093905
1203468	2	628.737701
1232498	2	631.626307
1109030	2	633.234595
1128971	2	642.718231
100036743	2	651.91668
3029004	2	656.697393
1092236	2	657.512721
1094936	2	660.267889
100062231	2	663.145345
1699999	2	665.47351
1101901	2	677.915702
3032497	2	678.156911
2307271	2	678.664201
989268	2	679.889213
100052100	2	679.964933
1091478	2	692.207236
5000933	2	692.230731
1227325	2	692.633207
100011920	2	693.270207
4910299	2	694.155014
1080633	2	696.041108
100065026	2	698.093519
1064933	2	698.122265
3034278	2	698.281086
2311249	2	698.678841
1165345	2	699.912048
1120065	2	700.374249
1120065	2	700.374249
5372541	2	702.940409
1140182	2	703.403122
1862822	2	703.44837
1210929	2	703.879878
4009981	2	705.340913
994685	2	705.340913
1042669	2	705.341007
3020619	2	705.508005
990957	2	705.52433
2260254	2	705.995008
1030897	2	706.330402
1090280	2	706.769953
100056977	2	707.311468
5323578	2	707.633021
1021220	2	709.030703
992894	2	711.074818
2284385	2	711.977484
100038678	2	713.143092
100058286	2	715.394763
1110051	2	715.800129
12778521	2	715.907626
1378586	2	716.221782
1097075	2	716.544637
999939	2	716.906689
986459	2	718.622032
2254755	2	718.819622
7353838	2	718.88197
987010	2	718.913717
985414	2	718.913965
985414	2	718.913965
100036906	2	718.916881
12778524	2	718.982266
1015998	2	718.982266
100065585	2	719.360218
1201814	2	719.360218
100012232	2	719.468993
100057185	2	721.609211
1087500	2	721.66862
2279888	2	722.733937
2255138	2	722.804527
1039332	2	723.060714
12774578	2	723.062344
3222406	2	723.067303
4412035	2	723.100514
1666851	2	723.134658
1143797	2	723.15959
2278187	2	723.161682
3023537	2	723.513039
1092414	2	723.577101
1063615	2	725.890826
100011749	2	726.100056
4909347	2	726.224331
5373799	2	726.322613
1092204	2	726.768477
3935221	2	727.170629
3951306	2	727.170667
100065611	2	727.43079
2372250	2	728.790463
100036795	2	728.790463
1166096	2	729.16593
2256686	2	729.345577
999293	2	733.44273
16327974	2	734.753478
4993255	2	735.116894
5577153	2	735.137362
100069888	2	735.177209
5373713	2	735.179284
1088061	2	735.189732
4911020	2	735.280004
3029249	2	735.529813
100035102	2	735.579026
3222539	2	735.618722
1097265	2	735.828767
1128771	2	736.066326
3026394	2	737.425485
100058140	2	737.927212
5365250	2	738.732534
3064873	2	738.732989
1096734	2	738.907814
100005392	2	738.973954
1202345	2	738.974118
1217839	2	739.690772
1008748	2	740.354775
1122953	2	742.155822
993718	2	743.076077
4910710	2	743.266211
7333575	2	744.245493
2255667	2	744.286377
1063107	2	744.366474
1138749	2	744.374687
3956776	2	744.4087
1141967	2	744.493378
3956868	2	744.493388
4993536	2	744.49421
1056356	2	744.725011
994175	2	744.980008
1013777	2	745.299373
3064936	2	745.529769
4993877	2	745.670758
4993877	2	745.670758
2259214	2	746.578937
1127704	2	746.611005
980420	2	746.797031
997103	2	746.935242
2278628	2	748.204176
100035106	2	748.528687
1114765	2	748.528687
1186413	2	748.968966
1075050	2	749.345224
7353720	2	749.656856
1257186	2	749.747484
100036586	2	749.747484
5411471	2	749.821539
7353074	2	751.526448
12694466	2	751.661898
100009379	2	751.748897
2278946	2	751.844268
1207119	2	751.845062
1117775	2	752.91362
4993845	2	753.013019
3027270	2	753.013085
3024064	2	753.25682
3384694	2	754.450482
1116474	2	754.451459
1021420	2	755.679306
3064588	2	755.679372
1080724	2	755.740514
1097627	2	755.979094
4009271	2	756.611203
100069890	2	757.610977
1010553	2	757.936069
1218562	2	758.704332
986208	2	758.760687
1060943	2	758.76124
100057108	2	759.184414
1202897	2	759.446275
1707711	2	760.133572
3064857	2	760.187855
100067836	2	760.20425
100067836	2	760.20425
1052066	2	760.49223
1070859	2	760.806524
5582924	2	761.283324
5582924	2	761.283324
992443	2	761.319363
5582791	2	761.319429
5582791	2	761.319429
1114036	2	761.487418
100005874	2	762.233692
100074000	2	762.497579
3023651	2	762.937294
1024245	2	762.937401
1017924	2	763.02458
3533576	2	763.862164
987055	2	765.053195
2280475	2	765.483619
3533607	2	765.483624
3572733	2	765.483668
989675	2	765.548683
1024178	2	765.677047
100069887	2	766.445721
4992765	2	766.709552
1101196	2	767.130489
1075301	2	767.310246
1075301	2	767.310246
1089455	2	767.312674
1089455	2	767.312674
1145943	2	767.327912
5369617	2	767.327932
3222294	2	767.6309
3958713	2	767.945851
5582716	2	767.950699
1093777	2	767.985976
1862723	2	768.059722
3028008	2	768.059788
5370789	2	768.191121
1142671	2	768.306121
1151379	2	768.429659
5324050	2	768.509435
1095115	2	768.676643
2249782	2	768.989504
1150218	2	768.997841
1128252	2	769.610034
3064365	2	769.631183
1095788	2	769.655115
995632	2	769.655277
10983846	2	770.103886
1090417	2	770.10427
1090417	2	770.10427
1010000	2	770.255858
1065940	2	771.126775
1204152	2	771.485064
1671910	2	771.715001
100051720	2	771.715067
4993398	2	772.161305
6043095	2	772.276189
1000215	2	772.582972
5373631	2	772.909909
100067533	2	775.542956
3532866	2	775.552462
100036653	2	775.734045
1401542	2	776.550921
1700596	2	776.600646
1262037	2	777.819403
1030510	2	778.811091
5411895	2	779.16643
2279766	2	779.195468
2277232	2	779.195534
2257003	2	779.300172
976803	2	779.587416
1209389	2	779.772786
3026706	2	780.521877
1233176	2	780.646244
1249974	2	780.683408
1228442	3	0.701193
1228442	3	0.701193
1227991	3	1.286118
1227991	3	1.286118
100011776	3	1.815615
100040396	3	2.009156
2276138	3	2.543709
1384900	3	3.204929
6037429	3	8.576544
1090511	3	8.862385
998325	3	9.012647
3943277	3	9.012713
3026686	3	9.073687
3021036	3	9.212189
1156116	3	9.48677
100067306	3	9.48677
2261257	3	9.497084
100011027	3	10.156336
1122849	3	10.999502
4260856	3	11.78563
1141873	3	11.870939
100038914	3	12.44087
1147356	3	12.457398
1666344	3	12.835867
1256393	3	12.865321
1088933	3	12.868494
1070849	3	12.934993
3222420	3	13.190652
100040053	3	13.267762
3064641	3	13.375924
100004803	3	13.376403
1228549	3	13.496846
100039980	3	13.496846
4409228	3	13.535953
1106446	3	13.536019
7343645	3	13.856589
3064444	3	14.93592
100037304	3	15.0458
1096913	3	15.064442
5580419	3	15.435387
1259016	3	15.462564
990865	3	15.478548
3222425	3	15.83607
4990609	3	15.836136
1114649	3	15.836136
3064416	3	16.145538
26674030	3	17.517452
1043055	3	18.157039
1043055	3	18.157039
1667169	3	18.171651
100035643	3	18.171651
5358258	3	18.171717
982027	3	18.172068
7338968	3	19.055603
977480	3	19.055603
12470648	3	19.18147
1384777	3	19.374677
1246420	3	19.493979
1151109	3	19.493984
4411985	3	19.862722
1218239	3	19.878864
5324886	3	19.895266
1176628	3	19.975582
1209081	3	20.143379
100051055	3	20.144108
100009378	3	20.290595
1113547	3	20.335431
1092756	3	20.39184
100071494	3	20.492222
100056960	3	20.557236
100039666	3	20.55865
3532891	3	20.943385
1348723	3	20.952119
1127311	3	21.092591
3064829	3	21.265214
2254377	3	21.325529
100036730	3	21.325529
4989097	3	21.408478
1309750	3	21.472136
100004600	3	21.79956
1060338	3	22.234939
100004093	3	22.262008
3385390	3	22.831857
1221097	3	23.155739
1221097	3	23.155739
1213614	3	23.156659
6036219	3	23.210533
5324132	3	23.210533
1143041	3	24.559657
16933617	3	27.552142
7350135	3	28.322628
5345179	3	31.745366
100040870	3	32.386224
977589	3	32.830188
100010893	3	34.520561
3064793	3	34.520804
6043326	3	35.421181
100036729	3	35.421181
1252770	3	36.723174
1093449	3	36.924674
1112192	3	36.940949
100067350	3	37.301774
3958919	3	38.250668
7337284	3	38.413701
7337284	3	38.413701
5341198	3	38.436021
100009348	3	38.62856
1039171	3	39.399031
1039171	3	39.399031
3064609	3	39.734758
1037151	3	40.144585
1032860	3	40.295164
1071147	3	40.81434
1071147	3	40.81434
1701644	3	40.818724
4409715	3	40.857587
1190017	3	41.068859
1699896	3	41.150707
1699896	3	41.150707
1123956	3	41.150707
1054198	3	44.2474
5581572	3	44.457553
3023448	3	45.08813
100004442	3	47.545805
3064634	3	47.816085
1278346	3	48.664939
1127543	3	50.904033
1176177	3	50.910283
100040689	3	50.910317
5580444	3	51.543239
100051765	3	51.543239
5582797	3	51.579766
1138256	3	52.210548
1214734	3	52.420654
3064841	3	52.457606
3064841	3	52.457606
7338819	3	52.962542
1060886	3	52.962542
1025506	3	53.554917
5410749	3	53.738729
1091472	3	53.827359
2267229	3	54.853386
2267229	3	54.853386
2267229	3	54.853386
16153396	3	54.932412
1126380	3	56.77506
1119071	3	56.77616
1041776	3	56.94859
5355482	3	57.261306
1143217	3	57.497855
12688727	3	57.812951
5582988	3	61.240192
1110458	3	63.570199
100005345	3	63.901599
1124180	3	65.895313
3034279	3	66.155502
3022183	3	67.780679
1141202	3	69.24968
5410717	3	71.777169
3952894	3	71.778533
1118883	3	71.785228
1068560	3	81.695268
1088186	3	81.712475
1102747	3	82.108769
1129035	3	82.442695
1052660	3	85.47699
1863735	3	86.339372
100004385	3	88.854736
7351625	3	91.480748
3222126	3	94.113766
7331430	3	95.534366
1764045	3	99.249922
7351780	3	99.622377
1092311	3	99.625476
1055645	3	100.015269
2276933	3	100.345158
2280246	3	100.846605
2277097	3	101.871156
1096587	3	103.272984
1109262	3	107.416767
1208991	3	107.566283
100005372	3	108.744606
1136787	3	110.684315
4412012	3	114.713676
1399968	3	118.566384
4993410	3	125.756406
100035289	3	127.870543
1195791	3	135.465998
100036382	3	136.428413
100061791	3	143.49181
100061791	3	143.49181
100003704	3	155.833071
1049034	3	158.469159
1119955	3	176.990743
1111581	3	201.449529
1019030	3	251.368067
1112363	3	256.917432
995123	3	257.532762
1094796	3	257.532828
1093773	3	257.532828
1056228	3	289.842536
100057838	3	322.702188
1099771	3	327.295147
1125830	3	341.349455
1378348	3	345.660749
1103713	3	352.458184
1089930	3	356.083069
1092855	3	362.564183
3958893	3	369.293852
1094549	3	387.901474
1124024	3	404.687263
1719863	3	410.572161
100004344	3	410.57226
100038494	3	411.283596
2275927	3	420.173195
1010807	3	429.609853
1125877	3	433.329293
1270568	3	434.687162
1063354	3	434.822187
1223327	3	435.800357
3022570	3	436.109438
1264295	3	444.812442
100052483	3	444.812463
1218927	3	446.570129
1047871	3	454.19917
3937764	3	456.512113
1064210	3	456.528171
1265035	3	457.08838
2280297	3	459.865121
1668224	3	468.520788
1217979	3	470.099714
3024945	3	471.285919
1087717	3	472.790182
1065211	3	474.447226
1019955	3	474.447292
2279238	3	474.554774
2279238	3	474.554774
3029754	3	480.154189
7353983	3	480.154228
1005033	3	483.743419
100049459	3	484.990501
1383430	3	486.929752
1094902	3	496.22588
1108463	3	506.561263
100035704	3	508.191918
1160550	3	509.93412
100050830	3	512.55652
1254467	3	516.789415
1115339	3	516.79365
1012496	3	517.668145
4010193	3	517.99555
1094856	3	518.643253
1090723	3	523.556125
992437	3	528.641009
1090881	3	528.87743
1096770	3	530.08267
100005868	3	533.343833
1139799	3	534.292449
1254622	3	535.746076
3944372	3	536.967578
3025381	3	537.084767
1092129	3	538.13572
1114466	3	538.136102
3064886	3	538.641323
1090545	3	538.857776
1091277	3	539.32814
1091514	3	539.394346
100035302	3	544.756194
1102169	3	545.896286
100065700	3	547.921608
1764920	3	550.651555
1166451	3	552.534042
5324156	3	552.573746
1068273	3	556.260082
4990052	3	556.299936
1116543	3	565.377937
100036348	3	566.327691
1095360	3	568.024952
1075401	3	568.096169
100040778	3	568.445421
1091473	3	569.623068
1090173	3	570.114845
1243289	3	570.318029
100009633	3	570.671227
5050445	3	570.750025
2276600	3	572.107307
1217882	3	572.866403
1075440	3	573.325538
1109808	3	574.451541
7353315	3	576.282606
2278262	3	576.654278
1093920	3	577.065807
3955745	3	577.23874
10984384	3	586.829111
1024193	3	591.612869
1220348	3	598.916422
15434873	3	598.947507
1095884	3	605.990824
3023885	3	606.4351
1277358	3	613.198137
100062249	3	613.266601
1104510	3	614.763369
3023149	3	621.586722
999525	3	621.592828
5970957	3	621.857247
100035472	3	623.935767
2278134	3	624.867854
12769166	3	624.868685
1240354	3	625.55536
100004868	3	626.023821
2248689	3	626.032115
1250769	3	627.828997
1082841	3	627.917165
2289202	3	627.917231
100035268	3	628.923106
100056891	3	630.916251
1251962	3	630.923004
100067326	3	632.680864
3026254	3	638.210136
100015017	3	639.324945
3025937	3	639.406185
1041358	3	639.700048
1207429	3	639.713075
4990906	3	640.624183
100004308	3	641.866297
1150669	3	642.345258
987733	3	642.376105
987733	3	642.376105
1862576	3	643.460659
1071713	3	643.546998
2278246	3	645.10558
3956979	3	645.61545
1104683	3	646.117313
1229693	3	646.121023
1052021	3	646.584907
1216949	3	646.854667
1218916	3	646.854718
1126859	3	647.023132
100038882	3	647.147669
1216916	3	647.37802
1862359	3	650.19733
1023685	3	655.936511
3935562	3	656.427808
100009469	3	656.434609
5363415	3	657.274216
100056970	3	658.186899
1078702	3	658.24447
1023770	3	660.015243
1031129	3	660.015309
1009443	3	664.102903
1118131	3	665.960302
5582516	3	665.967066
100049050	3	667.233872
13026158	3	671.021625
1101819	3	671.760116
982776	3	674.402176
1231255	3	674.539833
1102827	3	674.756807
3027705	3	675.185394
1202640	3	675.312799
5578009	3	676.065365
1243420	3	678.72566
983748	3	680.243224
2277023	3	680.348109
1094003	3	680.743932
2276382	3	680.932804
3944227	3	681.025711
7903755	3	681.108247
3023043	3	681.109334
1123322	3	681.466014
1771208	3	681.560667
1265491	3	681.633173
989379	3	682.233957
1045220	3	682.234009
1173674	3	682.991221
12735221	3	682.991287
1093213	3	684.697619
7908990	3	684.697688
1088622	3	686.082664
5970975	3	686.571639
1148110	3	687.103443
3948420	3	688.348059
1061073	3	688.360847
3944005	3	688.487813
1119526	3	688.594201
3954914	3	688.622322
2267542	3	688.622401
1125336	3	688.676456
1219639	3	688.878168
3938334	3	690.723292
100058541	3	690.74748
5582081	3	690.747591
1130495	3	691.363142
3222470	3	691.450961
986670	3	691.837734
3064603	3	691.898067
100005193	3	692.048386
1270650	3	692.468882
2257138	3	692.987209
1107576	3	693.175697
2275425	3	694.538466
3944154	3	694.846916
1062254	3	695.515215
100040365	3	695.671254
100040365	3	695.671254
1127998	3	695.67156
2260732	3	695.671626
100035915	3	695.949954
100049384	3	696.210845
100051117	3	696.641701
4394010	3	696.641701
5577039	3	696.87849
1138505	3	697.013124
1105538	3	697.453344
1092164	3	697.50642
1237567	3	697.557399
7343264	3	698.930457
3024912	3	699.860021
3939719	3	700.129607
5577022	3	700.20736
4993366	3	700.63979
1037387	3	700.960935
100039884	3	701.351717
1229130	3	701.735419
3022046	3	701.939041
100050804	3	702.570607
1125897	3	702.904424
1125897	3	702.904424
6036373	3	702.963866
100014904	3	702.963888
1258373	3	703.135283
2278151	3	703.13535
3960931	3	704.351428
983720	3	704.623559
1008305	3	705.231882
2254646	3	705.235561
1285715	3	705.290933
1235374	3	706.469678
1079157	3	706.591857
1104893	3	706.628254
1128265	3	707.169162
1220807	3	711.336961
1220807	3	711.336961
1220807	3	711.336961
1298914	3	711.365579
2276075	3	712.19678
1112413	3	714.298386
16732533	3	714.469961
5346908	3	715.171347
1073527	3	715.541862
100004659	3	716.878025
1165439	3	719.636515
100035228	3	719.636515
100049131	3	719.997272
100005225	3	720.487778
100062576	3	721.930698
1118918	3	722.449134
7350872	3	724.902704
1684475	3	724.902873
100057011	3	725.222047
1394764	3	727.172276
1140526	3	728.331785
7342150	3	730.152407
9766472	3	731.772517
1248251	3	732.737562
1107192	3	736.263068
1069051	3	736.320189
1011245	3	737.295391
1266650	3	738.594055
1088469	3	738.716433
4003816	3	739.385851
1101425	3	739.951852
1099699	3	740.10665
1074284	3	741.209151
1009485	3	741.252393
100011313	3	741.359064
15328199	3	742.197457
1127157	3	742.272623
100036009	3	742.35566
100057577	3	743.166696
1397374	3	744.879863
5577004	3	746.378899
980924	3	746.378965
998662	3	746.565271
100071482	3	746.692551
3956691	3	747.932444
1031372	3	749.189309
5411780	3	749.203436
100005166	4	2.580173
100010625	4	2.636735
1088490	4	3.880485
1229791	4	3.880551
6027069	4	10.929596
1008618	4	11.322409
1018909	4	15.147642
1054658	4	17.017869
2248753	4	17.023815
1077486	4	19.120827
1077486	4	19.120827
100035337	4	27.182432
1094875	4	29.387613
5367666	4	36.314272
1099867	4	37.036336
1036093	4	45.1054
2253908	4	45.14036
1864821	4	46.617693
1130083	4	47.132358
987549	4	47.290467
1242151	4	47.393643
1213804	4	50.408181
2259716	4	59.37193
2259716	4	59.37193
13196578	4	59.492924
1003871	4	59.671395
1040940	4	60.344582
3954727	4	66.761227
100049519	4	66.928887
1081514	4	104.39148
978482	4	119.081022
1127057	4	137.901962
1091046	4	144.644377
2276281	4	145.507869
100036010	4	163.2713
5358252	4	164.313108
3945443	4	179.746551
2287852	4	188.90617
100075886	4	195.580197
1090225	4	197.56987
1163052	4	202.725896
1099776	4	212.682776
5355545	4	215.125485
1026502	4	216.145441
100010135	4	219.40844
7331635	4	227.275746
100004213	4	232.157833
1013844	4	245.00122
1217163	4	275.175524
1228012	4	286.99352
2278681	4	302.722881
4990964	4	311.25768
3946311	4	315.975513
100074862	4	356.557029
7353023	4	432.499252
100069444	4	456.294276
100010668	4	479.410576
100003614	4	482.512595
100005384	4	511.048383
1226873	4	516.496592
3020680	4	521.812902
3023196	4	534.23057
100003956	4	535.818969
7345865	4	536.302147
5345865	4	539.126712
100035593	4	546.210988
1078257	4	566.903136
1122056	4	567.184975
100036786	4	570.267519
100039207	4	577.109413
100035468	4	579.865673
1048023	4	581.487875
100004966	4	581.917606
5345338	4	582.504066
1291645	4	589.008708
3222231	4	589.502993
1318408	4	590.255494
1197118	4	591.930187
1132747	4	593.280551
100006452	4	593.46801
1203554	4	596.66522
100038009	4	596.92319
1216878	4	596.971035
1101341	4	598.144263
1150891	4	598.743728
1219112	4	601.841047
100010168	4	603.105512
5411957	4	604.660133
100062758	4	604.660614
10983944	4	605.005072
3222128	4	605.713748
5576883	4	606.39758
4909497	4	606.39758
100003574	4	606.526661
1068541	4	607.176836
100049213	4	607.32834
7351526	4	607.32834
1217793	4	608.347517
1091267	4	608.982503
1103226	4	611.067799
1097490	4	611.59275
1042898	4	611.691351
3958722	4	613.763638
100058770	4	613.817134
1265733	4	614.018985
1280618	4	615.180806
2276396	4	615.181052
3222522	4	615.197778
3570021	4	617.25317
1131791	4	617.358966
984136	4	620.925929
10992567	4	622.27931
100058370	4	623.402022
1065681	4	623.968684
1274806	4	624.125915
1003415	4	624.739121
2279688	4	625.127528
1126347	4	625.246005
1220102	4	625.640631
3029211	4	626.707561
1680720	4	626.989632
1218831	4	629.423501
1351280	4	629.433955
6046351	4	629.486754
2257698	4	629.489184
4993636	4	631.989561
4993636	4	631.989561
100035901	4	632.933687
100052301	4	632.945628
1237638	4	632.989642
3025184	4	634.418956
1220225	4	634.843911
1318164	4	635.477693
3027971	4	635.530051
5576909	4	636.661214
7488455	4	637.43085
986268	4	640.944591
3222518	4	641.83858
1120383	4	642.109146
5567127	4	642.586311
2254323	4	644.4555
1095835	4	645.42313
1110403	4	646.117361
1097525	4	646.319315
5580302	4	646.33875
3021099	4	647.466856
1089049	4	647.521669
100004980	4	647.645998
1721323	4	649.168814
988704	4	649.43292
1051389	4	649.883746
2258782	4	649.885889
2258782	4	649.885889
1054130	4	652.693439
100035316	4	655.256201
1116148	4	655.258931
1091756	4	655.668912
3946523	4	656.904182
1125647	4	657.492476
1073752	4	658.066097
1051813	4	658.078022
1204549	4	658.078022
1036382	4	658.402788
2265446	4	659.35261
1071986	4	659.678759
1256664	4	660.047616
2295906	4	660.199915
2262907	4	660.455555
100040954	4	663.290167
3064580	4	666.805233
3064580	4	666.805233
1009730	4	666.940632
3027331	4	666.955875
100009809	4	666.991274
1203442	4	667.165837
3021636	4	670.162086
2279733	4	671.147325
1088093	4	671.201614
100057066	4	671.202019
100036122	4	671.202325
3025685	4	671.203171
1242990	4	671.203211
100056813	4	672.180985
100056814	4	672.180985
1034732	4	673.038094
100004700	4	673.038458
3028064	4	673.038576
1117089	4	673.799892
986964	4	673.818452
100036738	4	673.818452
3961392	4	674.192185
2277401	4	674.201657
1253162	4	674.450977
3064735	4	674.55757
13590350	4	675.079724
1120414	4	676.235762
5411454	4	678.81796
5324123	4	678.872827
1101229	4	680.404058
2277244	4	681.683099
5324894	4	681.919507
1091678	4	684.963131
1057360	4	685.735128
100051829	4	686.525145
1088420	4	686.871769
1732664	4	686.897296
3030034	4	687.28274
1097848	4	687.322305
1087465	4	687.327397
1087465	4	687.327397
1723161	4	687.328692
1147559	4	687.379191
100036038	4	687.379191
1087967	4	687.6277
1094789	4	687.661573
1204483	4	687.808511
1267862	4	688.098753
2258428	4	688.508872
3946847	4	689.021955
23884446	4	689.185491
7331460	4	689.560061
1284590	4	690.616251
1239112	4	690.881129
6035993	4	690.976154
12470496	4	690.97622
2284526	4	690.991766
7487762	4	691.009681
1228398	4	691.035492
2256531	4	691.406675
3020760	4	691.424369
100065567	4	691.454003
100058627	4	691.532
100058627	4	691.532
1062168	4	691.53866
1766622	4	691.758304
988712	4	691.777753
100003666	4	691.806669
1309558	4	693.449011
4006254	4	693.5056
4003354	4	693.512805
2341325	4	693.697692
2275408	4	693.716588
3944661	4	693.868702
100036760	4	693.886017
1089802	4	694.328915
100036171	4	694.328962
1128657	4	694.332336
2281076	4	695.219587
5580464	4	695.91081
3023881	4	697.94744
985711	4	700.739397
100069465	4	701.043681
3027655	4	701.11048
1389805	4	701.113271
977411	4	701.293979
1109566	4	701.329395
100036682	4	702.149172
1689127	4	702.33661
1125283	4	703.230421
2281263	4	704.622078
5411131	4	705.268801
5581789	4	705.723312
1095278	4	705.731672
5325217	4	705.847055
5325217	4	705.847055
5969600	4	706.43518
1127275	4	706.549986
1124413	4	706.850406
1279674	4	707.022694
5579503	4	707.325853
1098802	4	707.480367
100039057	4	708.338991
100072593	4	708.532867
1082521	4	708.532867
3064448	4	708.594615
5970723	4	708.632155
1233446	4	708.659775
1233446	4	708.659775
1002536	4	708.680524
100039492	4	708.680524
4005162	4	709.91562
1127786	4	709.92388
1230201	4	709.931525
1230201	4	709.931525
100040557	4	709.937401
100006514	4	711.885159
998486	4	712.112673
3533851	4	712.151584
998585	4	712.151623
5578297	4	712.584673
3028481	4	712.597947
3064762	4	713.51733
978165	4	713.820479
1063181	4	714.077495
1096142	4	714.217889
4990893	4	715.641649
3033792	4	716.265884
1382499	4	716.265921
1074991	4	717.635713
1237142	4	717.737078
100051159	4	717.737634
1099333	4	717.742873
1212683	4	717.948735
979365	4	718.920407
1242033	4	719.094877
1242033	4	719.094877
1213700	4	719.094933
2262619	4	719.747854
1005017	4	719.837165
2255871	4	719.862046
1233268	4	719.886347
5411150	4	719.886347
7350073	4	720.822817
4988930	4	721.82658
12772121	4	722.069711
2271080	4	722.069711
2260563	4	722.415611
100010866	4	723.25733
4989969	4	724.260279
1053664	4	724.507718
3064477	4	724.783161
1228525	4	724.879513
1267445	4	725.370673
2263646	4	725.558758
4004352	4	725.558758
4006214	4	725.881612
100040812	4	726.409937
1699773	4	726.716286
2322474	4	727.850107
4008168	4	728.358045
4008168	4	728.358045
5325389	4	729.057535
1088588	4	729.602923
7154887	4	729.633316
1006332	4	729.677674
4990324	4	729.827747
4009314	4	729.827747
4009314	4	729.827747
4989871	4	729.932031
100071246	4	729.932097
4003775	4	729.985214
3534027	4	730.004142
1109477	4	730.754928
1200973	4	731.340049
100011596	4	731.363851
12857000	4	732.004648
100039696	4	732.725652
992508	4	732.814764
7344449	4	733.001983
1024935	4	733.692145
1217857	4	733.693483
1283197	4	733.699492
3960019	4	738.094105
100039550	4	738.721506
1249083	4	738.781676
100010130	4	738.806729
7328626	4	738.842068
100076970	4	738.961184
5581003	4	739.12957
3027897	4	739.152063
3533071	4	739.759017
1053128	4	739.782877
100052329	4	739.816866
3384997	4	739.816866
4993468	4	740.141895
4909459	4	740.141911
7487776	4	740.420144
1124765	4	740.455092
100082759	4	740.576544
100082759	4	740.576544
1266809	4	741.493602
100061625	4	742.082542
2277496	4	742.117878
3957935	4	742.24813
5324598	4	742.248185
100011838	4	742.503766
100004172	4	743.405733
7352459	4	743.406306
2275222	4	743.671681
1271527	4	743.748183
1108370	4	743.768807
1126379	4	743.768873
100004433	4	743.820624
4991293	4	743.954854
3028537	4	744.301279
4411968	4	744.305576
4911139	4	744.305618
100057084	4	744.305618
1297368	4	744.515421
1215677	5	0.83981
100012693	5	1.664358
1094361	5	3.063334
1094502	5	3.419949
100052898	5	3.648662
2262288	5	3.972705
100036247	5	4.353612
3222226	5	4.633623
1023128	5	4.851033
1069206	5	5.650428
2256346	5	5.971592
4993917	5	6.422776
100011157	5	6.482984
1017329	5	6.894902
2253271	5	6.982392
1065789	5	7.184382
1071495	5	7.493176
981078	5	7.658979
5367451	5	8.057025
3022906	5	8.057055
1114306	5	9.381058
100057054	5	9.481433
1252795	5	9.481433
1139185	5	10.631793
3025773	5	10.775687
1127684	5	11.281398
995823	5	11.558732
1379592	5	11.943637
1059924	5	12.008903
1215511	5	12.008969
1100016	5	14.377731
2278220	5	14.936186
1203895	5	17.84309
100061676	5	18.798142
2364556	5	18.923265
1246983	5	19.178533
3021246	5	19.97646
2354343	5	21.414583
100062649	5	21.433784
100038327	5	23.928006
1089400	5	24.19193
4991759	5	24.206754
1233081	5	25.131152
1106960	5	29.197627
5411818	5	32.606465
982085	5	34.323774
995502	5	34.657513
995502	5	34.657513
7930548	5	34.826355
4992792	5	35.262185
1228444	5	36.021495
1207347	5	36.718388
100010771	5	36.7268
989815	5	36.740586
985060	5	37.961929
6047554	5	41.337963
100039082	5	41.342207
100010111	5	42.258832
1119724	5	45.272932
100062292	5	45.282451
3031226	5	45.37031
12768779	5	45.749707
999243	5	52.357838
100057133	5	52.357838
2262455	5	57.046369
7919888	5	67.469818
2254453	5	78.242526
11309839	5	80.157787
1052615	5	80.159727
5324669	5	81.392278
5582673	5	81.392307
3026995	5	83.02223
5971257	5	84.3108
1152689	5	88.993432
3020952	5	90.605412
1140693	5	92.172276
991410	5	98.36667
984812	5	99.416998
5324073	5	99.425805
998250	5	105.412831
1122505	5	105.415472
5339828	5	109.938003
1695029	5	109.966252
1092332	5	112.142868
1065704	5	129.106742
1238422	5	142.750588
1105206	5	146.920681
100061777	5	172.051054
4008712	5	185.358002
4006077	5	236.935364
2261993	5	258.7899
1220604	5	262.329741
100035538	5	264.421559
100057023	5	282.587064
2346846	5	312.919409
100004955	5	315.333964
1045135	5	316.659699
1229412	5	321.328591
981362	5	322.856754
1089009	5	326.658794
1142058	5	328.839922
1101767	5	329.228328
1247120	5	350.817374
1205853	5	356.8155
1092031	5	357.70721
3024167	5	362.02588
984449	5	362.286191
7929871	5	362.757471
5971010	5	364.350107
3952423	5	364.421251
998870	5	366.252222
979636	5	375.370967
100040562	5	375.575248
1250207	5	376.10461
1089180	5	377.135608
3958546	5	380.823807
3958546	5	380.823807
3025355	5	382.294092
4411938	5	384.953454
1012455	5	390.268828
1664136	5	392.6345
1019196	5	393.188173
2276390	5	394.306557
2277356	5	395.476019
1256231	5	396.121004
1087262	5	396.261952
1684559	5	397.576337
1130273	5	397.576611
2261417	5	401.103062
4910112	5	403.98249
100057760	5	406.445532
7326491	5	409.762122
1260334	5	411.68696
1260334	5	411.68696
100086798	5	412.220795
4260954	5	412.703204
1007490	5	414.392054
1003869	5	414.393014
1011395	5	414.694723
100056978	5	420.349099
2279410	5	422.023777
5361478	5	424.644975
100004321	5	425.171763
100049730	5	429.589379
100011888	5	431.744405
100004632	5	431.892649
5970353	5	431.894763
1092447	5	433.729654
3020569	5	433.782298
1111877	5	436.102455
1080739	5	436.627306
4009317	5	436.889059
1105184	5	437.344473
3222220	5	439.550987
1088819	5	440.706857
993648	5	441.165848
1008802	5	441.476773
11314857	5	444.264694
3033392	5	445.241612
1088392	5	445.441457
1139318	5	446.652712
100058156	5	449.515236
990542	5	451.877771
100049138	5	454.770519
4005514	5	454.775713
4005514	5	454.775713
5576939	5	454.807871
5576939	5	454.807871
1217190	5	454.808351
1696156	5	455.090392
3064545	5	455.092981
5050428	5	455.092981
1089290	5	455.20628
3028519	5	456.054702
100011593	5	457.925115
100004576	5	458.279183
3954825	5	458.670823
100006434	5	458.966527
100062416	5	461.003099
3939881	5	461.008994
100012230	5	461.229853
1109368	5	461.899716
982983	5	461.90124
3022297	5	461.913319
2265468	5	463.09023
1089108	5	463.596222
4909518	5	464.638061
100057835	5	465.996914
5365116	5	466.575968
1037074	5	467.366582
2275994	5	467.370058
1263136	5	467.370124
1094259	5	467.371715
100037950	5	467.383563
100037950	5	467.383563
100004516	5	468.931981
100003832	5	469.896498
1095481	5	471.467166
980383	5	476.073479
2246034	5	482.120925
1219688	5	482.358282
1127707	5	482.480813
2359596	5	488.047654
1070217	5	489.932825
1034204	5	494.455396
100069652	5	494.876959
100069653	5	494.876959
1026404	5	496.491959
1102160	5	502.953731
100049165	5	503.430449
1088359	5	503.872965
1032276	5	505.208582
100083259	5	505.333325
986072	5	514.092701
3023654	5	514.151204
100052093	5	514.983513
100049699	5	519.693188
2266746	5	520.532155
4993572	5	520.706125
1091852	5	521.358744
999421	5	521.768817
1088574	5	521.768963
1025576	5	523.147121
1085969	5	525.078764
100011181	5	525.173849
1077313	5	526.386083
1020653	5	528.489003
984851	5	529.365762
100035822	5	529.809803
1075887	5	535.523633
15322694	5	536.822361
100040096	5	540.039194
1095162	5	540.057606
2261145	5	540.058417
979078	5	541.364702
1081320	5	542.955747
1081320	5	542.955747
1208957	5	543.089752
1208957	5	543.089752
1221313	5	543.929511
1208307	5	544.461734
1088347	5	545.124547
100035487	5	545.56631
7351900	5	545.611218
1062355	5	545.71749
1112012	5	545.884997
1242564	5	546.519081
2277511	5	546.572004
1225115	5	546.658388
1117143	5	547.331628
1393714	5	547.793434
1077204	5	548.503726
1023493	5	548.988047
1136443	5	549.16317
3023830	5	549.37879
100009908	5	549.378828
4910858	5	549.396071
1218906	5	549.406771
1220965	5	550.095459
4412046	5	552.069746
1106511	5	552.313367
3022122	5	552.747794
4002317	5	552.85827
3955914	5	552.864572
1146968	5	553.339316
3953624	5	553.368901
1090893	5	554.563792
3954947	5	555.069462
5579670	5	555.135455
1095345	5	555.242122
5360634	5	555.302577
1037755	5	555.951162
1108690	5	556.675852
2276502	5	558.963893
1102242	5	559.02419
4988967	5	561.66045
3028132	5	561.661283
5971458	5	561.693137
1088575	5	562.101173
3023745	5	562.383367
1289616	5	562.786282
14392760	5	563.069408
1215213	5	563.166858
1208786	5	563.205151
100067713	5	564.319565
1220092	5	564.55706
100076028	5	564.703988
1217285	5	565.398435
1067537	5	565.404888
100049220	5	565.416981
1279676	5	565.416981
1092507	5	566.169753
1235585	5	566.175595
1089408	5	567.248348
2266402	5	567.896566
2266402	5	567.896566
1077102	5	569.999729
100035995	5	570.016083
993328	5	570.193434
987242	5	570.528237
1001832	5	570.937592
1084162	5	572.010313
100004837	5	572.043684
1091653	5	572.407317
1279357	5	573.789356
1121678	5	574.405643
1072802	5	575.659343
3030830	5	575.919292
3955402	5	576.581417
3064395	5	577.795502
1664486	5	579.196612
1129170	5	579.242178
1319443	5	579.242178
987611	5	579.325248
7333931	5	580.425196
1714015	5	580.93499
1196104	5	581.488583
1241769	5	582.094327
1241769	5	582.094327
2341646	5	582.636443
1089167	5	582.654179
1089167	5	582.654179
5365399	5	584.455794
1062347	5	584.518999
2280804	5	584.556592
1073409	5	584.672248
996810	5	584.821737
4002771	5	585.223448
100058449	5	586.600347
1032435	5	587.422326
3222345	5	588.416891
1202409	5	588.761897
1113225	5	588.852668
25258814	5	588.875859
1090215	5	590.850127
2277206	5	591.127199
100035401	5	592.123231
1111422	5	592.123231
1125684	5	593.088253
4910545	5	593.090094
1075018	5	594.077967
2275643	5	595.040482
3022962	5	595.386884
1694759	5	595.393559
100005482	5	595.425815
1100108	5	595.893291
1074046	5	595.893357
100049135	5	596.009103
1137719	5	596.027503
[truncated: 4,893 more rows]
